# Supplementary material for: Directed growth and fusion of membrane-wall microdomains requires CASP-mediated inhibition and displacement of secretory foci
Source: Nat Commun. 2023 Mar 23;14:1626. doi: 10.1038/s41467-023-37265-7 (PMC10036488; doi:10.1038/s41467-023-37265-7)
Supplement: Supplementary file 4 — Supplementary Data 2 [file 41467_2023_37265_MOESM4_ESM.xlsx]

## Sheet: 12376-87-t-tests
Majority protein IDs	Protein names	Gene names	Gene	Araport ID	Log2 iBAQ neg control 12376	Log2 iBAQ neg control 12377	Log2 iBAQ neg control 12378	Log2 iBAQ cyto-tID 12379	Log2 iBAQ cyto-tID 12380	Log2 iBAQ cyto-tID 12381	Log2 iBAQ CASP1-tID 12382	Log2 iBAQ CASP1-tID 12383	Log2 iBAQ CASP1-tID 12384	Log2 iBAQ PM-tID 12385	Log2 iBAQ PM-tID 12386	Log2 iBAQ PM-tID 12387	Student's T-test p-value neg-ctrl_cyto-ctrl	Student's T-test q-value neg-ctrl_cyto-ctrl	Student's T-test Difference neg-ctrl_cyto-ctrl	Student's T-test Test statistic neg-ctrl_cyto-ctrl	Student's T-test p-value neg-ctrl_CASP1	Student's T-test q-value neg-ctrl_CASP1	Student's T-test Difference neg-ctrl_CASP1	Student's T-test Test statistic neg-ctrl_CASP1	Student's T-test p-value neg-ctrl_SYP122	Student's T-test q-value neg-ctrl_SYP122	Student's T-test Difference neg-ctrl_SYP122	Student's T-test Test statistic neg-ctrl_SYP122	Student's T-test p-value cyto-ctrl_CASP1	Student's T-test q-value cyto-ctrl_CASP1	Student's T-test Difference cyto-ctrl_CASP1	Student's T-test Test statistic cyto-ctrl_CASP1	Student's T-test p-value cyto-ctrl_SYP122	Student's T-test q-value cyto-ctrl_SYP122	Student's T-test Difference cyto-ctrl_SYP122	Student's T-test Test statistic cyto-ctrl_SYP122	Student's T-test p-value SYP122_CASP1	Student's T-test q-value SYP122_CASP1	Student's T-test Difference SYP122_CASP1	Student's T-test Test statistic SYP122_CASP1	Peptides	Razor + unique peptides	Unique peptides	Mol. weight [kDa]	Score	Intensity	MS/MS count	MS/MS count 12376-neg-ctrl	MS/MS count 12377-neg-ctrl
Q42523	Methylcrotonoyl-CoA carboxylase subunit alpha, mitochondrial	MCCA	MCCA	AT1G03090	11.3629	12.2212	11.9043	9.55952	9.75071	9.45878	9.96053	10.3965	10.2382	9.57797	9.87411	9.89361	0.00107043	0.00338971	2.23981	8.45848	0.00438864	0.00863871	1.63107	5.80218	0.00163484	0.00534958	2.04759	7.56716	0.0165985	0.0380333	-0.608747	-3.96568	0.22262	0.336937	-0.192226	-1.44253	0.0632465	0.15017	-0.416521	-2.55088	60	60	60	80.45	323.31	3148600000000	2803	271	299
sGFP-turboID					0.437822	1.91323	2.22007	9.88959	9.02216	9.6961	9.78625	10.0264	9.88903	8.47006	8.70011	9.91964	0.000193663	0.00115523	-8.01224	-13.1411	0.000111906	0.000753353	-8.37684	-15.107	0.000454386	0.00242384	-7.50623	-10.5634	0.251089	0.327019	-0.364598	-1.34072	0.386411	0.510533	0.506013	0.971275	0.128318	0.238476	-0.870611	-1.91289	58	58	58	69.127	323.31	1484300000000	1327	4	5
F4KE21;Q42533	Biotin carboxyl carrier protein of acetyl-CoA carboxylase 1, chloroplastic	CAC1;BCCP1	At5g16390;BCCP1	AT5G16390	12.6135	12.8638	12.9636	8.87108	8.76888	8.91331	9.6935	9.85248	9.98391	9.25654	9.44612	10.1082	3.89087e-06	0.000222883	3.96255	35.1919	2.43369e-05	0.000349041	2.97034	22.208	0.000322885	0.00197678	3.21002	11.5321	0.000460932	0.00339225	-0.992206	-10.5246	0.0452097	0.100342	-0.752523	-2.87567	0.427141	0.555527	-0.239682	-0.882937	13	13	12	26.927	323.31	970630000000	356	44	48
P25858	Glyceraldehyde-3-phosphate dehydrogenase GAPC1, cytosolic	GAPC1	GAPC1	AT3G04120	8.68125	9.06581	8.68979	9.29911	9.02087	9.11687	9.64235	9.80475	9.44783	9.38825	9.29971	9.39005	0.0915398	0.121315	-0.333337	-2.21085	0.0074239	0.01315	-0.819362	-5.01262	0.0136937	0.0262378	-0.547054	-4.20019	0.0209282	0.0453997	-0.486025	-3.69492	0.0696855	0.139683	-0.213717	-2.46008	0.0642814	0.151989	-0.272308	-2.53559	38	38	6	36.914	323.31	924430000000	951	72	63
P35510	Phenylalanine ammonia-lyase 1	PAL1	PAL1	AT2G37040	1.35412	0.991697	1.74773	9.20709	8.64621	8.92199	8.97334	9.19637	9.30792	8.80709	8.79968	9.08287	9.93624e-06	0.000317794	-7.56058	-27.8163	5.30935e-06	0.000196034	-7.79469	-32.5533	5.87901e-06	0.000336158	-7.53203	-31.7318	0.284171	0.360406	-0.234113	-1.23573	0.885934	0.925927	0.0285511	0.152827	0.124575	0.234533	-0.262664	-1.93862	71	71	48	78.725	323.31	1246800000000	1518	12	5
Q9SIH4	Casparian strip membrane protein 1	CASP1	CASP1	AT2G36100	NaN	NaN	NaN	1.62044	1.57256	2.10041	8.79997	9.13066	9.06626	2.93723	2.83416	2.71629	0.000125681	0.000912335	-6.33707	-14.6685	4.9898e-06	0.000187722	-13.5716	-33.064	5.16355e-05	0.00073596	-7.40183	-18.3725	3.25609e-06	0.000500057	-7.2345	-36.7985	0.00410825	0.0175045	-1.06476	-5.90809	8.46859e-07	0.000759144	-6.16974	-51.56	7	7	6	21.969	47.914	46647000000	53	0	0
Q8W4H7;Q8GTY0;Q0WL56;P0DH99	Elongation factor 1-alpha 2;Elongation factor 1-alpha 4;Elongation factor 1-alpha 3;Elongation factor 1-alpha 1	A2;A4;A3;A1	A1;A2;A3;At5g60390	AT1G07920;AT1G07930;AT1G07940;AT5G60390	8.42097	8.55064	8.58638	8.34451	8.42909	8.31064	8.60222	8.70351	8.59096	8.77835	8.85154	8.7381	0.0617607	0.086384	0.157913	2.57333	0.141212	0.168789	-0.112901	-1.83009	0.0109651	0.021906	-0.270004	-4.48293	0.00571826	0.0168865	-0.270814	-5.39314	0.000904025	0.00653569	-0.427917	-8.83995	0.0323412	0.0937728	0.157104	3.21802	32	32	6	49.502	323.31	651960000000	864	57	55
Q9LDD8	Methylcrotonoyl-CoA carboxylase beta chain, mitochondrial	MCCB	MCCB	AT4G34030	9.92027	10.7602	10.6579	7.59043	7.38211	7.39977	8.37801	8.69968	8.52853	7.17846	7.65725	8.25318	0.000394653	0.00174905	2.98868	10.9533	0.00242492	0.00554206	1.91071	6.81368	0.00253059	0.00725486	2.74982	6.73625	0.000706607	0.00430559	-1.07797	-9.42465	0.494265	0.608221	-0.23886	-0.751288	0.0609253	0.146735	-0.839108	-2.58623	45	45	45	64.012	323.31	698850000000	927	91	92
P59233;P59232;P59271;F4JGM3;A0A1P8BGQ7;F4I9X6;Q3EAA5;Q42202;B9DHA6;P0CH33;Q3E7K8;Q3E7T8;Q1EC66;Q9FHQ6;P0CH32;Q8H159	Ubiquitin-40S ribosomal protein S27a-3;Ubiquitin;40S ribosomal protein S27a-3;Ubiquitin-40S ribosomal protein S27a-2;Ubiquitin;40S ribosomal protein S27a-2;Ubiquitin-40S ribosomal protein S27a-1;Ubiquitin;40S ribosomal protein S27a-1;Ubiquitin-60S ribosomal protein L40-2;Ubiquitin;60S ribosomal protein L40-2;Ubiquitin-60S ribosomal protein L40-1;Ubiquitin;60S ribosomal protein L40-1;Polyubiquitin…	RPS27AC;RPS27AB;RPS27AA;UBQ11;UBQ13;UBQ10;RPL40B;RPL40A;UBQ12;UBQ14;UBQ3;UBQ9;UBQ4	At1g65350;At3g52590;At4g05050;At4g05320;At5g20620;RPL40A;RPS27AA;RPS27AB;RPS27AC;UBQ10;UBQ11;UBQ12;UBQ14;UBQ3;UBQ4;UBQ9	AT1G23410;AT1G55060;AT1G65350;AT2G36170;AT2G47110;AT3G52590;AT3G62250;AT4G02890;AT4G05050;AT4G05320;AT5G03240;AT5G20620;AT5G37640	4.63389	5.50482	5.57308	5.62444	5.65017	5.62896	8.4965	8.6567	8.82562	6.50008	6.36708	6.70198	0.259278	0.303017	-0.397256	-1.31353	0.000417032	0.0016607	-3.42234	-10.7991	0.0154988	0.0291542	-1.28578	-4.04819	5.88276e-06	0.000500057	-3.02508	-31.7267	0.000809998	0.00617834	-0.888523	-9.09631	9.60076e-05	0.00336677	-2.13656	-15.7054	13	13	4	17.797	323.31	72654000000	265	12	11
O23255;F4JTV4;F4JTV5;A8MQP1	Adenosylhomocysteinase 1;Adenosylhomocysteinase	SAHH1;MEE58	At4g13940;SAHH1	AT4G13940	7.81167	7.62807	7.92459	8.5445	7.75889	8.53138	8.54002	8.50971	8.63367	7.88984	7.79469	8.65958	0.147816	0.183124	-0.490147	-1.79078	0.00119753	0.00332182	-0.773021	-8.21354	0.31887	0.375031	-0.326588	-1.13743	0.341655	0.418222	-0.282874	-1.07813	0.68708	0.773051	0.163558	0.433389	0.181514	0.30327	-0.446432	-1.61546	45	45	20	53.378	323.31	547890000000	969	65	59
Q9LM02	Cycloartenol-C-24-methyltransferase	SMT1	SMT1	AT5G13710	-1.29192	-0.298761	-0.15165	6.9615	6.84875	7.07699	8.32657	8.48248	8.62106	5.26444	5.44409	6.1258	3.20733e-05	0.000475745	-7.54319	-20.7168	1.61823e-05	0.000316033	-9.05748	-24.6086	0.000153197	0.00124702	-6.19222	-13.9489	0.000147915	0.00172494	-1.51429	-14.0739	0.00752091	0.0261837	1.35097	4.99426	0.000484755	0.00669611	-2.86526	-10.3888	22	22	22	38.268	323.31	182480000000	356	1	0
Q9LNB6	Hsp70-Hsp90 organizing protein 1	HOP1	HOP1	AT1G12270	NaN	-1.25217	-3.5136	8.97604	8.4851	8.67346	8.14613	8.41356	8.29243	7.33212	7.60689	7.75353	0.00155619	0.00448735	-12.5953	-7.66639	0.00175527	0.00434741	-12.1678	-7.42612	0.00222202	0.00666051	-11.4479	-6.97475	0.0582004	0.101733	0.427491	2.62977	0.00371576	0.0163502	1.14735	6.07223	0.00781529	0.0361549	-0.71986	-4.94027	53	53	45	64.584	323.31	557590000000	861	0	1
P45724	Phenylalanine ammonia-lyase 2	PAL2	PAL2	AT3G53260	-2.1442	-1.81396	-1.86614	8.31465	7.52119	8.02426	8.05086	8.38897	8.38719	7.94471	7.98547	8.21744	2.5707e-06	0.000202585	-9.8948	-39.0437	2.9441e-07	7.42128e-05	-10.2171	-67.1644	1.88865e-07	0.000126964	-9.99064	-75.0536	0.279042	0.355388	-0.322309	-1.25121	0.717611	0.798775	-0.0958392	-0.388247	0.183238	0.304785	-0.22647	-1.60743	64	43	41	77.859	323.31	614920000000	775	1	3
P22953;F4KCE5	Probable mediator of RNA polymerase II transcription subunit 37e	MED37E;HSC70-1	At5g02500	AT5G02500	6.79536	6.67017	6.88594	7.61083	7.58164	7.56424	8.11615	8.25425	8.17083	8.02406	7.93455	7.89736	0.000233806	0.00128376	-0.801747	-12.5246	4.7254e-05	0.0004805	-1.39659	-18.7884	8.90949e-05	0.000979632	-1.16816	-16.0055	0.000149667	0.00172916	-0.594839	-14.0319	0.000787054	0.00606892	-0.366417	-9.16451	0.0142333	0.0526271	-0.228422	-4.15233	57	57	24	71.357	323.31	571260000000	1202	63	58
P49227	60S ribosomal protein L5-2	RPL5B	At5g39740	AT5G39740	6.72521	7.05385	6.8808	7.42867	7.41276	7.23662	8.04763	8.21633	8.11622	7.88157	7.81707	7.9317	0.0139283	0.0244202	-0.472729	-4.17911	0.000314442	0.00137136	-1.24011	-11.6107	0.000596357	0.00281106	-0.990157	-9.84785	0.000618195	0.00399097	-0.767376	-9.75667	0.00177774	0.0101173	-0.517427	-7.40113	0.0134244	0.0505897	-0.249949	-4.22494	23	23	4	34.437	323.31	142520000000	384	19	18
Q9FPF0	Protein DJ-1 homolog A	DJ1A	DJ1A	AT3G14990	6.53678	6.64089	6.72771	8.81557	8.01571	9.01969	7.69368	8.16209	7.90084	7.22407	7.2131	7.89254	0.00312089	0.00740296	-1.98186	-6.36655	0.000930733	0.00279587	-1.28375	-8.77311	0.0250556	0.0431679	-0.808109	-3.49296	0.10555	0.162777	0.698115	2.08395	0.0365914	0.0847261	1.17375	3.08952	0.14408	0.257977	-0.475639	-1.81278	32	32	32	41.857	323.31	294670000000	575	33	32
Q93W03;F4IY75;A0A1I9LT30;B9DFB7;F4IY77		At3g56130	At3g56130	AT3G56130	11.9458	12.3391	12.3119	6.27805	6.02646	7.23067	8.21968	8.16084	8.89246	7.49215	7.60778	8.6814	0.000126096	0.000912335	5.68723	14.6562	0.000144807	0.000865502	3.77463	14.1501	0.000432497	0.00236854	4.27185	10.6985	0.0117571	0.0290606	-1.9126	-4.39278	0.0549334	0.116111	-1.41538	-2.68516	0.32686	0.458416	-0.497219	-1.11621	16	16	16	29.576	323.31	345140000000	465	72	76
P23686	S-adenosylmethionine synthase 1	SAM1	SAM1	AT1G02500	7.42342	7.36589	7.50045	7.97717	7.78089	7.77431	8.03354	8.14455	8.23236	8.20358	8.11381	8.17727	0.0058052	0.0118324	-0.414204	-5.37055	0.000525858	0.00192848	-0.706898	-10.1731	9.94405e-05	0.00100216	-0.734965	-15.5662	0.0291761	0.0594066	-0.292694	-3.32741	0.0110352	0.0342514	-0.320761	-4.47465	0.680842	0.766191	0.028067	0.442741	35	35	14	43.158	323.31	347480000000	704	40	33
Q9LF98	Fructose-bisphosphate aldolase	F8J2_100	FBA8	AT3G52930	6.3302	5.99224	6.47747	9.61576	9.78758	9.62004	7.96106	8.10891	8.12554	8.08433	8.29508	8.7393	2.49246e-05	0.000445069	-3.40782	-22.075	0.000298491	0.00132424	-1.79854	-11.7665	0.000938602	0.00376485	-2.10627	-8.75387	3.10209e-05	0.000868771	1.60929	20.8917	0.00293927	0.0140355	1.30156	6.47045	0.198695	0.321302	0.307732	1.53875	34	34	25	38.539	323.31	781140000000	737	44	38
Q93VG5	40S ribosomal protein S8-1	RPS8A	RPS8A	AT5G20290	7.98509	8.18293	7.90374	7.90936	8.09094	7.25485	8.10885	8.09392	7.8782	8.19017	8.14037	8.11011	0.365763	0.411309	0.272205	1.01914	0.979331	0.981913	-0.00307242	-0.0275627	0.226535	0.278325	-0.122965	-1.42779	0.356944	0.433199	-0.275277	-1.0403	0.196109	0.306346	-0.39517	-1.54985	0.1995	0.322177	0.119892	1.53533	20	20	20	24.993	263.19	154820000000	287	13	15
Q9LLC1	Biotin carboxyl carrier protein of acetyl-CoA carboxylase 2, chloroplastic	BCCP2	BCCP2	AT5G15530	10.5787	10.9087	10.9372	6.64811	6.30861	6.93215	7.8939	7.83857	8.12927	7.52052	7.51898	7.89012	4.04284e-05	0.000534836	4.1786	19.5425	3.98425e-05	0.000448287	2.85431	19.6146	4.75757e-05	0.000703107	3.16502	18.7562	0.00275195	0.0101879	-1.32429	-6.58623	0.00973747	0.0312327	-1.01358	-4.63952	0.11087	0.217806	-0.310707	-2.04058	11	10	10	27.279	166.43	308210000000	218	27	34
Q38882	Phospholipase D alpha 1	PLDALPHA1	At3g15730	AT3G15730	4.76075	4.77492	5.10371	10.1016	9.36479	9.84755	7.63096	7.72563	7.92407	7.92923	7.87033	8.80547	3.61868e-05	0.000503511	-4.89152	-20.0963	3.4347e-05	0.000414671	-2.88043	-20.3624	0.000500881	0.0025729	-3.32188	-10.3016	0.000985945	0.00521233	2.01109	8.64219	0.0134407	0.0396441	1.56964	4.22342	0.233047	0.362363	0.441454	1.40382	66	66	53	91.847	323.31	1510800000000	1331	30	21
P43286	Aquaporin PIP2-1;Aquaporin PIP2-1, N-terminally processed	PIP2-1	PIP2-1	AT3G53420	6.60243	6.72436	6.93697	6.24265	6.26094	6.18085	7.68251	7.64395	7.48963	8.40857	8.08158	7.91951	0.00639536	0.0128291	0.526439	5.22733	0.00173073	0.00429913	-0.850774	-7.45387	0.00135795	0.0046636	-1.38196	-7.94674	2.70981e-05	0.000853817	-1.37721	-21.6152	0.000196995	0.00289363	-1.9084	-13.0841	0.0268427	0.0823771	0.531188	3.41746	8	8	5	30.474	93.243	77503000000	106	6	4
Q96292;F4J8V9	Actin-2	ACT2	ACT2;At3g18780	AT3G18780	7.36821	8.3275	7.42032	7.46412	7.53123	7.27147	7.73125	7.63956	7.85937	7.64428	7.71404	7.43951	0.427699	0.473065	0.283073	0.881776	0.910496	0.919442	-0.0380507	-0.119694	0.75849	0.788672	0.106067	0.329243	0.033168	0.0655235	-0.321123	-3.19152	0.193403	0.303296	-0.177006	-1.56163	0.238689	0.368109	-0.144118	-1.38358	32	32	1	41.876	323.31	278960000000	637	46	36
Q56WK6	Patellin-1	PATL1	PATL1	AT1G72150	2.60752	3.26505	2.89248	6.38486	6.61893	6.30011	7.49948	7.6279	7.58322	7.87054	8.22945	8.17826	7.90144e-05	0.000716446	-3.51295	-16.4995	1.80135e-05	0.000316033	-4.64851	-23.9542	1.97466e-05	0.000515987	-5.17106	-23.4071	0.000377543	0.00293542	-1.13557	-11.0787	0.000353376	0.00392802	-1.65812	-11.2684	0.0115146	0.0458595	0.522549	4.41959	53	50	50	64.046	323.31	343010000000	726	14	17
Q9ZRD6;F4KDI1	VAMP-like protein YKT61	YKT61	At5g58060;YKT61	AT5G58060	0.809757	1.25188	0.601596	5.05371	4.59104	4.90571	7.4744	7.55681	7.47211	6.56557	6.51345	7.11332	7.28995e-05	0.000682411	-3.96241	-16.8392	4.39421e-06	0.000181966	-6.61336	-34.1348	2.74651e-05	0.000579177	-5.84303	-21.5421	4.48325e-05	0.000999539	-2.65096	-19.0394	0.0013311	0.00822512	-1.88063	-7.98859	0.0164918	0.0578545	-0.770328	-3.9734	21	21	21	22.543	323.31	75560000000	241	2	2
P45434;F4IGI4	Translocon-associated protein subunit alpha	At2g21160	At2g21160	AT2G21160	1.20257	1.69681	NaN	5.02048	5.32964	5.05824	7.63505	7.54639	7.70917	4.40052	4.49557	4.43936	0.0504565	0.0723122	-5.76078	-2.76757	0.0165512	0.025681	-8.25486	-3.9691	0.0713567	0.104099	-5.06981	-2.43807	2.09481e-05	0.000772037	-2.49408	-23.0619	0.00240707	0.0123566	0.690968	6.82718	5.15136e-07	0.000673626	-3.18505	-58.3909	5	5	5	28.167	194.88	29490000000	64	1	0
Q8LF21	Dynamin-related protein 1C	DRP1C	At1g14830	AT1G14830	3.20957	3.07172	3.7745	7.06645	6.82672	7.1959	7.33699	7.44829	7.28993	6.68139	6.93912	7.1687	0.000106951	0.000841147	-3.67776	-15.2815	5.35347e-05	0.000515815	-4.00647	-18.2057	0.000154331	0.00124884	-3.57781	-13.9228	0.0494087	0.0889747	-0.328714	-2.78808	0.603428	0.705135	0.0999527	0.563108	0.0446059	0.117322	-0.428667	-2.88904	58	58	48	68.722	323.31	324130000000	870	18	13
Q9SRZ6	Cytosolic isocitrate dehydrogenase [NADP]	CICDH	CICDH	AT1G65930	6.61402	6.70098	6.79049	7.30163	6.9304	7.30228	7.35346	7.42885	7.32438	7.07115	7.05694	7.24251	0.0236628	0.0379832	-0.476272	-3.55638	0.000365254	0.00151149	-0.667069	-11.1732	0.00578057	0.0134159	-0.421703	-5.37691	0.209467	0.28275	-0.190797	-1.49405	0.711649	0.793917	0.0545692	0.396985	0.0218159	0.0710175	-0.245366	-3.64769	44	44	36	45.746	323.31	251680000000	683	41	39
O50008	5-methyltetrahydropteroyltriglutamate--homocysteine methyltransferase 1	MS1	MS1	AT5G17920	6.87927	6.38639	6.66368	8.18406	7.50082	8.00691	7.5419	7.42144	7.39044	6.99705	6.73408	7.49517	0.00735247	0.0143534	-1.25415	-5.02633	0.00573199	0.0107119	-0.808148	-5.38955	0.177975	0.227581	-0.432323	-1.63219	0.10075	0.156621	0.446001	2.12521	0.0533341	0.113384	0.821826	2.71368	0.174487	0.295113	-0.375825	-1.64903	55	55	29	84.356	323.31	491320000000	922	63	53
Q9ZQI2	Casparian strip membrane protein 3	CASP3	CASP3	AT2G27370	NaN	0.225838	0.0666361	NaN	NaN	-0.403805	7.1611	7.39553	8.00047	-0.727697	-1.03795	0.655075	0.553998	0.59726	1.82951	0.645102	0.0124045	0.0201514	-9.57154	-4.32438	0.497988	0.54665	-1.68231	-0.744401	0.00323328	0.0113371	-11.401	-6.30591	0.132772	0.225954	-3.51182	-1.88331	0.000166127	0.00392483	-7.88923	-13.6644	7	7	7	24.161	12.03	20178000000	36	0	1
P49209	60S ribosomal protein L9-1	RPL9B	RPL9B	AT1G33140	6.44153	6.86869	6.82462	6.93894	7.1489	6.91863	7.29485	7.36478	7.12718	7.5245	7.60461	7.03361	0.132869	0.167192	-0.290543	-1.88268	0.0227129	0.0336098	-0.550658	-3.60223	0.0393452	0.0633387	-0.675961	-3.01529	0.0631613	0.108153	-0.260115	-2.55215	0.116612	0.205651	-0.385417	-1.99627	0.549421	0.658293	0.125302	0.65294	18	18	14	22.017	267.65	99231000000	295	17	14
Q6ID97;P36397	ADP-ribosylation factor 1	ARFA1F;ARF1	At1g10630;At2g47170	AT1G10630;AT2G47170	6.51532	6.19636	6.38033	7.73735	6.37168	7.30659	7.31841	7.3542	7.16087	6.29729	5.87997	7.22274	0.13438	0.168821	-0.774542	-1.8729	0.00114146	0.00322269	-0.913829	-8.31743	0.813456	0.837189	-0.102665	-0.252004	0.749664	0.792029	-0.139286	-0.341857	0.300588	0.422309	0.671878	1.1879	0.113251	0.220598	-0.811164	-2.02191	20	20	4	20.622	323.31	91071000000	241	11	8
P41376;A8MRZ7;F4JEL4;A0A1I9LSZ7	Eukaryotic initiation factor 4A-1	TIF4A-1;EIF4A1	At3g13920	AT3G13920	6.45719	6.42007	6.65452	7.10616	6.7504	7.12767	7.31028	7.23589	7.31556	6.94042	6.91177	7.21379	0.0272371	0.0426504	-0.484151	-3.4016	0.00054822	0.00197059	-0.77665	-10.0643	0.013281	0.0255829	-0.511399	-4.23836	0.0793852	0.129465	-0.2925	-2.33992	0.869543	0.914891	-0.0272484	-0.175051	0.0562577	0.139154	-0.265251	-2.66226	37	37	0	46.704	323.31	211020000000	541	34	31
P31167	ADP,ATP carrier protein 1, mitochondrial	AAC1	AAC1	AT3G08580	6.49434	6.54109	6.71443	7.14576	6.80334	7.16139	7.12021	7.22051	6.95578	6.91955	6.89485	6.82133	0.0280887	0.0437695	-0.453545	-3.36827	0.00724866	0.0129118	-0.515546	-5.04654	0.0156492	0.029364	-0.29529	-4.0365	0.680794	0.732245	-0.0620006	-0.442813	0.259335	0.378314	0.158255	1.31335	0.0560299	0.138789	-0.220256	-2.66615	24	24	14	41.475	198.65	193430000000	319	24	19
P61837	Aquaporin PIP1-1	PIP1-1	PIP1-1	AT3G61430	5.51714	5.59329	5.89538	5.5287	5.85066	5.94373	7.36389	7.21373	7.32364	7.24548	7.20267	7.15286	0.569156	0.611027	-0.105761	-0.619457	0.000192039	0.00101858	-1.63182	-13.1693	0.000207018	0.00150455	-1.53174	-12.9196	0.000334195	0.00273269	-1.52606	-11.4308	0.000375703	0.00408615	-1.42597	-11.0926	0.127939	0.238096	-0.100081	-1.91546	7	7	1	30.688	148.94	57354000000	79	7	6
Q9ASR0;Q56YW9	Tubulin beta-3 chain;Tubulin beta-2 chain	TUBB3;TUBB2	TUBB2;TUBB3	AT5G62690;AT5G62700	7.07933	6.66171	7.4712	7.10738	6.28403	6.92711	7.54532	7.19291	7.50778	7.33307	6.93649	7.43596	0.433055	0.478292	0.297909	0.870698	0.254241	0.286228	-0.344586	-1.33015	0.587241	0.631914	-0.164426	-0.589453	0.0787562	0.128797	-0.642495	-2.3472	0.189264	0.2984	-0.462335	-1.57997	0.394157	0.525409	-0.18016	-0.953888	31	31	5	50.733	323.31	203020000000	621	49	40
P42697;F4K015	Dynamin-related protein 1A	DRP1A;DL1	At5g42080	AT5G42080	2.86049	2.608	3.62826	6.31609	6.09485	6.80954	7.14978	7.14926	7.04504	6.38397	6.49341	7.07799	0.000822658	0.00282289	-3.37457	-9.0597	0.000189047	0.00100552	-4.08245	-13.2221	0.000643633	0.00294389	-3.61954	-9.65538	0.0297554	0.0603768	-0.707871	-3.30637	0.462396	0.579057	-0.244967	-0.811908	0.101204	0.204972	-0.462905	-2.12121	66	66	58	68.171	323.31	274710000000	842	21	16
Q8LCE1;F4ID91;F4ID92	Glutamine synthetase cytosolic isozyme 1-2;Glutamine synthetase	GLN1-2;GSR2	At1g66200;GLN1-2	AT1G66200	6.6368	6.11575	6.10895	7.08109	6.55682	6.224	7.14785	7.14866	6.6022	6.93669	6.86036	6.60889	0.335157	0.380684	-0.333467	-1.09466	0.05462	0.0718505	-0.67907	-2.69067	0.0624905	0.093116	-0.514815	-2.56223	0.32575	0.401501	-0.345602	-1.11913	0.536313	0.645134	-0.181348	-0.675645	0.472327	0.594846	-0.164255	-0.792681	26	26	10	39.207	323.31	104740000000	483	38	29
P49200	40S ribosomal protein S20-1	RPS20A	RPS20A	AT5G62300	6.27551	5.7502	5.8366	6.89609	7.05654	6.7607	7.02103	7.14096	7.0994	7.00381	6.93824	6.63083	0.00664116	0.0132061	-0.950338	-5.17236	0.0024302	0.00554412	-1.13303	-6.80972	0.0105238	0.0212005	-0.90352	-4.53666	0.119342	0.179603	-0.182688	-1.97603	0.760227	0.833564	0.0468184	0.326768	0.128895	0.239194	-0.229506	-1.90899	7	7	2	13.878	16.84	49062000000	79	3	2
Q9SJL8	S-adenosylmethionine synthase 3	METK3	METK3	AT2G36880	5.68593	5.70838	6.10831	6.75979	6.2082	6.87408	6.82734	7.11554	6.9239	6.46477	5.92504	6.4318	0.0343443	0.0520179	-0.77982	-3.15513	0.002246	0.00522184	-1.12139	-6.95478	0.11888	0.160796	-0.439667	-1.97942	0.199283	0.271408	-0.341568	-1.53625	0.275869	0.396834	0.340153	1.26092	0.0246317	0.0773661	-0.681722	-3.5118	33	22	21	42.497	323.31	134750000000	436	25	20
A0A2P2CLF9;P92549;F4IMB5	ATP synthase subunit alpha, mitochondrial;ATP synthase subunit alpha	ATPA;At2g07698	At2g07698;atp1;ATPA	AT2G07698;ATMG01190	7.51896	7.62926	8.26531	6.98385	6.74457	6.86952	7.14921	7.11288	7.07296	6.92691	6.84272	6.87388	0.0180233	0.0301804	0.938531	3.86805	0.0413287	0.056437	0.692827	2.96549	0.0168483	0.0311153	0.923342	3.94785	0.0275809	0.0567221	-0.245704	-3.388	0.846035	0.895293	-0.0151895	-0.207116	0.00220886	0.0160279	-0.230515	-6.98581	34	34	33	55.103	323.31	248930000000	583	48	50
Q0WV25;B9DGT7	Tubulin alpha-4 chain;Tubulin alpha-2 chain	TUBA4;TUBA2	TUBA2;TUBA4	AT1G04820;AT1G50010	6.63127	6.43973	7.04619	7.20165	6.22646	6.88589	7.1715	7.08827	7.26525	6.62063	6.33538	7.18574	0.855757	0.872582	-0.0656052	-0.193826	0.0652813	0.0843578	-0.469278	-2.52108	0.980024	0.98193	-0.00818761	-0.0266385	0.238733	0.314211	-0.403673	-1.38342	0.88743	0.926958	0.0574176	0.150804	0.144904	0.259032	-0.46109	-1.80788	29	29	3	49.54	323.31	172670000000	496	35	30
Q9LXG1;B3H7J6	40S ribosomal protein S9-1	RPS9B;At5g15200	At5g15200;RPS9B	AT5G15200	6.31184	6.34922	6.45218	6.39986	6.68961	6.48735	6.98615	7.08454	6.96894	6.89847	6.7074	6.82241	0.181009	0.219637	-0.154526	-1.61783	0.000314216	0.00137136	-0.64213	-11.6128	0.0032497	0.00868032	-0.438346	-6.29727	0.00634018	0.0180966	-0.487603	-5.24002	0.0499805	0.108077	-0.283819	-2.77683	0.0369784	0.102957	-0.203784	-3.0787	14	14	8	23.036	107.81	80469000000	167	9	12
Q9ASR1		T6H22.13	At1g56070/At1g56075	AT1G56070	6.54296	6.55777	6.84157	6.77936	6.5271	6.82329	7.03396	7.0646	6.91541	6.63248	6.42047	6.96075	0.665265	0.699914	-0.062486	-0.466297	0.0291145	0.0414601	-0.357228	-3.32967	0.903733	0.915668	-0.0237986	-0.128799	0.0457124	0.0835251	-0.294742	-2.8647	0.842274	0.893119	0.0386874	0.212271	0.111211	0.217806	-0.333429	-2.03789	66	66	46	93.89	323.31	335070000000	1042	74	68
Q94JS4	24-methylenesterol C-methyltransferase 3	SMT3	SMT3	AT1G76090	-0.497961	-0.0156269	0.655536	3.3314	3.19443	3.25567	6.98255	7.03321	7.11975	2.56765	2.60409	2.84371	0.000674181	0.00248758	-3.21318	-9.54012	3.17256e-05	0.000398069	-6.99785	-20.7738	0.00161123	0.00530601	-2.6245	-7.59633	2.94175e-07	0.000454093	-3.78467	-67.1778	0.0034782	0.0156461	0.588683	6.18231	1.35458e-06	0.000759144	-4.37335	-45.8398	23	20	20	40.124	298.52	57502000000	216	2	2
Q9SR33	Oxysterol-binding protein-related protein 3B	ORP3B	ORP3B	AT3G09300	NaN	NaN	NaN	7.2046	6.81359	7.07084	7.11389	7.03221	7.24296	5.89482	5.5293	6.40989	6.08709e-05	0.000633123	-12.4226	-17.6246	5.67813e-05	0.00051812	-12.5226	-17.937	0.000106356	0.00103579	-11.3376	-15.3032	0.48497	0.558174	-0.100008	-0.76865	0.0179191	0.0492488	1.08501	3.87488	0.0107311	0.0438978	-1.18502	-4.51109	25	25	15	51.956	323.31	159820000000	357	0	0
Q93VP3	Eukaryotic translation initiation factor 5A-2	ELF5A-2	ELF5A-2	AT1G26630	6.03135	6.20855	6.49255	7.06446	6.0923	7.15428	6.94209	7.00975	7.22289	6.21512	6.18167	6.52763	0.223464	0.264463	-0.526194	-1.43933	0.00684719	0.0123112	-0.814089	-5.12817	0.731297	0.764399	-0.0639858	-0.368323	0.457421	0.531311	-0.287895	-0.821664	0.265573	0.385325	0.462208	1.2932	0.00569232	0.029735	-0.750103	-5.39997	9	9	7	17.14	214.16	74719000000	164	8	6
P49688	40S ribosomal protein S2-3	RPS2C	At2g41840	AT2G41840	5.40255	5.1697	5.84598	6.40424	6.09979	6.34805	6.62185	7.00473	6.60125	6.06923	6.11661	6.27656	0.0208475	0.0341389	-0.811285	-3.69934	0.00592659	0.0109946	-1.26987	-5.33967	0.0306352	0.0511201	-0.681389	-3.27532	0.0465768	0.0847657	-0.458583	-2.84615	0.312976	0.435319	0.129896	1.1534	0.0155156	0.0555363	-0.588478	-4.04688	18	18	7	30.878	323.31	89726000000	232	15	10
P42795;P42794	60S ribosomal protein L11-1;60S ribosomal protein L11-2	RPL11A;RPL11B	RPL11A;RPL11B	AT2G42740;AT5G45775	5.36411	5.80864	5.93998	6.91102	7.16399	6.9183	7.02614	6.98666	6.78742	6.53378	6.48165	6.53596	0.00258186	0.00643036	-1.29353	-6.7001	0.00289884	0.00632126	-1.22916	-6.49466	0.00972516	0.0200623	-0.812885	-4.64121	0.593789	0.654584	0.0643663	0.57874	0.00482208	0.0195156	0.48064	5.65381	0.00540287	0.0285653	-0.416274	-5.4788	13	13	13	20.831	38.905	53764000000	142	3	5
F4K9K2;Q8VZU2;F4K9K4	Syntaxin-132	SYP132	At5g08080	AT5G08080	NaN	NaN	NaN	4.28565	4.90379	4.41007	6.85086	6.90728	6.97676	7.07162	7.45068	7.55989	2.23043e-05	0.000417581	-9.69316	-22.7008	6.14901e-06	0.000211605	-12.0716	-31.3764	6.88925e-06	0.000343376	-12.5207	-30.4943	0.000245266	0.00230842	-2.37846	-12.3725	0.000296203	0.00368904	-2.82756	-11.7897	0.0420749	0.11246	0.449096	2.94748	21	21	21	35.402	323.31	66184000000	209	0	0
P51430;F4KGU2	40S ribosomal protein S6-2	RPS6B;EMB3010	At5g10360;RPS6B	AT5G10360	6.29484	6.3969	6.72037	6.2029	6.32017	6.26904	6.91299	6.88572	7.02084	6.42795	6.46864	6.59643	0.194316	0.233788	0.206667	1.55764	0.0253065	0.0367471	-0.469143	-3.48198	0.854532	0.872435	-0.0269674	-0.195499	0.000224864	0.00222272	-0.67581	-12.6499	0.0186783	0.0506581	-0.233634	-3.82623	0.00249695	0.0173679	-0.442175	-6.76047	16	16	6	28.162	247.07	64357000000	220	20	18
Q8L953	40S ribosomal protein S27-3	RPS27D	RPS27D	AT5G47930	1.97028	2.11349	1.99049	6.28749	6.14298	5.99629	6.71057	6.8394	6.65213	6.74355	6.48845	6.85043	1.7109e-06	0.000202585	-4.1175	-43.2359	3.12228e-07	7.42128e-05	-4.70928	-66.1842	2.30175e-06	0.000224327	-4.66939	-40.1398	0.0041789	0.0135551	-0.591779	-5.88058	0.0155133	0.0440818	-0.551891	-4.04706	0.757794	0.827165	-0.0398887	-0.330236	4	2	2	9.49	5.8879	16898000000	37	2	2
P11574	V-type proton ATPase subunit B1	VHA-B1	VHA-B1	AT1G76030	3.68433	2.45102	3.16882	9.72001	8.76727	9.5617	6.74572	6.83312	6.65008	6.01372	5.84078	7.02007	0.000175111	0.00109459	-6.24827	-13.4825	0.000546304	0.0019679	-3.64158	-10.0734	0.00340185	0.00899344	-3.19013	-6.21966	0.000959136	0.00516302	2.60669	8.70459	0.00290739	0.0139162	3.05813	6.4895	0.291064	0.421189	-0.451446	-1.21534	46	46	2	54.107	323.31	544100000000	755	21	6
Q8VZ68_ARATHIsamemberofthePF				AT1G52670	10.9621	11.3683	11.0108	4.67382	3.9487	5.28925	7.18451	6.81247	7.06743	6.24005	5.84422	7.32027	9.20735e-05	0.000782361	6.4765	15.8728	1.71298e-05	0.000316033	4.09229	24.2591	0.000537804	0.00269292	4.64558	10.1143	0.00407602	0.0133264	-2.38422	-5.92083	0.035571	0.0830127	-1.83093	-3.11871	0.290436	0.420591	-0.553289	-1.21717	17	17	17	29.573	323.31	223730000000	344	57	56
Q39227	24-methylenesterol C-methyltransferase 2	SMT2	SMT2	AT1G20330	-2.27893	-1.72949	-0.344464	3.21473	3.17619	3.20165	6.76077	6.80093	6.75879	2.74552	2.61077	2.30038	0.00127756	0.0038777	-4.64848	-8.07525	0.000139459	0.000852674	-8.22445	-14.2861	0.00247007	0.00717239	-4.00318	-6.7801	3.67527e-09	1.51164e-05	-3.57597	-201.001	0.00816975	0.0277955	0.645301	4.87845	5.78692e-06	0.00126123	-4.22127	-31.8577	26	26	23	40.45	178.85	46299000000	194	0	1
Q42406	Peptidyl-prolyl cis-trans isomerase CYP18-4	CYP18-4	CYP18-4	AT4G34870	6.5064	5.92531	6.42156	6.58529	6.6553	6.58569	6.99728	6.79919	6.90774	6.94637	6.68197	6.83449	0.150529	0.185884	-0.324338	-1.77517	0.031484	0.0445769	-0.616981	-3.24636	0.0526137	0.0810099	-0.536519	-2.72685	0.00907689	0.0238551	-0.292643	-4.73405	0.0570105	0.119512	-0.212181	-2.64952	0.447638	0.574823	-0.0804618	-0.841093	13	13	10	18.378	323.31	73029000000	200	10	12
Q9LFL3;F4KFJ2		F2K13_30;At5g16880	At5g16880	AT5G16880	NaN	NaN	NaN	4.09721	3.45654	3.98787	6.28255	6.75161	6.64187	2.20589	2.42156	2.78115	4.88745e-05	0.000577171	-9.87594	-18.6291	1.62215e-05	0.000316033	-12.5874	-24.5936	8.18364e-05	0.000938279	-8.49827	-16.3536	0.000369195	0.00290344	-2.71147	-11.1425	0.00604468	0.0227768	1.37767	5.31037	4.89484e-05	0.00270457	-4.08914	-18.622	22	22	22	45.31	323.31	43819000000	165	0	0
P53492	Actin-7	ACT7	At5g09810	AT5G09810	6.38844	7.52566	6.24624	6.34999	6.1926	6.47096	6.65359	6.75099	7.07113	6.263	6.10644	6.24904	0.406853	0.452609	0.382258	0.92601	0.816409	0.835523	-0.105126	-0.247911	0.27621	0.330352	0.513951	1.25988	0.0311838	0.0626147	-0.487384	-3.2565	0.237315	0.353698	0.131693	1.38846	0.0103162	0.0427808	-0.619077	-4.56289	31	21	13	41.735	323.31	131610000000	455	30	37
Q9T043	60S ribosomal protein L14-2	RPL14B	RPL14B	AT4G27090	5.32936	5.57522	5.50239	6.04685	6.0952	6.04283	6.61316	6.74812	6.24374	6.29932	6.35366	6.1976	0.00137538	0.00406166	-0.592635	-7.92012	0.00312236	0.00668224	-1.06602	-6.36574	0.000695381	0.00310865	-0.814537	-9.46387	0.035504	0.0690762	-0.47338	-3.12066	0.0103911	0.0327933	-0.221902	-4.55335	0.185663	0.307064	-0.251479	-1.59627	12	12	7	15.505	54.128	30897000000	110	7	6
P46286	60S ribosomal protein L8-1	RPL8A	RPL8A	AT2G18020	5.9759	5.90264	5.91697	6.6273	7.07215	6.58583	6.73852	6.72738	6.60157	7.29078	7.0383	6.75534	0.00618129	0.0124862	-0.829924	-5.27734	0.000104798	0.000722004	-0.757318	-15.3605	0.00217398	0.00656766	-1.0963	-7.01554	0.676733	0.729212	0.0726055	0.448926	0.291519	0.412618	-0.26638	-1.21401	0.102655	0.206946	0.338985	2.10857	16	16	4	27.859	103.02	105810000000	277	19	17
P25696;A0A1P8B1N1	Bifunctional enolase 2/transcriptional activator	ENO2	At2g36530;ENO2	AT2G36530	6.08085	6.13788	6.33168	6.76284	6.20533	6.47136	6.87108	6.70436	6.69789	6.57561	6.05994	6.62354	0.171231	0.208366	-0.296372	-1.66506	0.00373868	0.00768137	-0.574307	-6.06207	0.293955	0.348483	-0.23623	-1.20692	0.178777	0.248919	-0.277935	-1.62837	0.81582	0.875902	0.0601425	0.248728	0.148333	0.263612	-0.338078	-1.78778	30	30	30	47.719	323.31	159740000000	525	33	40
Q03250;F4IHK9	Glycine-rich RNA-binding protein 7	RBG7;CCR2	At2g21660;RBG7	AT2G21660	5.69374	5.66425	5.7021	6.12101	6.77896	6.21679	6.37348	6.6685	6.37883	6.17319	6.33291	5.85985	0.0289633	0.0449681	-0.685553	-3.33526	0.00131228	0.00351778	-0.786901	-8.01856	0.0354503	0.0579482	-0.435282	-3.12223	0.678614	0.730329	-0.101349	-0.446091	0.369702	0.49412	0.250271	1.00983	0.107009	0.212077	-0.351619	-2.07182	13	13	12	16.89	323.31	65842000000	157	10	11
Q0WLB5	Clathrin heavy chain 2	CHC2	CHC2	AT3G08530	5.62197	5.20519	6.26352	5.68022	4.93838	5.92671	6.79683	6.64428	6.84233	6.35539	5.92232	6.8009	0.692701	0.723032	0.181789	0.425002	0.0274301	0.0394243	-1.06426	-3.39394	0.171962	0.221304	-0.662644	-1.66144	0.0147023	0.0345206	-1.24604	-4.11248	0.0966674	0.178923	-0.844433	-2.16204	0.198156	0.320563	-0.401611	-1.54105	121	121	30	193.27	323.31	442850000000	1537	92	73
O64650;Q9M2F1	40S ribosomal protein S27-1;40S ribosomal protein S27-2	RPS27A;RPS27B	RPS27A;RPS27B	AT2G45710;AT3G61110	5.19438	5.95646	6.06831	6.38504	6.87182	6.41867	6.33547	6.61299	6.49006	6.82124	6.40373	6.51182	0.0607529	0.0851774	-0.81879	-2.58892	0.0609387	0.0791766	-0.739785	-2.58603	0.0497523	0.0773305	-0.839209	-2.7813	0.677253	0.729569	0.0790052	0.448141	0.923866	0.950112	-0.0204188	-0.10173	0.540223	0.651191	0.099424	0.668831	6	6	4	9.405	17.887	18730000000	70	4	4
P17094;A8MQQ1	60S ribosomal protein L3-1	ARP1;RP1	ARP1;At1g43170	AT1G43170	5.83367	5.44454	5.86725	5.66255	5.59827	5.77287	6.48181	6.51569	6.39564	6.00663	5.98493	6.46122	0.809774	0.830327	0.0372607	0.257115	0.00592187	0.0109912	-0.74922	-5.34086	0.102087	0.141369	-0.435767	-2.1135	0.000226124	0.00222272	-0.786481	-12.6319	0.0443668	0.0990156	-0.473028	-2.89439	0.120542	0.229334	-0.313453	-1.9673	29	29	20	44.559	323.31	113650000000	397	27	19
Q8VYK6	40S ribosomal protein S4-3	RPS4D	RPS4D	AT5G58420	5.33896	5.54131	5.65247	6.15176	6.36798	5.93821	6.34068	6.50928	6.28328	6.7903	6.59895	6.35866	0.0141619	0.0247623	-0.64174	-4.15855	0.00161126	0.00409875	-0.866838	-7.59628	0.00229374	0.00683572	-1.07172	-6.91581	0.186603	0.257205	-0.225098	-1.59198	0.0709995	0.141753	-0.429985	-2.44273	0.222806	0.350518	0.204887	1.44182	25	25	4	29.816	259.51	86627000000	372	20	20
F4ISU2		At2g32240	At2g32240	AT2G32240	NaN	NaN	NaN	5.18655	5.1878	5.03286	6.56369	6.50442	6.65816	1.09014	1.04075	1.10363	0.000598546	0.00230645	-9.56342	-9.83852	0.000346724	0.00145862	-11.0031	-11.3235	0.004769	0.0115729	-5.50586	-5.67109	2.97519e-05	0.000862229	-1.43969	-21.1126	2.00461e-07	0.000241974	4.05756	73.9431	3.68689e-08	0.000144637	-5.49725	-112.932	131	131	129	148.61	323.31	257150000000	1176	0	0
F4JC86;Q1EBV4		At3g13235	At3g13235	AT3G13235	NaN	NaN	NaN	7.30533	7.04981	7.01054	6.22283	6.49163	6.45301	5.59004	5.67807	5.437	1.79237e-05	0.000386468	-11.512	-23.9843	2.29792e-05	0.00034303	-10.7792	-22.5312	3.09087e-05	0.000594515	-9.95845	-20.9107	0.00420602	0.0136122	0.732738	5.87018	0.000180959	0.00276411	1.55353	13.3702	0.0016973	0.0137289	-0.820788	-7.49247	29	29	29	45.272	323.31	118530000000	348	0	0
Q9SIH0	40S ribosomal protein S14-1	RPS14A	RPS14A	AT2G36160	6.52347	6.48934	6.78068	6.55193	6.58985	6.60957	6.6386	6.48928	6.55814	6.71046	6.49158	6.63993	0.887837	0.900745	0.0140483	0.150253	0.742127	0.766932	0.0358235	0.35268	0.892574	0.905633	-0.0161578	-0.143852	0.662927	0.717531	0.0217752	0.469859	0.674046	0.763402	-0.030206	-0.45298	0.539648	0.651191	0.0519813	0.669831	13	13	1	16.257	88.536	40004000000	223	12	14
Q9LUT2	S-adenosylmethionine synthase 4	METK4	METK4	AT3G17390	5.68091	5.66409	5.96323	6.39192	6.06254	6.28598	6.70786	6.47433	6.65705	6.63696	6.27445	6.37257	0.0253952	0.0401263	-0.477404	-3.47813	0.00216881	0.00508822	-0.843673	-7.02	0.0105759	0.0212804	-0.658585	-4.53018	0.0381506	0.0725109	-0.366269	-3.04671	0.280751	0.401428	-0.18118	-1.24602	0.225874	0.3529	-0.185089	-1.43026	30	16	16	42.795	323.31	114320000000	365	17	17
Q9CAV0	40S ribosomal protein S3a-1	RPS3AA	RPS3AA	AT3G04840	5.00729	5.38405	5.5416	5.67869	5.68927	5.64146	6.34063	6.43042	6.21915	5.94624	5.68379	6.14773	0.0872237	0.116278	-0.358828	-2.25435	0.00388853	0.00792077	-1.01909	-5.99748	0.0415613	0.0663141	-0.614939	-2.95983	0.000465921	0.00339775	-0.66026	-10.4954	0.130866	0.223748	-0.256111	-1.89583	0.0520092	0.131889	-0.404148	-2.73806	19	19	10	29.85	146.46	62103000000	251	10	13
Q9SSK7;F4I6Y7	MLP-like protein 34	MLP34	At1g70850;MLP34	AT1G70850	6.09794	5.65715	5.96644	7.76895	7.59721	7.53153	6.59418	6.42483	6.57881	7.23868	7.09087	7.0636	0.000314339	0.0015587	-1.72539	-11.6117	0.0114822	0.0188415	-0.625427	-4.42322	0.000983322	0.00385008	-1.22387	-8.6482	0.000247071	0.00231481	1.09996	12.3494	0.00493322	0.0198065	0.501513	5.61839	0.00145519	0.0123298	0.598446	7.80333	23	23	12	35.57	236.35	150070000000	505	31	26
Q9FDZ9;Q43291	60S ribosomal protein L21-2;60S ribosomal protein L21-1	RPL21E;RPL21A	RPL21A;RPL21E	AT1G09690;AT1G57860	5.61551	4.97491	5.46831	5.82872	2.5773	4.96276	5.87108	6.39752	5.51942	2.23206	1.96897	5.7467	0.416866	0.462141	0.896648	0.904534	0.146354	0.174313	-0.57643	-1.79932	0.173887	0.223224	2.037	1.65196	0.216628	0.290509	-1.47308	-1.46561	0.504843	0.617847	1.14035	0.731824	0.103598	0.208192	-2.61343	-2.10047	10	10	10	18.709	65.785	20484000000	90	3	4
P49201;Q9SF35	40S ribosomal protein S23-2;40S ribosomal protein S23-1	RPS23B;RPS23A	RPS23A;RPS23B	AT3G09680;AT5G02960	6.19934	6.69993	6.39713	5.74546	4.41836	5.78225	6.46673	6.39718	6.52454	4.93106	4.95195	6.18535	0.0770041	0.104248	1.11677	2.36781	0.848052	0.864649	-0.0306832	-0.204356	0.0705624	0.103266	1.07601	2.44846	0.063362	0.108451	-1.14746	-2.54916	0.950002	0.967018	-0.0407632	-0.0667261	0.05648	0.139528	-1.10669	-2.65848	9	9	9	15.735	47.87	24422000000	117	10	12
P51414	60S ribosomal protein L26-1	RPL26A	RPL26A	AT3G49910	5.72983	5.52184	5.83922	6.15952	6.37634	5.81524	6.32915	6.39373	6.21679	6.28791	6.03642	6.22989	0.0891955	0.118604	-0.420071	-2.23419	0.00442827	0.00867268	-0.616261	-5.78789	0.0153678	0.0289956	-0.487776	-4.05849	0.316061	0.392026	-0.19619	-1.145	0.72618	0.805425	-0.0677052	-0.375752	0.234783	0.363668	-0.128485	-1.39754	10	10	9	16.944	48.445	29596000000	115	9	5
Q8GRT9;F4J017;A0A1I9LMU4		At3g15690	At3g15690	AT3G15690	9.68849	9.92225	10.6245	4.39651	NaN	5.09045	6.16252	6.37356	6.25304	NaN	NaN	6.30166	0.0577263	0.0813637	8.56311	2.63758	0.000187182	0.000999793	3.81538	13.2555	0.0407964	0.065354	11.3266	2.97857	0.21611	0.290085	-4.74772	-1.46764	0.608812	0.710809	2.76348	0.554446	0.118747	0.226909	-7.5112	-1.9804	10	10	10	28.169	259.68	95074000000	100	22	20
Q9SEI4	26S protease regulatory subunit 6B homolog	RPT3	RPT3	AT5G58290	3.73001	3.52759	4.2358	4.94698	4.39065	4.9469	6.19605	6.3463	6.32351	4.52854	3.97653	4.48397	0.0294983	0.045651	-0.930377	-3.31565	0.000338709	0.00143923	-2.45749	-11.3916	0.144207	0.190062	-0.498547	-1.81203	0.00133298	0.00621602	-1.52711	-7.98564	0.167395	0.270501	0.43183	1.68437	0.000432555	0.00623866	-1.95894	-10.6981	27	26	26	45.751	323.31	60016000000	360	13	11
Q9SR37	Beta-glucosidase 23	BGLU23	BGLU23	AT3G09260	6.89586	5.87416	6.59461	5.54271	5.15469	5.50699	6.18028	6.32735	5.92901	6.15178	5.96303	6.48493	0.0323618	0.0495156	1.05341	3.21735	0.394636	0.429659	0.30933	0.952823	0.494223	0.542848	0.254964	0.751364	0.0118719	0.0292547	-0.744082	-4.38033	0.015304	0.0436715	-0.798449	-4.06355	0.790937	0.849629	0.0543661	0.283395	27	27	23	59.72	323.31	98541000000	390	32	16
Q9M339	40S ribosomal protein S3-2	RPS3B	RPS3B	AT3G53870	5.24697	5.6558	5.5661	5.43437	5.20152	5.33348	6.26562	6.32469	6.20035	5.83284	5.62657	6.12174	0.303651	0.349345	0.166504	1.17924	0.00390079	0.00794149	-0.773928	-5.99233	0.122435	0.164923	-0.370759	-1.95371	0.000250018	0.00231647	-0.940432	-12.312	0.0276154	0.0679025	-0.537263	-3.38665	0.0527876	0.133089	-0.403169	-2.72365	23	23	5	27.349	200.95	60028000000	245	16	16
Q9ZWT2	Cytochrome B5 isoform D	CYTB5-D	CYTB5-D	AT5G48810	NaN	NaN	NaN	2.53367	2.44629	2.29923	6.39288	6.29503	6.43763	-0.419979	0.125863	0.23488	9.60207e-06	0.000317794	-7.84882	-28.0562	1.75242e-06	0.000153598	-11.7976	-42.9771	9.01467e-05	0.000979632	-5.40267	-15.958	1.0245e-06	0.000500057	-3.94878	-49.1599	0.000333094	0.00388981	2.44614	11.4405	6.52944e-06	0.00128075	-6.39493	-30.9074	8	8	8	15.097	190.67	14874000000	91	0	0
B9DG17;Q08682	40S ribosomal protein SA;40S ribosomal protein Sa-1	P40;RPSaA	At1g72370;RPSaA	AT1G72370	5.32394	5.3091	5.41222	6.17251	6.47741	6.16065	6.21759	6.29195	6.23684	6.62677	6.64579	6.10331	0.00105453	0.00335041	-0.921767	-8.49165	2.11706e-05	0.000338284	-0.90037	-23.0007	0.0035539	0.00923297	-1.1102	-6.14625	0.849928	0.876568	0.021397	0.20179	0.411593	0.533498	-0.188436	-0.915787	0.306457	0.436065	0.209833	1.17139	16	16	12	31.981	323.31	74447000000	267	19	12
Q56Z59	Patellin-3	PATL3	PATL3	AT1G72160	1.41072	1.66162	1.66201	6.29053	5.7249	6.13537	6.13967	6.26525	5.97099	7.33022	7.32633	7.85902	1.86584e-05	0.000395641	-4.47215	-23.7432	2.84614e-06	0.000172762	-4.54719	-38.0605	7.08251e-06	0.000343376	-5.92707	-30.2833	0.711695	0.759326	-0.0750367	-0.396917	0.00400093	0.0172476	-1.45492	-5.951	0.00216153	0.0157615	1.37989	7.0263	34	34	32	56.104	323.31	166240000000	457	5	10
Q93VT9;A0A2H1ZEB8	60S ribosomal protein L10-1	RPL10A	At1g14320	AT1G14320	5.51606	5.2015	5.5624	6.10929	6.00422	6.19727	6.32546	6.26231	6.60795	6.48903	5.87955	6.42888	0.00585653	0.0119054	-0.67694	-5.3574	0.00333152	0.00703094	-0.97192	-6.255	0.0201924	0.0361718	-0.839168	-3.73593	0.069863	0.117025	-0.294981	-2.45771	0.466472	0.58291	-0.162228	-0.803977	0.580621	0.685664	-0.132752	-0.600364	18	18	4	24.917	90.099	55443000000	239	14	12
P60040;A8MRH4	60S ribosomal protein L7-2	RPL7B;At2g01250	At2g01250;RPL7B	AT2G01250	4.68013	4.56842	4.8277	5.8919	5.37755	5.84894	5.92936	6.25858	5.80666	5.79583	5.55565	5.49948	0.00499042	0.0105064	-1.01404	-5.60053	0.00107027	0.00308352	-1.30611	-8.45882	0.00142556	0.00484829	-0.924899	-7.84574	0.242113	0.317901	-0.292072	-1.37153	0.66037	0.753775	0.0891431	0.473762	0.0790815	0.174095	-0.381215	-2.34343	16	8	8	28.171	120.09	51005000000	104	4	4
Q9C5U3;A0A1P8BCJ5	26S protease regulatory subunit 8 homolog A	RPT6A	At5g19990;RPT6A	AT5G19990	4.03861	3.59791	4.39568	4.83699	4.13399	5.0491	6.20268	6.24092	6.29991	4.64046	4.13396	4.80846	0.139626	0.174385	-0.662622	-1.83983	0.000651728	0.00218758	-2.2371	-9.62418	0.167667	0.216318	-0.516888	-1.68298	0.00479147	0.0149072	-1.57448	-5.66374	0.692693	0.777041	0.145734	0.425014	0.00109706	0.0105012	-1.72021	-8.40429	33	33	5	47.247	323.31	62562000000	440	23	12
Q9FX56	Cytosolic sulfotransferase 8	SOT8	SOT8	AT1G13420	-1.21442	NaN	NaN	7.0881	7.05941	7.28756	5.90029	6.22125	6.09862	5.96989	5.79495	6.04538	0.00234419	0.005998	-11.698	-6.8757	0.00335727	0.00706959	-10.6263	-6.24195	0.003514	0.00917488	-10.4897	-6.16514	0.000811365	0.00460296	1.07164	9.09233	0.000304236	0.00373128	1.20828	11.7092	0.316094	0.447505	-0.136647	-1.14492	26	26	25	37.709	323.31	125500000000	280	1	0
F4JHJ0;Q8L7U4		At4g02450	At4g02450	AT4G02450	2.22648	1.25113	2.39179	7.96364	8.31922	8.00181	5.9225	6.19742	6.02023	5.76193	6.12023	6.20155	8.00822e-05	0.000716446	-6.13843	-16.4436	0.000360567	0.0014978	-4.09025	-11.2103	0.000432853	0.00236854	-4.07144	-10.6962	0.000121649	0.00153098	2.04817	14.7904	0.00030001	0.00371331	2.06699	11.7512	0.910492	0.936824	-0.0188163	-0.119699	12	12	12	25.341	233.82	80703000000	130	5	4
B3H5L3;Q9CAT3		At1g73180;T18K17.15	At1g73180	AT1G73180	-3.05792	-3.21131	-2.81208	6.70365	6.60113	6.91874	6.01248	6.19127	6.63098	5.88994	5.91535	6.83471	3.26543e-07	0.000107818	-9.76828	-65.4461	1.78296e-06	0.000153598	-9.30535	-42.7915	9.89116e-06	0.000390925	-9.24044	-27.8481	0.0881491	0.140526	0.46293	2.24483	0.179211	0.285365	0.527841	1.62631	0.866059	0.905601	-0.0649112	-0.179788	27	27	27	53.578	323.31	159980000000	345	0	0
P19456;F4JPJ7	ATPase 2, plasma membrane-type	AHA2;HA2	At4g30190	AT4G30190	4.51299	4.67799	4.89345	4.66166	4.24136	4.66478	6.22136	6.18545	5.92541	5.85124	5.67489	6.13762	0.389611	0.435702	0.172206	0.964056	0.000604975	0.00208967	-1.41593	-9.81138	0.00237367	0.00698844	-1.19311	-6.85276	0.000710127	0.00430789	-1.58814	-9.41251	0.00218265	0.0116034	-1.36532	-7.0081	0.245656	0.375422	-0.222824	-1.35924	64	64	21	104.4	323.31	152150000000	769	37	38
Q9ASS2		At1g20110	At1g20110	AT1G20110	NaN	NaN	NaN	4.5607	4.66426	4.60995	6.01044	6.17491	6.10713	4.21277	4.36508	4.44832	1.0621e-06	0.000177232	-10.1914	-48.7183	6.56174e-07	0.000105202	-11.6773	-54.9596	1.39962e-06	0.000186927	-9.92184	-45.4659	1.22655e-05	0.000630752	-1.48585	-26.3833	0.0230389	0.0587545	0.269583	3.58624	3.07874e-05	0.00220687	-1.75544	-20.9315	29	29	29	65.395	323.31	53979000000	281	0	0
Q42290	Probable mitochondrial-processing peptidase subunit beta		MPPbeta	AT3G02090	5.43801	5.90915	5.8526	5.77944	5.42294	5.47867	5.90784	6.16263	5.60099	5.58735	5.54903	5.31349	0.403476	0.449765	0.172904	0.933352	0.514378	0.548718	-0.157233	-0.714539	0.218562	0.269909	0.249967	1.45809	0.168272	0.23751	-0.330138	-1.67991	0.611209	0.713401	0.0770626	0.550604	0.0907717	0.19063	-0.4072	-2.21842	30	30	30	59.159	323.31	94555000000	458	29	29
P41916;Q8H156;P41917	GTP-binding nuclear protein Ran-1;GTP-binding nuclear protein Ran-3;GTP-binding nuclear protein Ran-2	RAN1;RAN3;RAN2	At5g20020;RAN1;RAN3	AT5G20010;AT5G20020;AT5G55190	5.89664	5.82541	6.10177	6.49908	6.433	6.19863	6.21508	6.12739	6.26563	6.3797	6.45586	5.87421	0.0240841	0.038472	-0.435635	-3.53673	0.0470265	0.0630168	-0.261427	-2.83666	0.214656	0.266087	-0.295317	-1.47335	0.155504	0.22243	0.174208	1.74731	0.5294	0.639751	0.140318	0.687778	0.864952	0.905097	0.0338901	0.181295	17	17	17	25.276	125.87	69596000000	268	16	13
O03983	Probable desiccation-related protein LEA14	LEA14	LEA14	AT1G01470	NaN	NaN	0.260013	6.86317	6.1554	6.9613	5.96095	6.11411	6.11427	4.79247	4.97684	5.77294	0.00549052	0.0113172	-10.0445	-5.45439	0.00661671	0.0119997	-9.44769	-5.17772	0.00978235	0.0201457	-8.56533	-4.63339	0.0824961	0.133796	0.596847	2.30487	0.0198126	0.052838	1.47921	3.7578	0.0444903	0.117138	-0.882363	-2.89162	7	7	7	16.543	174.02	28737000000	82	0	0
Q05431;F4HU93	L-ascorbate peroxidase 1, cytosolic	APX1	APX1;At1g07890	AT1G07890	5.7728	5.27683	5.49602	6.07686	6.02097	6.01933	6.29487	6.09254	6.24494	6.47876	6.2372	6.27458	0.0223723	0.0363076	-0.523836	-3.61924	0.0111379	0.0183843	-0.69557	-4.46261	0.0073215	0.0160202	-0.814965	-5.03232	0.0543777	0.0962787	-0.171734	-2.69496	0.0197636	0.0528121	-0.291129	-3.76066	0.284244	0.414223	0.119395	1.23551	16	16	16	27.561	261.41	67643000000	248	18	13
A0A1P8AY36;P51418	60S ribosomal protein L18a-2	RPL18AB	At2g34480;RPL18AB	AT2G34480	5.92945	5.70423	6.13188	5.667	5.89612	5.67198	6.17673	6.08661	6.2037	6.41376	5.98504	6.23886	0.289052	0.334454	0.17682	1.22124	0.142893	0.170566	-0.233826	-1.8199	0.172671	0.222138	-0.2907	-1.65793	0.00792153	0.0213648	-0.410646	-4.92139	0.0325562	0.0774097	-0.46752	-3.21106	0.682972	0.767321	0.0568743	0.439542	14	14	6	25.73	173.14	44274000000	202	16	16
O80585	Methylenetetrahydrofolate reductase 2	MTHFR2	MTHFR2	AT2G44160	1.59346	1.4151	1.70523	7.30881	7.06526	7.47855	5.92293	6.08046	6.0216	5.66244	5.81222	5.9921	2.59795e-06	0.000202585	-5.71295	-38.9406	1.3203e-06	0.000145298	-4.43707	-46.1349	4.80465e-06	0.000326898	-4.25099	-33.379	0.000576716	0.00388858	1.27588	9.93346	0.000673278	0.00564014	1.46195	9.54343	0.153436	0.270078	-0.186075	-1.75877	52	46	46	66.801	323.31	237510000000	641	6	6
Q9SZ15	Protein HOMOLOG OF MAMMALIAN LYST-INTERACTING PROTEIN 5	LIP5	At4g26750	AT4G26750	NaN	NaN	NaN	6.19831	6.38453	6.19322	5.70212	6.05567	5.69622	5.1014	5.71178	5.97852	4.50775e-07	0.000115338	-10.7278	-60.3739	9.30825e-07	0.00011902	-10.2871	-50.3542	5.24126e-06	0.000329567	-10.0663	-32.6589	0.0305917	0.0617536	0.440681	3.27683	0.068487	0.137554	0.661451	2.47623	0.482531	0.60324	-0.22077	-0.773248	8	8	8	46.217	154.91	47888000000	186	0	0
P49692	60S ribosomal protein L7a-1	RPL7AA	RPL7AA	AT2G47610	4.92893	5.079	5.05919	5.66067	6.09099	5.76175	6.17485	6.0544	6.15526	6.55872	6.59045	6.34801	0.00412545	0.00907362	-0.815433	-5.90134	5.12274e-05	0.000502906	-1.1058	-18.4093	7.8877e-05	0.000918949	-1.47669	-16.5068	0.0981817	0.153954	-0.290364	-2.14818	0.0117617	0.0359994	-0.661254	-4.39228	0.0119024	0.046975	0.370891	4.37704	14	14	2	29.129	119.1	50664000000	210	12	12
Q8VYF1;O23515	60S ribosomal protein L15-2;60S ribosomal protein L15-1	RPL15B;RPL15A	RPL15A;RPL15B	AT4G16720;AT4G17390	5.62585	5.29934	5.24931	5.87558	5.82083	5.60161	6.14576	6.05273	6.08811	6.01598	5.97707	5.88913	0.0608311	0.0852391	-0.374503	-2.5877	0.00436187	0.00860528	-0.704031	-5.81193	0.0100694	0.0206191	-0.569225	-4.59492	0.0200292	0.0438192	-0.329527	-3.74527	0.101023	0.184615	-0.194722	-2.1228	0.0435849	0.115218	-0.134805	-2.91214	9	9	9	24.239	63.811	36600000000	123	9	8
Q96250	ATP synthase subunit gamma, mitochondrial	ATPC	ATPC	AT2G33040	6.09582	6.17673	6.52885	5.92803	4.43468	5.76141	6.18236	6.04787	6.20873	4.70989	4.5411	5.63744	0.143165	0.17834	0.892425	1.81827	0.442692	0.477469	0.120808	0.851046	0.0234704	0.0408882	1.30432	3.56548	0.179664	0.249733	-0.771617	-1.62416	0.518556	0.631564	0.411895	0.707041	0.0263876	0.0814364	-1.18351	-3.43611	21	21	21	35.448	323.31	68246000000	245	18	16
P93819	Malate dehydrogenase, cytoplasmic 1	MDH1	MDH1	AT1G04410	5.7858	5.24867	5.69693	6.23233	5.37609	5.79625	6.17552	6.03948	5.94702	5.5783	5.36154	6.17078	0.493131	0.53772	-0.224422	-0.753392	0.056133	0.073637	-0.476872	-2.66439	0.68886	0.726749	-0.126406	-0.43073	0.3798	0.455937	-0.252451	-0.986352	0.790916	0.85835	0.0980161	0.283424	0.234813	0.363668	-0.350467	-1.39743	17	17	10	35.571	256.61	71776000000	271	13	12
P55737;F4K6B6	Heat shock protein 90-2	HSP90-2;HSP81-2	At5g56030;HSP90-2	AT5G56030	5.334	5.07235	5.23002	6.21359	5.92106	6.18385	6.14598	6.02967	6.07277	6.14497	6.18828	6.00417	0.00173952	0.00487319	-0.894042	-7.44388	0.000473228	0.00180149	-0.870681	-10.4535	0.000669364	0.00302037	-0.900349	-9.55785	0.824969	0.856411	0.0233615	0.236076	0.956354	0.971441	-0.00630697	-0.0582362	0.672337	0.760987	0.0296685	0.455564	54	54	5	80.063	323.31	155510000000	790	49	36
Q9SEI2	26S protease regulatory subunit 6A homolog A	RPT5A	At3g05530	AT3G05530	4.16915	3.47152	4.06196	4.26876	3.95303	4.83708	6.14408	6.02592	6.17131	3.98974	3.63012	4.35425	0.25152	0.294309	-0.452082	-1.33926	0.000563495	0.00200091	-2.21289	-9.99316	0.778829	0.805639	-0.0904942	-0.300412	0.00256985	0.00974173	-1.76081	-6.70849	0.338047	0.460661	0.361588	1.08727	0.000577617	0.0073333	-2.1224	-9.92946	31	30	15	47.48	323.31	55357000000	310	17	13
P16181	40S ribosomal protein S11-1	RPS11A	RPS11A	AT3G48930	5.24093	5.51743	5.39583	5.06098	5.95647	5.48454	5.86032	6.01115	5.91562	6.46338	6.47156	5.92387	0.690534	0.721161	-0.115933	-0.428232	0.00398075	0.00805684	-0.544299	-5.95922	0.0104089	0.0210395	-0.901543	-4.5511	0.177857	0.248183	-0.428366	-1.63276	0.0676522	0.136488	-0.78561	-2.48768	0.127921	0.238096	0.357244	1.91558	11	11	6	17.957	22.494	36154000000	111	6	7
Q9FJX3;A0A2H1ZE94;F4K3R8	Mitochondrial outer membrane protein porin 2	VDAC2	At5g67500;VDAC2	AT5G67500	4.37936	4.87799	5.00504	5.87102	6.06331	6.04301	5.87033	5.96714	5.94491	6.16707	6.1478	5.95349	0.00348755	0.00801029	-1.23831	-6.1778	0.00371169	0.00763829	-1.17333	-6.07405	0.00275259	0.00769446	-1.33532	-6.58582	0.391213	0.466799	0.0649843	0.960463	0.348853	0.472198	-0.0970084	-1.06014	0.0944955	0.195405	0.161993	2.18236	23	23	23	29.594	291.15	71660000000	343	12	19
Q8L6Y1	Ubiquitin carboxyl-terminal hydrolase 14	UBP14	UBP14	AT3G20630	-4.58187	-3.90818	-3.95656	5.96602	5.66338	6.23614	5.68371	5.93611	6.07711	4.07571	4.05923	5.1091	3.17397e-06	0.000214106	-10.1041	-37.0348	2.13253e-06	0.000158272	-10.0478	-40.9149	3.08829e-05	0.000594515	-8.56355	-20.9151	0.794138	0.830906	0.0562054	0.278912	0.0160616	0.0453208	1.5405	4.00511	0.0153798	0.0551279	-1.4843	-4.05754	52	52	52	88.373	323.31	122850000000	639	1	0
A8MRX2;Q42340;F4JWM1	40S ribosomal protein S16-3	At5g18380;RPS16C	At5g18380;RPS16C	AT5G18380	4.64078	4.63999	5.04203	5.1977	5.17019	5.39471	5.74748	5.92882	5.78436	5.76366	5.48982	5.94182	0.0338618	0.0514089	-0.479932	-3.16988	0.00195153	0.00470024	-1.04595	-7.22013	0.00696684	0.0153996	-0.957501	-5.10325	0.00323648	0.0113387	-0.56602	-6.30422	0.032914	0.0780306	-0.477569	-3.19958	0.56873	0.674872	-0.0884511	-0.620171	9	9	0	16.544	31.339	31539000000	91	5	5
P17562	S-adenosylmethionine synthase 2	SAM2	SAM2	AT4G01850	4.81577	4.70312	5.15304	5.84288	5.79524	5.73068	5.8951	5.91263	5.93372	6.05916	5.90505	5.76076	0.00294651	0.00710791	-0.898952	-6.46616	0.001654	0.00417119	-1.02317	-7.54388	0.00315313	0.00852338	-1.01768	-6.34888	0.0224837	0.0481643	-0.12422	-3.61365	0.266802	0.386829	-0.118727	-1.28929	0.95262	0.967403	-0.00549285	-0.0632253	32	13	13	43.255	216.66	69160000000	282	15	11
Q9LSX7	Peroxisome biogenesis protein 22	PEX22	PEX22	AT3G21865	-2.94596	-2.74744	-2.68933	4.74228	4.66728	5.08156	5.91935	5.91208	5.9737	2.9289	2.56744	3.05345	8.78864e-07	0.000165611	-7.62461	-51.0835	4.2481e-08	3.55993e-05	-8.72929	-109	4.37435e-06	0.000309292	-5.64417	-34.1736	0.00101875	0.00532415	-1.10467	-8.56863	0.000514808	0.00484613	1.98044	10.229	3.04975e-05	0.00220687	-3.08511	-20.9814	10	10	10	31.398	157.58	32606000000	143	0	0
Q9FVT2	Probable elongation factor 1-gamma 2		At1g57720	AT1G57720	5.26732	5.33057	5.45225	6.01317	6.08527	6.13828	6.02133	5.91178	5.89367	6.29998	6.08806	5.80339	0.0003659	0.0016737	-0.728858	-11.1682	0.000922335	0.00278384	-0.59221	-8.79387	0.00971918	0.0200614	-0.713761	-4.64204	0.0642938	0.109656	0.136648	2.53541	0.923845	0.950112	0.0150973	0.101759	0.461229	0.586136	0.121551	0.814189	25	25	16	46.4	323.31	79668000000	339	21	18
Q96327	ERBB-3 BINDING PROTEIN 1	EBP1	At3g51800	AT3G51800	2.8081	2.89379	2.60207	7.08909	7.01472	7.00805	5.90286	5.86904	5.95319	5.70489	5.65984	6.04123	1.20144e-06	0.000184444	-4.2693	-47.2377	4.01718e-06	0.000181966	-3.14038	-34.9112	3.36474e-05	0.000606662	-3.034	-20.4682	5.93987e-06	0.000500057	1.12892	31.6499	0.000554401	0.00506352	1.2353	10.0352	0.435153	0.563216	-0.106379	-0.866389	30	30	30	42.979	323.31	121020000000	380	9	11
F4JXD5;Q9ZSK4	Actin-depolymerizing factor 3	ADF3	ADF3;At5g59880	AT5G59880	5.26232	4.52583	5.14638	5.92236	5.21395	5.72725	5.92452	5.83873	6.00442	5.69223	5.51107	5.91392	0.10777	0.139454	-0.643013	-2.06557	0.0155663	0.0243917	-0.944384	-4.04293	0.0470867	0.0738559	-0.727566	-2.8354	0.236529	0.311808	-0.301371	-1.39127	0.74366	0.820303	-0.0845528	-0.350475	0.160221	0.277014	-0.216818	-1.72176	7	5	5	14.124	102.56	17897000000	60	3	4
A0A1I9LMY7;Q9SS17	40S ribosomal protein S24-1	RPS24A	At3g04920;RPS24A	AT3G04920	5.18294	5.94548	5.33079	4.9187	5.39698	4.482	5.61743	5.81377	4.98552	5.57835	5.73887	5.31997	0.19133	0.230557	0.553844	1.57076	0.968952	0.972533	0.0141617	0.0414117	0.832855	0.853203	-0.0593281	-0.225209	0.211968	0.28547	-0.539683	-1.48401	0.102857	0.187372	-0.613173	-2.10683	0.804624	0.861031	0.0734898	0.264278	7	7	4	12.909	25.399	13863000000	92	4	6
Q9SE60;F4JAK1	Methylenetetrahydrofolate reductase 1;Methylenetetrahydrofolate reductase	MTHFR1	At3g59970;MTHFR1	AT3G59970	2.68279	2.879	2.93261	7.39383	6.93783	7.36873	5.72914	5.79929	5.86125	5.46547	5.45903	6.03444	1.21163e-05	0.000333415	-4.402	-26.4646	4.0266e-06	0.000181966	-2.9651	-34.8907	0.000162397	0.00128987	-2.82151	-13.7436	0.000713275	0.00431427	1.4369	9.40172	0.00281427	0.0136427	1.58049	6.54666	0.501388	0.618147	-0.143584	-0.738148	53	53	47	66.288	323.31	204770000000	742	14	17
Q9ZUT9	40S ribosomal protein S5-1	RPS5A	RPS5A	AT2G37270	4.72684	5.13648	5.19283	4.84235	4.64667	5.08841	5.6382	5.79605	5.86711	4.90724	4.76891	5.68051	0.458411	0.502968	0.159571	0.819715	0.00981394	0.016573	-0.748405	-4.62909	0.769481	0.798259	-0.10017	-0.313623	0.00328383	0.0114401	-0.907975	-6.27948	0.450732	0.568247	-0.259741	-0.834912	0.0903028	0.190155	-0.648234	-2.22308	13	13	3	22.99	168.09	28531000000	176	12	12
Q9SAJ4	Phosphoglycerate kinase	T8K14.3	At1g79550	AT1G79550	5.22062	4.68231	5.33737	5.87204	4.97165	5.72886	6.3632	5.74613	5.92076	5.69991	5.02809	5.59633	0.266948	0.310751	-0.444085	-1.28882	0.027055	0.0389587	-0.929929	-3.40889	0.281253	0.334903	-0.361343	-1.2445	0.219796	0.293418	-0.485845	-1.45333	0.824127	0.881355	0.0827421	0.237239	0.11036	0.21756	-0.568587	-2.04464	27	27	25	42.131	323.31	87438000000	425	31	17
A8MRC4;P48006	Elongation factor 1-delta 1	At1g30230	At1g30230	AT1G30230	4.44888	4.63053	4.71195	5.51426	5.70904	5.31358	5.8683	5.73288	5.72647	5.64371	5.40911	5.71302	0.00269178	0.00663523	-0.915176	-6.6255	0.000200267	0.00103442	-1.17877	-13.0292	0.00118663	0.00424926	-0.991493	-8.23325	0.0990893	0.154787	-0.263591	-2.13999	0.630129	0.729483	-0.0763168	-0.520608	0.142969	0.256925	-0.187274	-1.81945	13	13	7	28.776	222.91	38703000000	190	10	8
Q39251;C0Z352;A0A1I9LRV3	Actin-depolymerizing factor 2	ADF2;At3g46000	ADF2;At3g46000	AT3G46000	4.7411	4.96716	5.11596	5.6235	5.88259	5.74443	5.75968	5.72726	5.69141	5.9896	5.78966	5.56355	0.00361579	0.00820663	-0.808764	-6.11747	0.00209445	0.0049504	-0.784706	-7.0856	0.00694786	0.0153989	-0.839526	-5.10716	0.771464	0.810895	0.0240577	0.310816	0.841325	0.892415	-0.030763	-0.213572	0.68277	0.767321	0.0548207	0.439845	8	8	6	15.745	112.14	21641000000	106	4	3
Q9C5M0	Mitochondrial dicarboxylate/tricarboxylate transporter DTC	DTC	DTC	AT5G19760	5.07623	5.08775	5.60235	5.0212	4.80169	5.01048	5.68281	5.72492	5.57689	5.43969	5.24252	5.66068	0.172754	0.210152	0.310991	1.65752	0.0858375	0.107382	-0.406095	-2.26884	0.414686	0.465119	-0.192187	-0.909171	0.0010302	0.00532981	-0.717086	-8.54364	0.0230504	0.0587545	-0.503178	-3.58568	0.171457	0.29118	-0.213908	-1.66394	15	15	15	31.912	249.06	49499000000	207	12	18
Q41963	Aquaporin TIP1-2;Aquaporin TIP1-2, N-terminally processed	TIP1-2	TIP1-2	AT3G26520	5.56931	5.90251	6.29135	5.07701	5.48366	5.58227	5.47943	5.70666	5.20246	5.79811	5.8102	5.81713	0.10606	0.137613	0.540078	2.07969	0.146195	0.17421	0.458211	1.80025	0.618247	0.660758	0.112576	0.53938	0.719677	0.766054	-0.0818669	-0.385228	0.0506967	0.109041	-0.427502	-2.76294	0.0768929	0.170232	0.345635	2.36914	2	2	2	25.848	39.346	6653700000	31	3	2
O23254	Serine hydroxymethyltransferase 4	SHM4	At4g13930	AT4G13930	4.53287	4.32372	4.93009	5.65342	4.94554	5.3752	5.77979	5.70547	5.58168	5.54397	5.15578	5.53166	0.0552201	0.0783782	-0.72916	-2.68015	0.00426492	0.00847856	-1.09342	-5.84786	0.0203799	0.0364352	-0.814912	-3.72531	0.163716	0.231714	-0.364262	-1.70333	0.741096	0.818998	-0.0857519	-0.354166	0.117321	0.225171	-0.27851	-1.99097	29	29	29	51.717	279.03	61904000000	392	19	12
Q9LRX8	60S ribosomal protein L13a-2	RPL13AB	RPL13AB	AT3G24830	2.83002	3.17375	3.94053	5.06543	5.23684	5.06173	5.40937	5.70093	5.65894	5.5018	5.49962	4.93188	0.00561512	0.0115307	-1.80656	-5.42051	0.00261246	0.0058408	-2.27498	-6.67895	0.0062273	0.0141882	-1.99633	-5.26641	0.0121968	0.0298072	-0.468413	-4.34584	0.392592	0.515829	-0.189765	-0.957377	0.255821	0.384403	-0.278648	-1.32491	14	14	8	23.459	197.18	28555000000	118	5	5
Q3E902	40S ribosomal protein S21-2	RPS21C	RPS21C	AT5G27700	4.39161	4.60149	4.68542	5.19765	5.6408	5.96633	5.79679	5.69726	5.62108	5.73041	6.03604	5.62703	0.0121097	0.0216706	-1.04209	-4.35497	0.000345934	0.00145691	-1.14554	-11.3301	0.00119569	0.00427298	-1.23832	-8.21685	0.674203	0.727058	-0.103451	-0.452743	0.483476	0.59878	-0.196233	-0.771465	0.523582	0.637299	0.092782	0.698075	4	4	2	9.1131	94.636	6921700000	66	2	2
Q8LEM8;Q43292;Q8LFH7	60S ribosomal protein L37-3;60S ribosomal protein L37-2;60S ribosomal protein L37-1	RPL37C;RPL37B;RPL37A	RPL37A;RPL37B;RPL37C	AT1G15250;AT1G52300;AT3G16080	6.59793	7.54732	7.0765	5.02864	5.46005	4.65511	5.73372	5.69522	5.40884	5.34606	5.76088	6.15002	0.00487632	0.0103172	2.02598	5.6364	0.00752126	0.0132915	1.46132	4.9942	0.0212093	0.0376752	1.3216	3.67971	0.0904302	0.143329	-0.564665	-2.22181	0.0986767	0.181642	-0.704387	-2.1437	0.611176	0.711044	0.139723	0.550658	3	3	3	10.771	4.2065	14355000000	38	2	3
Q8VXX0;F4JUM1;F4JUM3		At4g14160	At4g14160	AT4G14160	0.281031	-0.215237	1.45556	4.20949	3.26429	4.15452	5.59808	5.6827	5.74898	3.0309	2.66385	3.36503	0.0044385	0.009568	-3.36898	-5.78422	0.000483665	0.00182375	-5.16947	-10.3949	0.00934084	0.0194318	-2.51281	-4.69531	0.00434251	0.0139646	-1.80049	-5.81903	0.0801065	0.155474	0.856171	2.33166	0.000213052	0.00429538	-2.65666	-12.8253	34	34	26	85.277	323.31	44833000000	294	3	2
O22633;F4K692		At5g55850;NOI	At5g55850	AT5G55850	NaN	NaN	NaN	NaN	NaN	NaN	5.39124	5.65931	5.64853	5.45835	4.2358	5.63378	NaN	NaN	0	NaN	0.000176428	0.000964747	-11.4359	-13.4568	0.00032393	0.00197982	-10.9789	-11.5226	7.0278e-05	0.00118882	-10.8743	-16.9959	0.000173973	0.00270201	-10.4173	-13.5048	0.365632	0.497785	-0.457048	-1.01945	2	2	2	8.3433	17.323	5791000000	9	0	0
P42798	40S ribosomal protein S15a-1	RPS15AA	RPS15AA	AT5G59850	5.27955	5.43659	5.67823	5.56028	5.62039	5.43963	5.60959	5.63739	5.68118	5.75116	5.67595	5.51126	0.586659	0.626488	-0.0753072	-0.590409	0.205479	0.235832	-0.177929	-1.51032	0.252931	0.306063	-0.181334	-1.33453	0.146632	0.211836	-0.102621	-1.79769	0.297315	0.418585	-0.106026	-1.19723	0.965431	0.976131	0.00340494	0.0461121	8	8	3	14.804	152.72	26638000000	127	9	7
P34788	40S ribosomal protein S18	RPS18A	RPS18A	AT4G09800	5.2389	5.5406	5.55656	5.04983	4.54852	5.08951	5.62963	5.63579	5.64335	4.68822	4.65152	5.29923	0.0533279	0.0760299	0.549402	2.71379	0.13861	0.165975	-0.190902	-1.84613	0.073037	0.106284	0.565698	2.41653	0.0131448	0.0316167	-0.740303	-4.25127	0.955234	0.971118	0.0162964	0.0597328	0.0227328	0.0728956	-0.7566	-3.60125	6	6	6	17.545	323.31	20101000000	70	6	5
Q9SZD4	26S proteasome regulatory subunit 4 homolog A	RPT2A	At4g29040	AT4G29040	3.25987	2.68787	3.63266	3.50759	2.9278	3.44258	5.47297	5.63403	5.56737	3.41187	3.16691	3.6754	0.778925	0.803201	-0.099191	-0.300277	0.00105781	0.00306385	-2.36466	-8.48477	0.510819	0.559542	-0.224593	-0.720963	0.000279074	0.00247614	-2.26547	-11.9708	0.621763	0.722168	-0.125402	-0.533803	0.00015579	0.00378768	-2.14006	-13.8895	27	27	3	49.369	323.31	34012000000	251	12	8
P92994	Trans-cinnamate 4-monooxygenase	CYP73A5	At2g30490	AT2G30490	3.60704	3.7069	4.06518	5.06986	4.76889	5.24133	5.85861	5.6318	5.76932	4.84654	4.79961	5.2119	0.00325498	0.00760354	-1.23365	-6.2945	0.000219138	0.00109368	-1.96021	-12.7335	0.00368901	0.00951777	-1.15965	-6.08419	0.00898504	0.0236288	-0.726551	-4.74786	0.71655	0.798034	0.0740083	0.3898	0.00539508	0.0285626	-0.80056	-5.481	36	36	35	57.792	323.31	67760000000	447	20	17
Q9MAK9;B3H533	26S protease regulatory subunit S10B homolog B	RPT4B;At1g45000	At1g45000;RPT4B	AT1G45000	3.63445	2.93042	3.83971	4.30125	2.6122	4.31872	5.6539	5.63138	5.78602	2.74168	2.47985	4.04897	0.683789	0.715481	-0.275864	-0.438317	0.00135591	0.0036085	-2.22224	-7.94988	0.535263	0.582211	0.378025	0.677481	0.0266156	0.0550931	-1.94638	-3.42672	0.42997	0.548983	0.653889	0.877064	0.00595904	0.0306789	-2.60027	-5.33155	25	24	4	44.755	323.31	36462000000	249	13	6
Q9M352;Q9LZ57	60S ribosomal protein L36-2;60S ribosomal protein L36-3	RPL36B;RPL36C	RPL36B;RPL36C	AT3G53740;AT5G02450	6.35982	7.66883	6.56339	4.70202	5.13644	3.68009	5.23141	5.62696	4.65592	5.16063	5.49836	4.35857	0.01646	0.0281271	2.35783	3.97571	0.0267682	0.0386189	1.69258	3.42049	0.0245856	0.0425003	1.85816	3.51388	0.266475	0.342573	-0.66525	-1.29032	0.413647	0.534786	-0.499674	-0.91139	0.72588	0.803506	-0.165577	-0.376188	8	8	4	12.676	39.995	13487000000	95	10	9
Q9SE83	Dynamin-2A	DRP2A	DRP2A	AT1G10290	1.87181	1.85983	2.35067	5.06762	5.1563	5.48904	5.54802	5.62613	5.62949	5.38487	5.64847	5.61777	9.96987e-05	0.000815933	-3.21022	-15.556	2.6133e-05	0.000355876	-3.57378	-21.8135	4.18261e-05	0.000670333	-3.52294	-19.3757	0.0500658	0.0899217	-0.363557	-2.77516	0.110292	0.197339	-0.31272	-2.04518	0.591905	0.69439	-0.0508375	-0.581816	64	64	33	99.165	323.31	154550000000	709	11	7
F4J3P1;P49690	60S ribosomal protein L23	emb2171;RPL23A	At2g33370;RPL23A	AT3G04400	2.70355	2.92405	3.28332	4.98709	5.02563	4.89214	5.67381	5.59776	5.70137	5.53658	5.0575	5.46699	0.000325055	0.00158551	-1.99798	-11.5124	9.74879e-05	0.000691691	-2.68734	-15.6446	0.000453947	0.00242384	-2.38338	-10.566	0.000164619	0.00182994	-0.689359	-13.6961	0.0673047	0.136059	-0.385404	-2.49249	0.117254	0.225171	-0.303955	-1.99146	13	13	13	13.406	46.349	20167000000	116	3	4
O22860	60S ribosomal protein L38	RPL38A	RPL38A	AT3G59540	4.1957	4.46439	4.37213	4.9641	5.46121	5.08644	5.42447	5.57093	5.32138	5.65152	5.5037	5.02908	0.00810606	0.0155478	-0.826511	-4.88931	0.000514669	0.00189844	-1.09486	-10.2297	0.00669907	0.0150141	-1.05069	-5.15977	0.181593	0.251838	-0.268345	-1.61509	0.403203	0.526003	-0.224178	-0.933947	0.837023	0.882954	-0.0441662	-0.219478	5	5	5	8.1216	18.978	7978800000	79	6	4
Q9SSB5	26S protease regulatory subunit 7 homolog A	RPT1A	RPT1A	AT1G53750	2.55515	2.80862	3.86835	4.04947	4.21627	4.53323	5.32915	5.5587	5.67287	4.19049	3.90365	3.91377	0.0494244	0.0710621	-1.18895	-2.78777	0.0041529	0.00832112	-2.44287	-5.89064	0.088604	0.125346	-0.925266	-2.24018	0.00197376	0.00802974	-1.25392	-7.19843	0.196186	0.306346	0.263687	1.54952	0.000388636	0.00591558	-1.5176	-10.9966	34	34	31	47.803	248.13	47760000000	335	14	10
Q9SVC2	Syntaxin-122	SYP122	SYP122	AT3G52400	NaN	NaN	-1.32482	1.51658	1.80331	1.57448	5.36352	5.55378	5.39034	10.6166	10.8609	11.2841	0.0188831	0.0313331	-5.94328	-3.81351	0.00332181	0.00701824	-9.7477	-6.25994	0.00062892	0.00290754	-15.2324	-9.71335	3.573e-06	0.000500057	-3.80442	-35.9518	1.67595e-06	0.000520189	-9.28909	-43.46	1.13458e-05	0.0017721	5.48466	26.9049	33	33	32	37.836	323.31	554900000000	358	0	0
Q42403	Thioredoxin H3	TRX3	TRX3	AT5G42980	4.50235	3.75981	4.20227	5.88253	5.11239	5.86427	5.78067	5.55098	5.73844	5.04099	4.70735	5.23595	0.0116986	0.0210795	-1.46492	-4.39918	0.0024901	0.00565026	-1.53522	-6.76545	0.0339457	0.0557989	-0.839958	-3.1673	0.802723	0.838395	-0.0702982	-0.266925	0.103139	0.18751	0.624965	2.10441	0.0148922	0.0539946	-0.695263	-4.09678	13	13	13	13.109	323.31	24158000000	115	4	5
O49485	D-3-phosphoglycerate dehydrogenase 1, chloroplastic	PGDH1	PGDH1	AT4G34200	5.20522	5.04937	4.90023	5.3155	3.81773	5.15977	5.4015	5.54526	5.18697	4.11391	4.18679	5.1946	0.584394	0.625112	0.287275	0.594136	0.0749041	0.0953347	-0.326303	-2.39324	0.198866	0.249343	0.553172	1.53802	0.275942	0.352141	-0.613578	-1.2607	0.675378	0.764303	0.265897	0.45097	0.0730288	0.16589	-0.879475	-2.41663	24	24	23	63.324	323.31	63573000000	363	30	27
O23654	V-type proton ATPase catalytic subunit A	VHA-A	VHA-A	AT1G78900	4.40781	4.31966	4.40242	5.15585	5.11239	5.37046	5.5183	5.5343	5.23255	5.15984	5.15875	5.10466	0.000590977	0.00228646	-0.836269	-9.87094	0.000500826	0.00185637	-1.05175	-10.3019	2.27564e-05	0.000547064	-0.764456	-22.5865	0.163396	0.231342	-0.215486	-1.70499	0.429701	0.548983	0.0718129	0.877622	0.0449465	0.117864	-0.287299	-2.88147	50	50	50	68.812	323.31	97164000000	625	34	28
Q8LF20	Putative clathrin assembly protein At2g25430		At2g25430	AT2G25430	-0.961403	-0.000623703	1.26463	4.14011	4.27923	4.02381	4.96268	5.53141	5.09386	5.16976	5.58061	5.1778	0.00336652	0.00780338	-4.04685	-6.23729	0.00157877	0.0040377	-5.09511	-7.63728	0.00138401	0.00472565	-5.20852	-7.90709	0.00498519	0.0153704	-1.04826	-5.60216	0.00167177	0.0097059	-1.16167	-7.52258	0.631882	0.729906	0.113407	0.517857	35	35	27	72.083	323.31	67856000000	326	6	0
P31168	Dehydrin COR47	COR47	COR47	AT1G20440	1.03247	1.2231	1.51219	8.60899	8.8088	8.30131	5.35314	5.52728	5.35739	6.73103	7.04685	6.08484	3.54045e-06	0.000220285	-7.31711	-36.0343	1.02998e-05	0.000268288	-4.15668	-27.5664	7.0219e-05	0.000857532	-5.36499	-16.9995	3.71891e-05	0.000957373	3.16043	19.9584	0.003623	0.0160646	1.95213	6.11416	0.0138855	0.0518295	1.2083	4.18292	27	27	23	29.896	323.31	173400000000	427	4	2
Q56ZI2;A0A1P8ANK1	Patellin-2	PATL2	At1g22530;PATL2	AT1G22530	2.22775	2.61299	2.62892	4.45382	4.65676	4.34382	5.46001	5.52555	5.38833	5.76097	5.99869	5.39996	0.000237989	0.00128733	-1.99491	-12.4681	2.68552e-05	0.000358353	-2.96808	-21.6643	0.000120662	0.00111281	-3.22999	-14.821	0.000620871	0.00399097	-0.973166	-9.74578	0.00328559	0.0151512	-1.23507	-6.27857	0.216222	0.342764	0.261907	1.4672	55	55	52	76.007	323.31	105950000000	681	14	16
Q9LSA3;Q9C8F7	60S ribosomal protein L30-3;Putative 60S ribosomal protein L30-1	RPL30C;RPL30A	RPL30A;RPL30C	AT1G36240;AT3G18740	4.3752	4.40158	4.78214	5.05184	5.32476	5.03246	5.54426	5.52029	5.40368	5.68547	5.61055	5.24891	0.0189272	0.0313926	-0.616712	-3.8108	0.00218714	0.00512383	-0.969771	-7.00425	0.0061432	0.0140294	-0.995341	-5.28646	0.0273078	0.0563841	-0.353059	-3.39879	0.0828252	0.159219	-0.378629	-2.30125	0.86548	0.905408	0.0255696	0.180576	6	6	3	12.279	55.77	13635000000	46	3	3
P40941	ADP,ATP carrier protein 2, mitochondrial	AAC2	AAC2	AT5G13490	4.64612	4.7178	4.65366	4.81567	5.00586	2.08383	5.45236	5.48463	5.27015	2.96845	3.19384	2.46354	0.497285	0.541902	0.704077	0.745699	0.000492332	0.00183743	-0.729853	-10.3474	0.00116211	0.00419898	1.79725	8.27844	0.204261	0.277178	-1.43393	-1.51535	0.32203	0.44446	1.09317	1.12898	0.000364117	0.00571372	-2.5271	-11.1822	17	7	7	41.745	30.777	30871000000	61	4	6
P43287;A0A1P8AYA1	Aquaporin PIP2-2;Aquaporin PIP2-2, N-terminally processed	PIP2-2	At2g37170;PIP2-2	AT2G37170	3.06841	2.88768	3.63729	3.5595	4.02475	3.70592	5.53936	5.47916	5.3384	5.35881	5.22218	5.06455	0.0991246	0.130065	-0.565599	-2.13967	0.000644449	0.00216888	-2.25451	-9.65221	0.00111966	0.00409068	-2.01739	-8.35953	0.000351701	0.00282528	-1.68891	-11.2821	0.000848234	0.00629423	-1.45179	-8.98782	0.0843628	0.180949	-0.237124	-2.28454	6	4	4	30.453	8.402	12997000000	38	1	3
A0A1P8B8V4;Q8L860;F4JV51		At4g32760	At4g32760	AT4G32760	NaN	NaN	NaN	0.207121	-1.15663	-0.735428	5.03234	5.46314	5.1579	1.64649	1.67622	2.092	0.00157818	0.00453713	-4.71686	-7.63803	2.69591e-05	0.000358481	-10.4963	-21.6432	0.000132477	0.00116358	-7.08341	-14.4737	0.000166139	0.00183198	-5.77944	-13.6642	0.00522843	0.0205421	-2.36655	-5.52885	5.94196e-05	0.00299433	-3.41289	-17.7324	14	14	14	53.994	259.26	12622000000	82	0	0
Q9FFR3	6-phosphogluconate dehydrogenase, decarboxylating 2, chloroplastic		At5g41670	AT5G41670	3.4933	3.0223	3.77596	4.64466	4.96625	4.93204	5.61412	5.4519	5.32646	5.16707	5.02423	4.84162	0.00426394	0.00930358	-1.41713	-5.84823	0.000981813	0.00289882	-2.03364	-8.65167	0.00271713	0.00760713	-1.58045	-6.60882	0.00942753	0.0245391	-0.616509	-4.68288	0.304608	0.426176	-0.163324	-1.17656	0.0226583	0.0727402	-0.453185	-3.60494	30	30	15	53.317	323.31	55858000000	339	18	10
Q9XEE2;F4KGH1	Annexin D2;Annexin	ANN2;ANNAT2	ANN2;At5g65020	AT5G65020	4.1573	4.33096	4.18384	5.37593	5.36491	5.39804	5.37583	5.44281	5.32393	5.50797	5.3233	5.15472	3.00707e-05	0.000464546	-1.1556	-21.056	5.52201e-05	0.00051812	-1.15682	-18.0638	0.000666091	0.00301598	-1.10463	-9.57	0.974267	0.980225	-0.00122738	-0.0343187	0.64504	0.742578	0.0509656	0.497349	0.653168	0.745293	-0.052193	-0.484803	26	26	26	36.266	288.69	51724000000	296	13	11
P42763	Dehydrin ERD14	ERD14	ERD14	AT1G76180	NaN	2.74491	2.49183	7.18096	7.69582	6.8767	5.01696	5.41641	5.1216	6.37939	6.89746	6.3664	0.0510969	0.0731481	-7.25348	-2.75527	0.119272	0.144871	-5.18731	-1.97655	0.0672783	0.0992781	-6.55007	-2.49286	0.0015083	0.00672115	2.06617	7.72991	0.0764202	0.150072	0.703413	2.3748	0.00300492	0.0194526	1.36276	6.432	19	17	17	20.786	227.62	73174000000	262	0	3
F4J563;Q9LRP1	Novel plant SNARE 13	NPSN13	At3g17440;NPSN13	AT3G17440	NaN	NaN	NaN	2.88233	3.17957	3.02955	5.23951	5.40656	5.27107	6.82976	7.11639	6.79078	0.00039071	0.00173818	-7.6491	-10.9816	0.000138233	0.000852024	-9.92432	-14.3182	7.89919e-05	0.000918949	-11.5309	-16.5007	2.20526e-05	0.000780605	-2.27523	-22.7657	8.40203e-06	0.000826883	-3.88182	-29.0124	0.000150909	0.00372336	1.60659	14.0024	19	19	10	24.537	258.78	29480000000	180	0	0
F4JXW2;Q9LYE1		At5g11500;F15N18_90	At5g11500	AT5G11500	NaN	NaN	NaN	5.28681	5.40736	4.7503	5.23719	5.3984	5.19831	4.82592	4.93092	5.21035	9.76711e-06	0.000317794	-9.49281	-27.9364	4.28091e-06	0.000181966	-9.62262	-34.3591	6.05942e-06	0.000336158	-9.33372	-31.4921	0.57175	0.635569	-0.129809	-0.615115	0.530987	0.640517	0.159093	0.684983	0.0904666	0.190295	-0.288902	-2.22145	11	11	11	24.971	256.8	28907000000	170	0	0
P42814;F4IW05	Ribonuclease 2	RNS2	At2g39780;RNS2	AT2G39780	6.76959	7.09847	7.67233	4.95465	4.37927	4.88577	4.84015	5.3854	5.19817	4.51273	4.90472	5.49093	0.00159037	0.00455851	2.44023	7.62253	0.00271632	0.00602342	2.03889	6.60936	0.00467879	0.0114152	2.21067	5.70099	0.172365	0.242205	-0.401343	-1.65944	0.53336	0.642612	-0.229562	-0.680814	0.62626	0.725153	-0.171781	-0.526697	11	11	11	29.153	167.26	34631000000	142	13	13
Q9LSQ5;F4K0D0	NAD(P)H dehydrogenase (quinone) FQR1	FQR1	At5g54500	AT5G54500	4.22039	4.38766	4.20885	4.7008	4.7921	4.63637	5.12958	5.38189	5.14055	4.88157	5.1341	4.62043	0.00396779	0.00885886	-0.437456	-5.96453	0.000715085	0.00233779	-0.945041	-9.39554	0.0189347	0.0342936	-0.6064	-3.81034	0.00567482	0.0168281	-0.507585	-5.4046	0.337044	0.459451	-0.168944	-1.08983	0.116576	0.224841	-0.338641	-1.99654	10	10	6	21.796	127.42	18240000000	131	8	7
Q38970	Acetyl-CoA carboxylase 1;Biotin carboxylase	ACC1	ACC1	AT1G36160	9.65583	10.1951	10.1341	4.02155	3.45503	4.63039	5.45356	5.3814	5.51408	5.29146	5.06938	6.79904	9.63544e-05	0.000805682	5.95934	15.6911	1.29828e-05	0.000302906	4.54532	26.0093	0.00168476	0.00543404	4.27504	7.50719	0.0143736	0.0339371	-1.41402	-4.14025	0.058235	0.121624	-1.6843	-2.6292	0.645776	0.740538	0.270279	0.496209	185	185	139	251.38	323.31	1075500000000	2697	415	422
Q9SF85	Adenosine kinase 1	ADK1	ADK1	AT3G09820	4.99176	4.43266	4.80508	5.1505	4.77111	4.69415	5.54407	5.36306	5.14134	5.2432	5.06127	5.22227	0.584173	0.62505	-0.128752	-0.5945	0.0395405	0.054345	-0.606326	-3.01025	0.0679425	0.100101	-0.432413	-2.48368	0.0593603	0.103238	-0.477574	-2.61096	0.116952	0.20616	-0.303661	-1.99372	0.251544	0.380125	-0.173913	-1.33919	24	24	11	37.836	323.31	39789000000	250	19	13
A0A1I9LNN0;F4J0P2		At3g50590	At3g50590	AT3G50590	-3.23895	-1.93305	-1.50009	2.23558	1.90635	2.27358	5.27781	5.35422	5.04252	4.57751	4.45802	4.54926	0.0012352	0.00377746	-4.36253	-8.14706	0.000149801	0.000883689	-7.44888	-14.0287	0.00020893	0.00150558	-6.75229	-12.8893	3.26433e-05	0.000891657	-3.08634	-20.6251	4.01136e-05	0.00158685	-2.38976	-19.5811	0.00227365	0.0163962	-0.696582	-6.93209	78	78	78	174.99	323.31	93233000000	658	0	1
Q93WJ8	Probable monodehydroascorbate reductase, cytoplasmic isoform 4		At5g03630	AT5G03630	4.29189	4.37759	4.35856	4.97328	4.85237	4.79995	5.20357	5.34671	5.01611	4.67767	4.74813	4.76129	0.000757078	0.00268794	-0.53252	-9.25742	0.00103622	0.00301743	-0.846117	-8.53062	0.00046189	0.0024566	-0.386349	-10.5189	0.0446835	0.0821928	-0.313598	-2.88731	0.0638799	0.130708	0.14617	2.54149	0.0097655	0.0414239	-0.459768	-4.63569	26	26	26	47.479	323.31	57458000000	309	21	19
P0DI75;P0DI74	Protein transport protein Sec61 subunit gamma-2;Protein transport protein Sec61 subunit gamma-1	SEC61G2;SEC61G1	SEC61G1;SEC61G2	AT4G24920;AT5G50460	4.1939	4.06493	4.24563	4.85707	NaN	5.10326	5.59976	5.33643	5.90288	NaN	NaN	5.03745	0.504459	0.54894	2.22744	0.732526	0.00110512	0.00314999	-1.44487	-8.3882	0.163197	0.211382	5.20553	1.70604	0.294225	0.370756	-3.67231	-1.20614	0.52732	0.638385	2.9781	0.691449	0.0950863	0.196122	-6.6504	-2.17678	2	2	2	7.7372	32.637	5307000000	16	1	1
Q96266	Glutathione S-transferase F8, chloroplastic	GSTF8	GSTF8	AT2G47730	5.37084	5.03059	5.62142	5.55432	4.58414	5.33414	6.17467	5.32568	5.77792	5.65578	5.16385	5.68981	0.618116	0.655158	0.183418	0.539589	0.234351	0.26604	-0.418475	-1.3991	0.53818	0.584894	-0.162195	-0.672386	0.190792	0.261837	-0.601893	-1.57315	0.365961	0.49041	-0.345613	-1.01867	0.438809	0.567011	-0.256279	-0.858923	15	14	14	29.231	323.31	43190000000	230	20	15
Q9SCX3	Elongation factor 1-beta 2		At5g19510	AT5G19510	3.78722	3.65836	4.02428	4.9882	5.55319	5.03401	5.2471	5.31078	5.14091	5.28193	5.46474	4.95127	0.00288775	0.00701871	-1.36851	-6.50137	0.00028189	0.00128509	-1.40965	-11.9401	0.00157937	0.00522497	-1.40936	-7.63651	0.837373	0.866865	-0.0411342	-0.218997	0.87065	0.915254	-0.040849	-0.173547	0.998648	0.999158	-0.000285149	-0.00180227	12	10	10	24.201	150.16	24521000000	167	8	6
Q8H1Y0	Pyruvate dehydrogenase E1 component subunit alpha-2, mitochondrial	IAR4	IAR4	AT1G24180	5.02937	5.35492	5.7244	4.92068	4.83984	4.98673	5.17737	5.30415	5.29473	5.09383	5.23199	5.20042	0.0914847	0.121315	0.453813	2.21139	0.617293	0.647962	0.110815	0.540897	0.397395	0.450065	0.194148	0.946707	0.00432634	0.0139344	-0.342998	-5.82498	0.0120872	0.0366983	-0.259665	-4.35735	0.22674	0.35382	-0.083333	-1.42702	30	30	23	43.358	178.68	48176000000	352	22	22
Q9C522	ATP-citrate synthase beta chain protein 1	ACLB-1	ACLB-1	AT3G06650	4.13172	3.96988	4.27048	5.3834	4.97292	5.31888	5.23468	5.27539	5.25837	5.41008	5.17434	5.34786	0.00203614	0.00544624	-1.10104	-7.13908	0.000207295	0.00105253	-1.13212	-12.9152	0.000447308	0.00241105	-1.18673	-10.6062	0.82008	0.852626	-0.0310793	-0.242831	0.587939	0.691441	-0.0856921	-0.588308	0.487626	0.606903	0.0546128	0.763663	42	42	14	65.813	323.31	80784000000	500	30	21
Q7XZU0;F4J9G0;F4J9G1;A0A1I9LPE6	Probable phosphoinositide phosphatase SAC9	SAC9	At3g59770;SAC9	AT3G59770	-3.71951	-3.14182	-1.27422	5.51758	5.22367	5.52312	4.96141	5.26036	5.29971	4.72814	4.83858	5.42999	0.000398729	0.00176101	-8.13331	-10.9244	0.000452235	0.00174959	-7.88568	-10.5763	0.0005573	0.00273011	-7.71076	-10.0217	0.164152	0.232252	0.247631	1.70105	0.152167	0.251554	0.422553	1.76589	0.510882	0.626157	-0.174922	-0.72085	102	102	102	180.06	323.31	203910000000	1032	3	0
Q93VB8;Q8L8Y0	40S ribosomal protein S2-2;40S ribosomal protein S2-1	RPS2B;RPS2A	At1g58684;RPS2A	AT1G58380;AT1G59359	3.99012	4.03798	4.072	4.37581	4.66496	4.52617	5.09159	5.23454	4.96416	4.81826	4.9276	4.72451	0.00488743	0.0103293	-0.488946	-5.63286	0.000200389	0.00103442	-1.0634	-13.0272	0.000237073	0.00159034	-0.790088	-12.4803	0.0073605	0.0204414	-0.57445	-5.02478	0.0419315	0.0947863	-0.301142	-2.95091	0.0489223	0.125604	-0.273309	-2.79778	18	7	7	30.771	134.36	29501000000	138	10	7
Q9FWA3	6-phosphogluconate dehydrogenase, decarboxylating 3		At3g02360	AT3G02360	3.77534	3.7892	4.21856	4.75099	4.34279	4.88496	5.21892	5.2257	5.11192	4.47424	4.17605	4.871	0.0285879	0.0444212	-0.731882	-3.34928	0.00110875	0.0031539	-1.25781	-8.38099	0.0799972	0.1147	-0.579397	-2.3329	0.0346377	0.0677115	-0.52593	-3.14628	0.587723	0.691389	0.152486	0.588662	0.0295072	0.087761	-0.678416	-3.31532	30	27	26	53.577	242.44	50172000000	337	17	14
Q9SN86	Malate dehydrogenase, chloroplastic		At3g47520	AT3G47520	4.55692	4.11758	4.09598	4.27723	3.75082	4.36174	5.24427	5.22136	4.83791	3.74318	3.63392	4.12876	0.629198	0.665251	0.126897	0.52207	0.0134153	0.0214634	-0.844354	-4.22578	0.118069	0.159939	0.421539	1.98541	0.0138785	0.0329956	-0.97125	-4.18355	0.292042	0.413181	0.294643	1.21248	0.00317392	0.0201804	-1.26589	-6.33761	19	19	17	42.405	323.31	31251000000	227	15	12
Q7PC86	ABC transporter G family member 35	ABCG35	ABCG35	AT1G15210	-0.376482	-0.249924	-0.543273	1.63455	1.57674	1.8556	5.35662	5.21763	5.33411	5.20576	5.22568	5.04326	6.54922e-05	0.000654727	-2.07886	-17.3017	4.69277e-07	9.40856e-05	-5.69268	-59.7693	7.03741e-07	0.000140173	-5.54813	-54.0053	2.88453e-06	0.000500057	-3.61382	-37.933	4.59077e-06	0.00076336	-3.46927	-33.7623	0.115336	0.223549	-0.144555	-2.00591	68	68	35	162.57	323.31	99286000000	613	7	4
Q9S9P1	40S ribosomal protein S12-1	RPS12A	RPS12A	AT1G15930	4.51221	4.50537	4.82599	5.21925	5.1709	5.17857	5.21768	5.21458	5.49627	5.18674	4.97692	5.36768	0.00575373	0.0117462	-0.575049	-5.38387	0.00789446	0.0138289	-0.694986	-4.92617	0.0220276	0.038937	-0.56259	-3.63677	0.273554	0.349528	-0.119937	-1.26808	0.918164	0.946791	0.0124588	0.109386	0.417304	0.545877	-0.132396	-0.903603	9	9	7	15.377	68.22	22485000000	85	6	2
P49691;F4KDU5	60S ribosomal protein L4-2	RPL4D;At5g02870	At5g02870;RPL4D	AT5G02870	5.23204	6.12809	5.33738	4.49538	4.89952	4.57309	5.00184	5.21347	4.91508	5.44916	5.25679	5.03638	0.0420753	0.0616132	0.909838	2.94747	0.152713	0.181093	0.522374	1.76282	0.358102	0.412561	0.318392	1.0375	0.0636554	0.108772	-0.387464	-2.5448	0.0262793	0.0653339	-0.591446	-3.4406	0.241711	0.371003	0.203982	1.37293	23	23	9	44.721	187.02	42852000000	374	31	29
F4IT48;P60039	60S ribosomal protein L7-3	At2g44120;RPL7C	At2g44120;RPL7C	AT2G44120	3.37213	3.66792	3.30595	4.45299	4.10814	4.24464	4.95449	5.20435	5.09431	4.39403	4.41969	4.03564	0.00542017	0.0112098	-0.819921	-5.47394	0.000248887	0.00119209	-1.63572	-12.3263	0.00744119	0.0162427	-0.834453	-5.00933	0.00273147	0.0101461	-0.815795	-6.59948	0.931758	0.954709	-0.0145321	-0.0911468	0.00504566	0.0274114	-0.801263	-5.58353	17	17	5	28.519	213.22	23263000000	121	4	4
Q38900	Peptidyl-prolyl cis-trans isomerase CYP19-1	CYP19-1	CYP19-1	AT2G16600	4.2561	4.2321	4.41667	6.13695	6.17895	6.1353	5.41406	5.19939	6.18319	6.18474	6.3055	4.86325	6.46671e-06	0.000282571	-1.84878	-30.9824	0.0130104	0.0210011	-1.29726	-4.26416	0.0333712	0.0549733	-1.48287	-3.18513	0.138861	0.203145	0.55152	1.84457	0.472826	0.589025	0.365905	0.791722	0.752754	0.824645	0.185615	0.337433	11	8	8	18.492	299.24	36768000000	171	10	8
Q9LFW1	UDP-arabinopyranose mutase 2	RGP2	At5g15650	AT5G15650	3.72561	4.25515	4.68732	5.93167	5.73575	5.66291	4.98925	5.19735	5.17469	5.51582	5.20483	5.42599	0.00581031	0.0118365	-1.55408	-5.36923	0.0348097	0.0485802	-0.897737	-3.14114	0.0167225	0.0309556	-1.15952	-3.95679	0.00320674	0.0112537	0.656346	6.31999	0.0321632	0.0767012	0.394564	3.22383	0.0823664	0.178521	0.261783	2.3063	27	27	11	40.89	225.13	71739000000	249	12	11
Q9SYM5	Trifunctional UDP-glucose 4,6-dehydratase/UDP-4-keto-6-deoxy-D-glucose 3,5-epimerase/UDP-4-keto-L-rhamnose-reductase RHM1;UDP-glucose 4,6-dehydratase;UDP-4-keto-6-deoxy-D-glucose 3,5-epimerase/UDP-4-keto-L-rhamnose 4-keto-reductase	RHM1	RHM1	AT1G78570	4.12942	4.12793	4.72509	5.03665	4.64743	5.19934	5.33607	5.18488	5.34874	5.22006	5.04111	5.30972	0.0696661	0.0958689	-0.633661	-2.46034	0.00944928	0.0160355	-0.962415	-4.67978	0.0156874	0.029417	-0.862815	-4.03355	0.128521	0.190489	-0.328754	-1.91152	0.275964	0.396834	-0.229154	-1.26063	0.35312	0.485046	-0.0996002	-1.04963	39	39	27	75.371	323.31	88880000000	505	24	17
P31414;A8MQH1	Pyrophosphate-energized vacuolar membrane proton pump 1	AVP1	At1g15690;AVP1	AT1G15690	2.66068	2.88112	3.32637	5.22931	5.30157	5.30441	5.21088	5.18169	5.12474	3.29265	3.22362	3.33203	0.000298199	0.00149022	-2.32237	-11.7695	0.000358464	0.0014936	-2.21638	-11.2271	0.174845	0.224295	-0.32671	-1.64728	0.0397241	0.0750423	0.105992	3.00555	9.75042e-07	0.000416464	1.99566	49.7726	1.26715e-06	0.000759144	-1.88967	-46.612	15	15	15	80.819	323.31	52991000000	237	10	9
Q03251;F4JVC0;F4JVC1	Glycine-rich RNA-binding protein 8	RBG8;CCR1	At4g39260;RBG8	AT4G39260	4.62419	4.1562	4.06428	4.93736	5.59428	4.37944	4.98606	5.16701	4.4784	4.71591	4.17564	3.92195	0.153366	0.188963	-0.688801	-1.75917	0.0914741	0.113648	-0.595601	-2.21149	0.973258	0.97678	0.01039	0.0356652	0.830151	0.860704	0.0931997	0.228931	0.172878	0.277777	0.699191	1.65691	0.12398	0.233945	-0.605991	-1.94279	11	10	10	16.578	141.6	23073000000	111	8	6
F4I8B9	Putative WEB family protein At1g65010, chloroplastic		At1g65010	AT1G65010	NaN	NaN	NaN	3.9146	3.91937	3.92687	5.05542	5.15687	5.31692	5.44436	5.64004	5.93766	0.000154556	0.00103704	-9.13324	-13.9176	9.54987e-05	0.000685529	-10.3894	-15.7266	8.47844e-05	0.000952437	-10.887	-16.2078	7.93027e-05	0.00125935	-1.25612	-16.4843	0.000257092	0.00342713	-1.75374	-12.2246	0.037482	0.104137	0.497615	3.06481	114	114	110	152.7	323.31	147190000000	1184	0	0
Q39085	Delta(24)-sterol reductase	DIM	DIM	AT3G19820	3.25322	3.45494	3.55318	4.47156	4.40035	4.51563	5.01737	5.14739	5.00767	4.84433	4.52855	4.69615	0.000383895	0.00172326	-1.04206	-11.0313	7.87029e-05	0.000613861	-1.63703	-16.516	0.000562421	0.00273696	-1.26922	-9.99808	0.000450127	0.00334686	-0.594963	-10.589	0.0796382	0.154714	-0.227161	-2.33701	0.0224474	0.0724152	-0.367801	-3.61546	24	24	24	65.393	233.45	51593000000	328	11	14
P83484;P83483;Q9C5A9	ATP synthase subunit beta-2, mitochondrial;ATP synthase subunit beta-1, mitochondrial;ATP synthase subunit beta-3, mitochondrial		At5g08670;At5g08680;At5g08690	AT5G08670;AT5G08680;AT5G08690	6.24278	6.75455	6.60203	4.84614	4.64635	4.80517	5.36218	5.12226	5.12313	5.23434	4.95115	5.27738	0.000415352	0.0018115	1.76724	10.8103	0.0014847	0.00385678	1.33059	7.76212	0.00166115	0.00540624	1.37883	7.53528	0.012176	0.0297739	-0.436641	-4.34802	0.0310386	0.074471	-0.388405	-3.26144	0.728985	0.806034	-0.0482365	-0.371675	30	30	29	59.712	323.31	78464000000	472	45	46
A0A2H1ZE37;Q0WP12	Thiocyanate methyltransferase 1	HOL1	At2g43910	AT2G43910	2.31752	2.11714	1.7878	7.76312	7.06942	7.86958	4.94048	5.11336	5.35789	5.24046	5.31737	6.52389	4.86848e-05	0.000577171	-5.49322	-18.6474	9.83594e-05	0.000693297	-3.06309	-15.6094	0.00122514	0.00433526	-3.61975	-8.16458	0.000950999	0.00515344	2.43013	8.72396	0.0181569	0.0496363	1.87347	3.85938	0.267839	0.397102	0.556664	1.28599	12	12	7	24.096	187.82	100120000000	187	6	5
P52410	3-oxoacyl-[acyl-carrier-protein] synthase I, chloroplastic	KAS1	KAS1	AT5G46290	3.47445	3.77175	4.20043	5.01908	4.69581	5.06744	5.22292	5.11329	5.34467	4.85038	4.95681	4.85479	0.00990682	0.0183487	-1.1119	-4.61654	0.00308796	0.00662727	-1.41142	-6.38483	0.00739287	0.0161568	-1.07178	-5.01856	0.0898217	0.14264	-0.299516	-2.22788	0.758254	0.83208	0.0401179	0.329579	0.0107496	0.0439279	-0.339634	-4.50884	24	24	2	50.413	323.31	38292000000	292	14	15
Q8VZ95	Vesicle-associated protein 1-1;Vesicle-associated protein 1-1, N-terminally processed	PVA11	PVA11	AT3G60600	-0.142559	0.30851	-0.0857	2.76723	2.58649	3.2007	5.16665	5.11217	5.00688	2.99461	2.94415	2.76905	0.000256485	0.00135404	-2.82472	-12.2319	4.50136e-06	0.000181966	-5.06849	-33.9292	5.2837e-05	0.000741625	-2.87585	-18.2661	0.00028342	0.00248551	-2.24376	-11.9236	0.805761	0.869782	-0.0511303	-0.262696	1.21377e-05	0.0017721	-2.19263	-26.4528	14	14	12	28.472	136.59	14336000000	112	2	1
P24636	Tubulin beta-4 chain	TUBB4	TUBB4	AT5G44340	4.8835	4.43887	5.28416	4.70618	3.99984	5.0537	5.35169	5.10471	5.35751	4.48069	4.04904	5.24783	0.513964	0.558121	0.282265	0.715284	0.193719	0.224129	-0.402464	-1.56024	0.552973	0.599345	0.276321	0.646854	0.0998906	0.155802	-0.684729	-2.13282	0.990473	0.993675	-0.00594457	-0.0127024	0.132684	0.244376	-0.678784	-1.88389	29	11	7	49.823	198.12	40443000000	190	13	12
Q9SFU1;F4JD96	60S ribosomal protein L13a-1	RPL13AA;At3g07110	At3g07110;RPL13AA	AT3G07110	3.15745	2.7372	2.5809	4.23064	4.45424	4.20794	4.89577	5.09721	4.8404	4.92146	4.89522	4.74249	0.00147135	0.00428415	-1.47243	-7.78063	0.000360292	0.0014978	-2.11928	-11.2125	0.000361156	0.00210393	-2.02787	-11.2056	0.00428394	0.0138195	-0.646852	-5.84073	0.00449905	0.0187061	-0.555446	-5.76273	0.394624	0.525685	-0.0914062	-0.95285	13	9	8	23.466	97.318	17998000000	91	4	2
Q42112;A8MQR4	60S acidic ribosomal protein P0-2	RPP0B;At3g09200	At3g09200;RPP0B	AT3G09200	4.90877	4.43157	4.77201	4.61517	2.91861	4.41516	5.2558	5.09616	4.73801	3.67431	3.62881	4.80139	0.262771	0.306075	0.721139	1.30219	0.193488	0.223998	-0.325873	-1.56125	0.17702	0.226681	0.669282	1.63677	0.133201	0.196153	-1.04701	-1.88052	0.941014	0.961403	-0.051857	-0.0787499	0.0735556	0.166604	-0.995154	-2.40999	11	11	2	34.133	199.81	13947000000	111	12	4
Q9SB64		F22K18.110	At4g24690	AT4G24690	NaN	NaN	NaN	-2.42447	-2.78498	-3.03747	4.69917	5.09352	5.18375	-1.06009	-2.49982	-1.8574	0.000820119	0.00282045	-2.59703	-9.06699	2.75153e-06	0.000172762	-10.3381	-38.3843	0.00170509	0.00547513	-3.54023	-7.48339	4.80305e-06	0.000500057	-7.74112	-33.3818	0.105665	0.19085	-0.943202	-2.08299	0.000104463	0.00340347	-6.79792	-15.373	23	23	23	76.185	323.31	16175000000	131	0	0
Q93VI3	60S ribosomal protein L17-1	RPL17A	RPL17A	AT1G27400	3.85611	4.28097	3.89782	4.40474	4.38791	4.39966	4.74129	5.08854	5.13187	4.97503	4.8714	5.09378	0.0463259	0.0669676	-0.385803	-2.85149	0.00598293	0.01108	-0.975602	-5.32561	0.00294097	0.00807703	-0.968438	-6.46944	0.00885431	0.0233447	-0.589798	-4.76781	0.000828955	0.00625872	-0.582635	-9.04175	0.961452	0.974181	-0.00716368	-0.0514251	8	8	2	19.897	41.176	17856000000	84	5	8
Q9XI93		F7A19.2	At1g13930	AT1G13930	-0.872629	-0.979355	-0.880116	6.38604	7.3823	6.99313	4.5884	5.08065	5.28158	5.19828	5.63771	5.87698	1.14772e-05	0.000333415	-7.83119	-26.8272	9.36335e-06	0.000260639	-5.89424	-28.2341	5.58996e-06	0.000330449	-6.48169	-32.1356	0.00551572	0.0165713	1.93695	5.44747	0.0184655	0.0502445	1.3495	3.83962	0.109351	0.216025	0.587447	2.05273	11	11	11	16.163	273.34	44639000000	112	1	1
Q9FPJ4	Ras-related protein RABD2b	RABD2B	RABD2B	AT5G47200	2.76837	3.0395	2.98957	4.451	3.84329	4.39998	4.96078	5.07973	4.98004	3.79631	3.71173	4.59719	0.00357675	0.00814693	-1.29894	-6.13556	2.20389e-05	0.00034303	-2.07437	-22.7693	0.0199766	0.0358742	-1.1026	-3.7483	0.0173262	0.0392234	-0.77543	-3.91461	0.597387	0.700104	0.196348	0.572886	0.0268889	0.0824102	-0.971778	-3.41559	9	9	2	22.313	323.31	23030000000	120	3	2
Q01474	GTP-binding protein SAR1B	SAR1B	SAR1B	AT1G56330	3.31427	3.19676	3.56518	4.27387	4.84445	4.65505	5.12172	5.07745	5.07088	4.98466	5.01594	4.22135	0.00351384	0.00803264	-1.23239	-6.16522	9.45852e-05	0.000683855	-1.73128	-15.7649	0.00800277	0.0172596	-1.38191	-4.90715	0.0415547	0.0776178	-0.498892	-2.95999	0.65404	0.749093	-0.149524	-0.483462	0.250655	0.379221	-0.349367	-1.34218	14	14	6	21.986	235.71	23933000000	157	7	6
O24456	Receptor for activated C kinase 1A	RACK1A	At1g18080	AT1G18080	4.70591	3.31276	4.67152	5.36357	5.34703	5.26456	5.3504	5.07463	5.18725	5.33723	4.90316	4.89004	0.0758606	0.102954	-1.09499	-2.38156	0.104644	0.128416	-0.974027	-2.09157	0.166569	0.215154	-0.813413	-1.68859	0.230981	0.30562	0.120964	1.41135	0.133877	0.22745	0.281578	1.87614	0.391454	0.523764	-0.160614	-0.959921	24	24	19	35.747	258.09	49860000000	308	18	8
O04983;F4JYE0;F4JYE1	Biotin carboxylase, chloroplastic	CAC2	At5g35360;CAC2	AT5G35360	7.39435	7.64912	7.38276	3.98256	4.32061	4.15212	5.13827	5.06766	4.94933	4.64084	4.45645	4.77031	1.41946e-05	0.000347	3.32365	25.4326	1.92801e-05	0.000329564	2.42366	23.5483	2.24568e-05	0.000547064	2.85288	22.6619	0.0013052	0.00611558	-0.89999	-8.02997	0.0242977	0.0613525	-0.470769	-3.52693	0.0157049	0.0561626	-0.429221	-4.0322	34	34	34	58.386	323.31	81564000000	396	43	47
P34789	40S ribosomal protein S28-2	RPS28C	RPS28C	AT5G64140	4.58334	1.4358	4.30722	4.53029	4.91372	4.55682	4.97808	5.04429	4.88938	5.27434	5.52373	4.74379	0.293565	0.339266	-1.22483	-1.20805	0.203779	0.23413	-1.52846	-1.51736	0.167436	0.216096	-1.7385	-1.68416	0.0821459	0.13328	-0.303639	-2.30874	0.12053	0.2106	-0.513674	-1.96739	0.420712	0.549053	0.210035	0.896398	5	5	5	7.3404	40.274	4033300000	52	3	1
Q9LYR4		T22N19_70	At5g13420	AT5G13420	4.10772	3.91357	3.66749	4.65186	4.12807	4.65823	4.97362	5.03223	4.84129	4.48248	4.12282	4.5781	0.0548076	0.0778694	-0.583128	-2.68737	0.00164411	0.00416004	-1.05279	-7.55586	0.0571831	0.0867489	-0.498207	-2.64662	0.0636238	0.108772	-0.469658	-2.54527	0.723595	0.80322	0.0849209	0.379514	0.0207358	0.0684734	-0.554578	-3.70548	21	21	21	47.698	286.23	45973000000	209	12	6
Q9SRH5	Mitochondrial outer membrane protein porin 1	VDAC1	VDAC1	AT3G01280	4.72998	4.92713	5.49741	4.83142	5.25655	4.96404	5.10167	5.02371	5.11369	5.46584	5.30713	4.88929	0.90258	0.914735	0.0341708	0.130353	0.909114	0.918534	-0.0281789	-0.121554	0.587404	0.631914	-0.169243	-0.589187	0.653421	0.709522	-0.0623496	-0.484415	0.393509	0.516733	-0.203414	-0.955331	0.463594	0.587808	0.141065	0.809573	14	14	12	29.425	225.19	33424000000	231	15	14
Q9SA73	Obg-like ATPase 1	T5I8.3	At1g30580	AT1G30580	3.4117	3.3067	3.51281	5.00292	4.99575	5.09488	4.84115	5.0226	4.91811	4.52137	4.56475	4.72427	1.78664e-05	0.000386468	-1.62078	-24.0036	4.42461e-05	0.000462779	-1.51688	-19.1028	0.000154459	0.00124884	-1.19306	-13.9199	0.166467	0.235204	0.103896	1.68911	0.00352883	0.0158225	0.427716	6.15809	0.0161979	0.0573505	-0.32382	-3.99496	29	29	29	44.471	315.83	48572000000	375	19	13
P42643;F4JJ94	14-3-3-like protein GF14 chi	GRF1	At4g09000;GRF1	AT4G09000	4.41148	4.2014	4.40313	5.34655	5.28542	5.3633	5.12782	5.01966	4.90764	5.61665	5.361	5.12407	0.00016581	0.00107496	-0.993089	-13.671	0.00190822	0.00462227	-0.679708	-7.26332	0.0028698	0.00793595	-1.02857	-6.5123	0.00987982	0.0254291	0.313381	4.62017	0.817725	0.877165	-0.0354824	-0.24609	0.088686	0.187747	0.348863	2.23935	18	17	10	29.931	323.31	46046000000	274	14	12
Q9ZTW3	Vesicle-associated membrane protein 721	VAMP721	At1g04750	AT1G04750	2.59203	2.59707	2.81849	3.67898	3.81546	3.90803	5.07196	5.01577	5.18864	6.39596	6.09869	6.2977	0.00034755	0.00162441	-1.13163	-11.3166	1.15028e-05	0.000280418	-2.42293	-26.8122	6.23638e-06	0.0003401	-3.59492	-31.2655	0.00010335	0.00143124	-1.2913	-15.4148	2.34365e-05	0.00122937	-2.46329	-22.4197	0.000317424	0.00539346	1.17199	11.5827	11	11	2	24.765	247.17	34835000000	138	6	6
P25819;F4JM86;A0A1P8B564	Catalase-2;Catalase	CAT2	At4g35090;CAT2	AT4G35090	4.10422	3.38168	4.49405	5.54976	4.3557	5.14216	5.77114	5.00843	5.57417	5.17863	4.36854	5.16124	0.0994368	0.130341	-1.02256	-2.13687	0.0215297	0.0321087	-1.45793	-3.66267	0.0970769	0.135577	-0.909487	-2.15827	0.356833	0.433192	-0.435372	-1.04057	0.810153	0.87219	0.11307	0.256589	0.193833	0.316093	-0.548441	-1.55974	25	25	16	56.931	323.31	57447000000	260	14	8
Q9SYT0	Annexin D1	ANN1	At1g35720	AT1G35720	4.84876	3.92939	4.28755	4.98023	4.84173	5.02681	5.02689	5.00707	5.00323	5.1408	4.61484	4.96868	0.0952704	0.125652	-0.594353	-2.17505	0.0700423	0.0897173	-0.657165	-2.45533	0.148198	0.194611	-0.552872	-1.78857	0.325266	0.401025	-0.0628112	-1.1204	0.813338	0.874219	0.041481	0.252168	0.537905	0.650293	-0.104292	-0.672867	27	27	27	36.203	323.31	44043000000	360	21	15
P49211	60S ribosomal protein L32-1	RPL32A	RPL32A	AT4G18100	4.68361	4.82091	4.43347	4.75582	5.34157	4.58994	5.08275	5.00547	5.07156	6.08542	5.75855	5.26558	0.382158	0.428115	-0.249783	-0.980949	0.0246182	0.0358708	-0.407263	-3.51241	0.0160488	0.0299699	-1.05719	-4.00608	0.529883	0.598127	-0.15748	-0.686925	0.0705723	0.14125	-0.807406	-2.44833	0.0533333	0.133881	0.649926	2.71369	8	8	4	15.503	95.809	15109000000	77	5	5
P50883;Q9LFH5	60S ribosomal protein L12-1;60S ribosomal protein L12-2	RPL12A;RPL12B	RPL12A;RPL12B	AT2G37190;AT3G53430	3.211	3.03436	2.91579	4.69958	5.2652	4.45994	5.01337	5.00363	4.85867	5.24058	5.2235	4.4588	0.0022926	0.00590933	-1.75452	-6.91673	4.34972e-05	0.000462779	-1.90484	-19.1852	0.0021129	0.0064514	-1.92058	-7.06906	0.57105	0.635134	-0.150317	-0.616286	0.661115	0.753863	-0.166057	-0.472624	0.955081	0.968912	0.0157398	0.0599374	7	7	2	17.942	63.484	17718000000	79	4	2
Q945Q1	Cysteine proteinase inhibitor 1	CYS1	CYS1	AT5G12140	0.460781	0.271717	0.522315	6.21321	6.95066	6.07956	4.6814	4.9853	4.32272	4.58872	5.32434	4.40195	2.85802e-05	0.000462116	-5.9962	-21.3274	3.26348e-05	0.000402666	-4.24487	-20.6264	0.000117039	0.00109907	-4.3534	-14.9361	0.00617097	0.0177877	1.75134	5.2798	0.0136408	0.0400877	1.6428	4.20501	0.765863	0.833189	0.108534	0.318755	8	8	8	11.255	106.4	20609000000	74	1	2
A0A1P8B577;Q94C53	DDRGK domain-containing protein 1		At4g27120	AT4G27120	NaN	NaN	NaN	3.70266	3.31387	3.73241	4.86755	4.9853	5.03011	NaN	NaN	NaN	7.17427e-05	0.000681053	-8.69287	-16.9075	3.54429e-05	0.000422537	-10.0709	-20.2018	NaN	NaN	0	NaN	0.000653429	0.00412065	-1.378	-9.61769	1.4899e-05	0.00105469	8.00496	25.125	5.64609e-06	0.00126123	-9.38296	-32.0551	14	14	14	26.294	184.87	11707000000	80	0	0
Q8VYV0		At1g43690	At1g43690	AT1G43690	NaN	-2.47366	-3.05498	4.89553	4.94678	5.09363	4.78239	4.97396	4.88233	3.18798	3.25178	3.29474	5.6852e-05	0.000609492	-8.16189	-17.9314	5.94044e-05	0.000529075	-8.0628	-17.7335	0.000142404	0.00120508	-6.42809	-14.2104	0.289074	0.365272	0.0990896	1.22118	1.32294e-05	0.00102489	1.73381	25.8867	1.3456e-05	0.0017753	-1.63472	-25.7764	30	30	30	65.463	323.31	49145000000	316	0	1
Q940B0;A0A1P8BGQ0	60S ribosomal protein L18-3	RPL18C	At5g27850;RPL18C	AT5G27850	3.71104	4.45156	4.5007	4.58764	5.18998	4.48337	4.89834	4.97084	4.89897	5.139	4.72528	4.48226	0.189455	0.228585	-0.532565	-1.57912	0.052186	0.0690547	-0.701617	-2.73477	0.15378	0.200989	-0.561077	-1.75686	0.487933	0.560734	-0.169052	-0.763088	0.926906	0.95161	-0.0285123	-0.097652	0.507278	0.62345	-0.14054	-0.727388	12	12	2	20.967	38.675	19130000000	105	5	5
Q38946;F4K6P9	Glutamate dehydrogenase 2	GDH2	At5g07440;GDH2	AT5G07440	6.55285	6.45477	7.381	3.87859	3.42435	4.34868	4.85623	4.96352	4.98696	4.27092	4.12762	4.5813	0.00183581	0.00505077	2.91234	7.33831	0.00329216	0.00697498	1.86064	6.27517	0.00156916	0.00521511	2.46959	7.64961	0.0175836	0.0395415	-1.0517	-3.89716	0.21223	0.324866	-0.442741	-1.48296	0.0121041	0.0473422	-0.608954	-4.35557	23	23	18	44.699	323.31	43452000000	367	41	36
Q67XG0	Two-on-two hemoglobin-3	GLB3	GLB3	AT4G32690	NaN	NaN	NaN	5.87654	5.85695	5.60362	5.11275	4.96071	4.81839	5.22668	5.02028	5.52261	3.29136e-06	0.000214106	-10.9583	-36.6993	4.42996e-06	0.000181966	-10.1432	-34.0655	5.30086e-06	0.000329567	-10.4358	-32.5664	0.00263036	0.00989601	0.815089	6.66671	0.0373076	0.0859716	0.522512	3.0696	0.157964	0.274931	0.292577	1.73388	9	9	9	20.196	309.44	27455000000	123	0	0
Q9LKR3	Mediator of RNA polymerase II transcription subunit 37a	MED37A	At5g28540	AT5G28540	3.97796	3.7694	3.50148	4.23677	4.36223	4.21659	5.03636	4.95624	4.69524	5.01456	4.87947	4.58754	0.0228409	0.0369732	-0.522253	-3.59592	0.00263977	0.00589492	-1.14633	-6.66032	0.00448285	0.0110418	-1.07758	-5.76845	0.00518391	0.0158642	-0.624079	-5.54195	0.014325	0.0414644	-0.555325	-4.14442	0.694394	0.776542	-0.0687545	-0.422482	34	32	3	73.628	323.31	51171000000	364	22	19
Q9SS45	Phenylalanine ammonia-lyase 4	PAL4	PAL4	AT3G10340	NaN	NaN	NaN	4.89519	4.37858	4.5398	4.26199	4.92844	4.90569	4.79451	4.82612	4.339	6.3745e-05	0.000654154	-9.3574	-17.4203	7.19555e-05	0.000585222	-9.45158	-16.8948	6.30835e-05	0.000815673	-9.40608	-17.4663	0.741605	0.786545	-0.094182	-0.353432	0.835116	0.887696	-0.0486857	-0.222098	0.874011	0.911658	-0.0454963	-0.168983	46	38	34	76.919	323.31	62024000000	338	0	0
Q9ZVJ2	Uncharacterized protein At2g38710		At2g38710	AT2G38710	-2.31932	-0.6394	-0.917916	5.22127	5.16081	5.33639	4.75834	4.92353	4.95442	4.17179	4.46987	5.07206	0.000235294	0.00128733	-6.5317	-12.5044	0.000296071	0.00132	-6.17098	-11.7911	0.000551013	0.00272185	-5.86345	-10.0511	0.0106237	0.0269059	0.360724	4.52427	0.0684048	0.137457	0.668252	2.47735	0.320929	0.452685	-0.307528	-1.13191	19	19	19	24.244	132.66	22007000000	173	1	0
A0A2P2CLF0;P93285	Cytochrome c oxidase subunit 2	COX2	cox2;COX2	ATMG00160	3.78002	4.01536	4.01165	4.50351	3.25439	4.54742	4.78015	4.91945	3.87235	3.15575	3.82685	4.33139	0.719555	0.747605	-0.166098	-0.385406	0.156159	0.18495	-0.588311	-1.74371	0.662502	0.702228	0.164346	0.470507	0.475029	0.548973	-0.422214	-0.787503	0.576165	0.680147	0.330444	0.607754	0.186761	0.30849	-0.752657	-1.59127	6	6	6	29.684	74.625	9054800000	59	4	3
O80837	Remorin	DBP	DBP	AT2G45820	NaN	NaN	NaN	1.35562	1.72697	0.257992	4.45407	4.91366	4.58221	4.89264	6.11394	5.13518	0.00164879	0.00466327	-6.4509	-7.55018	0.000178602	0.0009731	-9.98735	-13.4149	0.000199223	0.00146313	-10.718	-13.0466	0.00156224	0.0068869	-3.53645	-7.65855	0.0017922	0.0101567	-4.26706	-7.38525	0.140015	0.253474	0.730606	1.83743	18	18	18	20.968	203.92	15118000000	174	0	0
P34790	Peptidyl-prolyl cis-trans isomerase CYP18-3	CYP18-3	CYP18-3	AT4G38740	4.11055	3.98717	4.31157	4.9506	4.98153	4.84091	5.06981	4.91238	5.04152	5.48785	5.26835	4.70204	0.00161083	0.00458544	-0.787914	-7.59682	0.00120309	0.0033293	-0.871466	-8.20357	0.0157904	0.0295793	-1.01631	-4.02565	0.265261	0.341658	-0.0835524	-1.2942	0.391475	0.515086	-0.2284	-0.959876	0.577269	0.683053	0.144848	0.60592	13	13	13	18.373	145.82	23861000000	191	12	8
Q56WN1	Glutamine synthetase cytosolic isozyme 1-1	GLN1-1	GLN1-1	AT5G37600	4.20258	3.78479	3.9165	4.52588	4.39641	4.27741	4.96134	4.90878	4.73495	4.82592	4.88874	4.4381	0.0388755	0.0576472	-0.431945	-3.02751	0.00308793	0.00662727	-0.900405	-6.38484	0.0160868	0.0300099	-0.749632	-4.00323	0.00913368	0.0239432	-0.46846	-4.72561	0.114927	0.20339	-0.317687	-2.00903	0.390288	0.522738	-0.150773	-0.962536	25	15	11	39.115	250.82	23357000000	180	9	8
Q9LQ04	Bifunctional dTDP-4-dehydrorhamnose 3,5-epimerase/dTDP-4-dehydrorhamnose reductase	NRS/ER	At1g63000	AT1G63000	3.87164	3.77341	4.02201	4.48557	4.16659	4.6735	4.96268	4.90174	5.09683	4.20525	4.34579	4.53888	0.028371	0.04412	-0.552872	-3.35748	0.000287708	0.00130119	-1.09807	-11.8779	0.0171284	0.0314806	-0.47429	-3.92824	0.0264469	0.0549097	-0.545194	-3.43366	0.679619	0.766895	0.0785815	0.444579	0.00518708	0.0278752	-0.623775	-5.54101	22	21	21	33.597	197.97	30963000000	210	13	12
Q96253	ATP synthase subunit epsilon, mitochondrial		At1g51650	AT1G51650	3.23585	3.78666	1.72643	4.61626	5.04417	4.74279	4.82861	4.89232	4.98455	5.00263	4.54438	4.30061	0.0400383	0.0591027	-1.88476	-2.99756	0.032419	0.0457474	-1.98552	-3.2155	0.0589507	0.0888697	-1.69956	-2.61755	0.496175	0.568459	-0.100758	-0.74775	0.486389	0.601833	0.185196	0.765984	0.246266	0.376061	-0.285954	-1.35714	4	4	4	7.8319	29.339	5422800000	53	3	2
P48491	Triosephosphate isomerase, cytosolic	CTIMC	CTIMC	AT3G55440	4.69428	4.16655	4.4766	4.54146	3.59428	4.52919	4.76772	4.88537	4.60445	4.65391	4.40823	5.14566	0.555717	0.598777	0.224166	0.64217	0.15172	0.179973	-0.306705	-1.76841	0.335761	0.391956	-0.290126	-1.09311	0.17677	0.24713	-0.530871	-1.63797	0.248731	0.365516	-0.514292	-1.34871	0.946364	0.962308	-0.0165796	-0.0715915	17	17	16	27.169	212.95	22705000000	169	14	11
Q9ZT91	Elongation factor Tu, mitochondrial	TUFA	TUFA	AT4G02930	6.18351	5.78985	6.97019	4.71594	4.53021	4.98517	5.43547	4.88371	5.36722	4.91546	4.63732	4.70424	0.0133611	0.0235553	1.57074	4.23084	0.0489031	0.0650502	1.08571	2.79816	0.0119082	0.0233884	1.56218	4.37641	0.0903044	0.143185	-0.485028	-2.22306	0.95897	0.972955	-0.00856272	-0.0547409	0.0688832	0.159239	-0.476466	-2.47086	31	31	30	49.409	323.31	73799000000	439	46	27
Q9FE65	60S ribosomal protein L34-2	RPL34B	RPL34B	AT1G69620	5.28205	6.15968	5.4206	3.73276	4.41627	3.76454	4.32915	4.87926	4.25144	4.44154	4.65054	4.4649	0.00939139	0.0175739	1.64959	4.68804	0.0280387	0.0401473	1.13416	3.37019	0.0170953	0.0314679	1.10178	3.93053	0.158481	0.225858	-0.515429	-1.73108	0.0778502	0.152139	-0.547803	-2.35779	0.884054	0.919444	0.0323744	0.155371	4	4	2	13.65	5.3336	6221100000	28	2	1
Q93Y22	Coatomer subunit delta		At5g05010	AT5G05010	2.56781	2.12548	2.742	5.47633	5.61431	5.39808	4.66055	4.86538	4.66818	4.36517	4.23055	4.43979	9.98669e-05	0.000815933	-3.01781	-15.5493	0.000322879	0.0013997	-2.25294	-11.5322	0.000644991	0.0029441	-1.86674	-9.65011	0.00115003	0.00571956	0.764873	8.30114	0.000197212	0.00289363	1.15107	13.0804	0.0131188	0.0499177	-0.386199	-4.25375	26	26	26	57.718	323.31	48922000000	291	14	7
Q42064	60S ribosomal protein L8-3	RPL8C	RPL8C	AT4G36130	4.15567	4.06105	4.01587	4.09789	4.43343	4.01698	4.88377	4.85803	4.8806	4.5937	4.98426	4.64153	0.476088	0.520725	-0.105237	-0.785481	4.54253e-05	0.000469273	-0.796604	-18.9764	0.00695275	0.0153996	-0.662303	-5.10615	0.00564679	0.016765	-0.691368	-5.41204	0.0346914	0.081431	-0.557066	-3.14467	0.337141	0.468682	-0.134302	-1.08958	14	2	2	27.948	20.749	20730000000	59	5	3
Q9SAJ6	Glyceraldehyde-3-phosphate dehydrogenase GAPCP1, chloroplastic	GAPCP1	GAPCP1	AT1G79530	4.129	4.13831	3.95755	4.27473	3.6358	4.01854	4.68054	4.8485	4.54966	4.52394	4.52652	4.20196	0.639261	0.674775	0.0985934	0.506325	0.00410378	0.00827064	-0.617949	-5.90984	0.0492794	0.076794	-0.342519	-2.79065	0.0249256	0.052359	-0.716543	-3.4987	0.109068	0.195682	-0.441113	-2.05501	0.116998	0.224881	-0.27543	-1.99338	22	21	14	44.83	323.31	33188000000	243	15	13
P49206;Q8LPJ7;Q9LYK9	40S ribosomal protein S26-1;40S ribosomal protein S26-2;40S ribosomal protein S26-3	RPS26A;RPS26B;RPS26C	RPS26A;RPS26B;RPS26C	AT2G40510;AT2G40590;AT3G56340	4.68443	4.96911	4.3815	4.70618	4.72367	4.1699	4.8273	4.84626	4.44305	4.68584	4.52212	4.41392	0.590816	0.629701	0.145096	0.583594	0.905277	0.915874	-0.0271896	-0.126719	0.50265	0.551431	0.137722	0.735835	0.485162	0.558174	-0.172285	-0.768288	0.972103	0.980677	-0.00737381	-0.0372062	0.342615	0.474771	-0.164912	-1.07571	5	5	5	14.729	54.478	10082000000	65	3	4
O04487;C0Z2L8	Probable elongation factor 1-gamma 1	At1g09640	At1g09640	AT1G09640	4.09415	3.68866	3.91314	4.96035	5.17845	5.17986	4.90744	4.82771	4.76596	5.46579	5.38776	4.66081	0.00094286	0.00308762	-1.20757	-8.74355	0.00166797	0.00419529	-0.935053	-7.52712	0.0106947	0.0214727	-1.2728	-4.51554	0.0311415	0.0625903	0.272515	3.25793	0.818665	0.877165	-0.0652332	-0.244788	0.263076	0.391382	0.337748	1.30121	23	14	14	46.66	205.88	37810000000	167	8	8
Q38799	Pyruvate dehydrogenase E1 component subunit beta-1, mitochondrial	PDH2	PDH2	AT5G50850	5.16935	5.31258	5.43905	4.93025	3.92673	4.69709	4.9384	4.82372	4.84705	4.32424	4.27926	4.5011	0.0653428	0.0907001	0.78897	2.5202	0.00688576	0.0123696	0.437271	5.12008	0.000810253	0.00345152	0.938798	9.09557	0.313389	0.38977	-0.3517	-1.15227	0.654824	0.749564	0.149827	0.482259	0.00276112	0.0185247	-0.501527	-6.58034	14	14	14	39.175	174.49	28719000000	170	12	13
B9DFR9;A8MRW1;Q06611	Aquaporin PIP1-2	PIP1B;PIP1-2	At2g45960;PIP1-2	AT2G45960	3.04784	3.39792	3.73351	2.83244	3.54251	3.3473	4.93683	4.82035	4.74039	5.36762	5.32527	4.93595	0.627025	0.663136	0.152337	0.525491	0.00220692	0.00515838	-1.43943	-6.98745	0.00165806	0.00540106	-1.81652	-7.53899	0.00191421	0.0078496	-1.59177	-7.25728	0.0014581	0.00879435	-1.96886	-7.79922	0.0643134	0.151989	0.37709	2.53512	7	2	2	29.132	32.312	11856000000	33	2	3
Q9FK25	Flavone 3-O-methyltransferase 1	OMT1	OMT1	AT5G54160	3.34921	2.46707	3.94911	5.44146	4.67598	5.57353	5.20696	4.81011	5.10284	4.6761	4.45296	5.06674	0.0183391	0.0306023	-1.97519	-3.84767	0.0161647	0.0251945	-1.78484	-3.99742	0.0339497	0.0557989	-1.4768	-3.16717	0.56512	0.62956	0.190351	0.62624	0.208093	0.320601	0.498389	1.49962	0.225466	0.352673	-0.308038	-1.43179	30	30	30	39.618	323.31	42175000000	346	14	4
Q9SR73	40S ribosomal protein S28-1	RPS28A	RPS28A	AT5G03850	4.71937	5.73855	5.27085	4.36718	4.96758	4.33344	5.17628	4.80561	3.7111	5.01296	4.95211	4.5479	0.128598	0.162515	0.686856	1.911	0.269117	0.301903	0.678594	1.28196	0.285122	0.338876	0.405267	1.23289	0.987243	0.990373	-0.00826168	-0.0170108	0.327149	0.4493	-0.281589	-1.11545	0.587018	0.691138	0.273327	0.58982	6	6	6	7.3705	31.309	3754500000	64	6	7
Q94K05	T-complex protein 1 subunit theta	CCT8	At3g03960	AT3G03960	3.239	3.14384	3.06147	6.44298	6.09841	5.97535	4.6356	4.80395	4.74068	4.12367	4.24766	4.42124	3.48422e-05	0.000498971	-3.02414	-20.289	2.42249e-05	0.000349041	-1.57864	-22.2338	0.000372446	0.00214665	-1.11609	-11.1174	0.000620704	0.00399097	1.4455	9.74645	0.00031505	0.00378341	1.90806	11.605	0.00959788	0.0410458	-0.462553	-4.65884	41	41	41	58.939	323.31	92563000000	407	13	13
P54609	Cell division control protein 48 homolog A	CDC48A	CDC48A	AT3G09840	3.67711	3.17037	3.49594	4.11168	3.46735	3.9485	4.8613	4.7972	4.78518	3.95414	3.6714	4.18256	0.180607	0.219218	-0.394705	-1.61972	0.000807256	0.00254139	-1.36675	-9.10434	0.0800808	0.114743	-0.488228	-2.33195	0.00754946	0.0207733	-0.972049	-4.98891	0.720394	0.800916	-0.093523	-0.384181	0.00421131	0.0242847	-0.878526	-5.86816	55	55	9	89.392	323.31	53379000000	547	31	18
Q9FJH6	ABC transporter F family member 1	ABCF1	ABCF1	AT5G60790	0.915113	0.929741	0.939311	5.37376	5.48658	5.62078	4.74645	4.78428	4.72229	4.61213	4.6613	4.8355	3.65198e-07	0.000107818	-4.56565	-63.6396	3.94791e-09	1.50139e-05	-3.82295	-197.436	6.35195e-07	0.000140173	-3.77492	-55.4084	0.000543771	0.0037652	0.7427	10.0855	0.00130332	0.00811856	0.790733	8.03301	0.531001	0.643732	-0.0480324	-0.684957	39	39	39	66.885	323.31	64214000000	361	8	5
A0A1I9LT03;A0A1I9LT02;Q9M9P3	Probable UTP--glucose-1-phosphate uridylyltransferase 2		At3g03250;UGP2	AT3G03250	3.58467	3.38025	3.62998	4.70093	4.93833	4.71583	4.82637	4.77866	4.61227	5.06934	5.11137	4.51413	0.000321879	0.00158551	-1.25339	-11.5414	0.00027571	0.0012694	-1.20747	-12.008	0.00273823	0.00766024	-1.36665	-6.59509	0.671483	0.724504	0.0459248	0.456857	0.613733	0.715519	-0.113253	-0.54657	0.477012	0.599013	0.159177	0.783719	32	32	32	51.115	323.31	49942000000	391	16	18
Q9SJQ0	Pyruvate kinase	At2g36580	At2g36580	AT2G36580	3.42561	4.03708	3.84729	4.67898	4.35586	4.57488	4.88615	4.77763	4.75742	4.29333	4.15709	4.52289	0.0198932	0.0328671	-0.76658	-3.75312	0.00497966	0.00952598	-1.03707	-5.60387	0.0574665	0.0871057	-0.554441	-2.64189	0.0588457	0.1026	-0.270494	-2.61925	0.212198	0.324866	0.212138	1.48309	0.0133205	0.0504385	-0.482633	-4.23464	29	29	13	57.508	323.31	48997000000	306	12	16
A0A2P2CLH9;Q04613	ATP synthase protein MI25	AtMg00640	AtMg00640;atp4	ATMG00640	3.77447	4.00907	4.77155	4.35122	4.61265	4.45574	4.82133	4.77679	4.74543	4.515	4.24415	4.43045	0.405777	0.451805	-0.288174	-0.928342	0.119424	0.144988	-0.596153	-1.97544	0.534317	0.581396	-0.211503	-0.679137	0.0176367	0.0396393	-0.307979	-3.8936	0.525352	0.636575	0.076671	0.694934	0.0097673	0.0414239	-0.38465	-4.63544	9	9	9	21.707	18.015	19163000000	87	5	5
Q42521	Glutamate decarboxylase 1	GAD1	GAD1	AT5G17330	3.83471	3.58956	3.89672	5.88954	5.16859	5.87773	4.94105	4.74949	4.79108	4.71169	4.45116	4.87111	0.001866	0.0051155	-1.87162	-7.30661	0.000672366	0.00223906	-1.05354	-9.54678	0.00421973	0.0105522	-0.904318	-5.86495	0.0289946	0.0590662	0.818081	3.3341	0.0225588	0.058045	0.9673	3.60989	0.332655	0.464085	-0.149219	-1.10111	34	34	30	57.066	323.31	59762000000	355	15	13
F4IRX7		SOUL-1	At2g37970	AT2G37970	NaN	NaN	NaN	2.24742	2.43383	1.94055	4.54816	4.74296	5.08736	5.06089	5.15654	5.09303	4.11345e-06	0.000232168	-8.07462	-34.7045	1.57402e-06	0.000153598	-10.6602	-44.1483	4.84768e-07	0.000140173	-10.9708	-59.2855	0.000266112	0.00238457	-2.58556	-12.1173	3.86457e-05	0.0015799	-2.89622	-19.766	0.124359	0.234436	0.310662	1.94013	11	11	11	27.352	56.856	20323000000	98	0	0
Q8RXN7		At2g39420	At2g39420	AT2G39420	-2.33485	NaN	-1.75197	0.179253	-1.24396	-0.293243	4.3657	4.72993	4.70249	2.77559	2.59864	3.77814	0.0885341	0.117943	-2.71545	-2.24089	0.00245075	0.00557096	-7.76747	-6.79438	0.00649855	0.0146461	-6.21889	-5.20394	0.000312929	0.00261071	-5.05202	-11.625	0.00325936	0.0150475	-3.50344	-6.29221	0.0158977	0.0565429	-1.54858	-4.01747	17	17	17	35.704	139.17	10113000000	111	1	0
G1C2R4;P93303	ATP synthase protein YMF19	atp8;YMF19	At2g07707;atp8	ATMG00480	3.89659	4.02782	4.69919	4.65372	4.84112	4.74084	4.31334	4.72546	4.7737	5.14047	5.02279	4.62354	0.102226	0.133405	-0.537355	-2.11229	0.24125	0.272977	-0.396299	-1.37455	0.0700545	0.10269	-0.721064	-2.45517	0.416442	0.491767	0.141056	0.905434	0.329309	0.4515	-0.183709	-1.10979	0.203772	0.327353	0.324765	1.51738	8	8	8	18.211	99.146	14716000000	122	10	9
P48349;F4KGV2;F4KGV5	14-3-3-like protein GF14 lambda	GRF6	At5g10450;GRF6	AT5G10450	3.4824	2.84244	3.22296	4.55723	4.45606	4.52129	4.80439	4.7199	4.94264	4.92518	5.13382	4.68318	0.00212092	0.00560999	-1.32893	-7.06192	0.00113505	0.00321176	-1.63971	-8.3297	0.00158406	0.00523089	-1.73146	-7.63053	0.0121046	0.0296522	-0.310784	-4.35552	0.039373	0.0896558	-0.402534	-3.01457	0.562525	0.668989	0.0917501	0.630617	18	17	9	27.975	279.43	27556000000	209	11	9
P39207	Nucleoside diphosphate kinase 1	NDK1	NDK1	AT4G09320	3.35051	3.47095	3.79154	5.40375	5.58384	5.61003	4.80698	4.71795	4.80371	4.92262	5.11387	4.83002	0.000169399	0.00108178	-1.99487	-13.5967	0.000779369	0.00246789	-1.23854	-9.18791	0.000810715	0.00345152	-1.41783	-9.09422	0.000441922	0.00331079	0.75633	10.6393	0.00548715	0.0212891	0.57704	5.45532	0.112769	0.220097	0.17929	2.02565	11	11	11	16.5	127.07	21672000000	129	4	3
Q9SUR3	Reticulon-like protein B1	RTNLB1	RTNLB1	AT4G23630	2.37844	1.30282	1.43016	3.07951	3.91694	3.52745	4.8616	4.7157	4.93767	2.28126	2.61854	1.99508	0.012357	0.022069	-1.80416	-4.32925	0.00081831	0.00256768	-3.13451	-9.0722	0.196678	0.247374	-0.594486	-1.54739	0.00604764	0.0176364	-1.33035	-5.30965	0.0159962	0.0451994	1.20967	4.01003	0.000187054	0.00407675	-2.54003	-13.2578	8	8	5	30.528	16.115	7616700000	53	1	0
O81325		F6N15.2	At4g00231	AT4G00231	NaN	NaN	NaN	2.11707	1.61754	2.03019	4.32368	4.70882	4.52942	1.42529	1.51173	2.44622	0.000780819	0.0027318	-7.49851	-9.18347	0.0002376	0.00114961	-10.0976	-12.4733	0.00104455	0.00395541	-7.37133	-8.51279	0.000165621	0.00183198	-2.59904	-13.675	0.742621	0.819829	0.127186	0.35197	0.00139155	0.0119979	-2.72623	-7.89579	20	20	20	53.173	243.57	13253000000	131	0	0
Q9FMU6	Mitochondrial phosphate carrier protein 3, mitochondrial	MPT3	MPT3	AT5G14040	4.54504	4.41343	4.82574	4.40631	4.31501	4.4848	4.731	4.69657	4.60288	4.45127	4.45656	4.54953	0.21559	0.25633	0.192696	1.46968	0.554729	0.588133	-0.0820748	-0.643855	0.434991	0.484728	0.108953	0.866721	0.0115515	0.0287426	-0.274771	-4.41546	0.22571	0.340209	-0.0837428	-1.43087	0.0185702	0.0634589	-0.191028	-3.83301	17	17	17	40.089	137.34	34904000000	176	13	12
Q8LA96		At4g17720	At4g17720	AT4G17720	NaN	NaN	NaN	2.70553	3.22238	2.61693	4.42636	4.6875	4.7789	1.99535	2.37219	2.45025	0.000228276	0.00126607	-8.16921	-12.6014	9.33167e-05	0.000676124	-9.95185	-15.8189	0.000281741	0.00179815	-7.59352	-11.9417	0.00118273	0.00581158	-1.78264	-8.24036	0.0707046	0.141444	0.575683	2.44659	0.000178328	0.00396732	-2.35832	-13.4201	7	7	6	33.547	77.727	13101000000	69	0	0
Q9SGT7		T6H22.10	At1g56110	AT1G56110	3.31154	4.95716	4.29187	2.44044	1.25287	2.35396	4.2535	4.6834	3.60307	2.84383	3.01642	3.6636	0.0238516	0.0382142	2.17111	3.54752	0.990991	0.991773	0.00686995	0.012013	0.133673	0.177803	1.01224	1.87746	0.0119232	0.0293303	-2.16424	-4.3748	0.0640721	0.130968	-1.15886	-2.53866	0.0662956	0.155178	-1.00537	-2.50663	25	25	16	58.673	244.8	18369000000	217	11	21
O48646	Probable phospholipid hydroperoxide glutathione peroxidase 6, mitochondrial	GPX6	GPX6	AT4G11600	2.41375	2.46198	2.99444	4.18075	4.06466	4.08455	4.69222	4.6828	4.7788	4.28477	3.94954	4.39963	0.00142528	0.00417574	-1.4866	-7.84614	0.000373503	0.00153064	-2.09455	-11.1094	0.00230388	0.00685165	-1.58792	-6.90766	0.000207736	0.00212542	-0.607952	-12.9082	0.508422	0.620909	-0.101323	-0.725308	0.0215858	0.0704501	-0.506628	-3.65971	13	13	13	25.584	47.048	15673000000	116	3	2
Q9XFM6;F4KG44	Membrane steroid-binding protein 1	MSBP1	At5g52240	AT5G52240	NaN	NaN	NaN	0.172581	NaN	0.79303	4.78979	4.68089	3.94847	-0.235275	0.429538	0.84553	0.102102	0.133288	-4.10006	-2.11337	7.37065e-05	0.000588877	-9.94788	-16.7924	0.000701951	0.00311521	-5.82143	-9.44082	0.0361289	0.0698957	-5.84782	-3.10263	0.414508	0.535446	-1.72137	-0.909551	0.00055292	0.00719317	-4.12645	-10.0422	6	6	5	24.405	41.478	4165000000	32	0	0
Q9LR33	60S ribosomal protein L27a-2	RPL27AB	RPL27AB	AT1G23290	3.91679	4.65489	4.24625	4.23828	4.85309	3.85303	4.231	4.65824	4.13833	4.1968	4.32157	4.29552	0.912683	0.922295	-0.0421575	-0.116753	0.806354	0.827906	-0.0698798	-0.26187	0.995345	0.995897	0.00134595	0.00620725	0.937526	0.950589	-0.0277224	-0.0834189	0.889407	0.928287	0.0435034	0.14813	0.687451	0.770534	-0.0712258	-0.432835	7	7	1	16.292	34.591	11092000000	71	6	5
P43297	Cysteine proteinase RD21a	RD21A	RD21A	AT1G47128	2.90213	3.18564	3.76992	3.69119	3.37831	3.97246	4.72354	4.65508	4.80889	4.30613	4.54206	4.67659	0.268886	0.312913	-0.394753	-1.28268	0.00510476	0.00971157	-1.44327	-5.56558	0.0116426	0.0229737	-1.22236	-4.40535	0.00409131	0.0133344	-1.04852	-5.91477	0.0151121	0.0432464	-0.827607	-4.07889	0.132177	0.244014	-0.22091	-1.8872	11	11	11	50.966	108.67	24445000000	174	7	6
Q9C525	Beta-glucosidase 21	BGLU21	BGLU21	AT1G66270	5.5811	4.28603	4.89819	2.92788	2.80792	2.86089	4.14405	4.63998	4.04121	3.75165	3.96542	4.37815	0.00542088	0.0112098	2.05621	5.47375	0.196077	0.226583	0.646695	1.54999	0.0995973	0.13837	0.890034	2.13544	0.00169577	0.0072881	-1.40952	-7.49426	0.00337638	0.015394	-1.16618	-6.23235	0.403492	0.533087	-0.243339	-0.933317	26	22	17	59.663	134.22	25849000000	260	23	14
O65719	Heat shock 70 kDa protein 3	HSP70-3	HSP70-3	AT3G09440	2.60622	2.501	2.20915	4.01299	3.13444	3.77346	4.43644	4.63107	4.58433	4.0435	3.95541	3.78562	0.0139858	0.0244829	-1.20151	-4.17401	9.04965e-05	0.000666653	-2.11182	-15.9424	0.000452327	0.00242002	-1.48938	-10.5758	0.0275819	0.0567221	-0.910316	-3.38796	0.350998	0.474624	-0.287878	-1.05484	0.00288898	0.0190473	-0.622438	-6.50062	48	25	21	71.147	323.31	39671000000	314	14	13
P56765	Acetyl-coenzyme A carboxylase carboxyl transferase subunit beta, chloroplastic	accD	accD	ATCG00500	3.97968	3.64493	4.44213	3.93899	3.72801	4.13716	4.67256	4.62941	4.70435	4.12597	3.96259	4.41777	0.752899	0.778382	0.0875282	0.337226	0.0495553	0.0658487	-0.646525	-2.78518	0.611968	0.655213	-0.14653	-0.549389	0.00362885	0.0122921	-0.734054	-6.11148	0.258817	0.377831	-0.234058	-1.31504	0.0207139	0.0684734	-0.499995	-3.70669	38	38	38	55.635	259.87	32472000000	380	20	17
Q42262	40S ribosomal protein S3a-2	RPS3AB	At4g34670	AT4G34670	2.57848	3.93103	3.45391	4.04381	4.17457	3.7091	4.42125	4.62743	4.34317	4.23521	4.29994	4.50264	0.193719	0.233216	-0.654685	-1.56024	0.047752	0.0636972	-1.14281	-2.82157	0.0642802	0.095428	-1.02479	-2.53561	0.039777	0.0750817	-0.488126	-3.0042	0.0821495	0.158372	-0.370108	-2.3087	0.370014	0.501577	-0.118018	-1.0091	18	9	9	29.803	110.72	19856000000	141	5	11
Q9SF29	Syntaxin-71	SYP71	SYP71	AT3G09740	-1.04559	-0.061594	-0.704076	1.18475	1.27453	1.58356	4.62354	4.62629	4.47635	5.35467	5.49404	5.67865	0.00336113	0.00779929	-1.95136	-6.24001	5.99025e-05	0.000532265	-5.17914	-17.6962	3.57859e-05	0.000614495	-6.11287	-20.1528	1.58816e-05	0.000685186	-3.22778	-24.7249	1.085e-05	0.000951737	-4.16151	-27.2085	0.000919629	0.00959496	0.933728	8.80061	20	20	20	29.983	146.69	18762000000	157	0	2
Q9SID0	Probable fructokinase-1		At2g31390	AT2G31390	3.30245	3.02317	3.43639	5.96766	5.92537	6.2959	4.61201	4.62086	4.69229	4.75727	4.45003	4.84373	7.65825e-05	0.000703166	-2.80897	-16.6305	0.000366933	0.0015151	-1.38772	-11.1601	0.00110787	0.0040558	-1.42968	-8.38275	0.000289313	0.00250191	1.42125	11.861	0.00118003	0.00758188	1.3793	8.24531	0.748493	0.821124	0.0419575	0.343535	27	27	26	35.275	323.31	51628000000	269	12	11
A0A1P8B3H0;O49499;Q3E6Z1	Caffeoyl-CoA O-methyltransferase 1	CCOAOMT1;CCoAOMT1	At4g34050;CCOAOMT1	AT4G34050	2.03253	2.23658	1.92511	4.84904	3.16615	4.57583	4.14938	4.61436	4.3927	3.12373	2.57296	3.96558	0.0157604	0.027137	-2.13226	-4.02794	0.000139296	0.000852674	-2.32074	-14.2903	0.0495719	0.0771499	-1.15601	-2.78485	0.743967	0.788237	-0.188472	-0.350034	0.213294	0.326124	0.97625	1.47873	0.0524348	0.132485	-1.16472	-2.73015	15	15	15	32.473	235.96	18332000000	142	5	3
Q9ZNT1	NADH--cytochrome b5 reductase 1	CBR1	CBR1	AT5G17770	2.77369	2.60454	2.81369	3.71225	2.96786	3.4586	4.61318	4.60962	4.36679	3.16424	2.67317	3.58486	0.046398	0.0670464	-0.64893	-2.84995	6.48209e-05	0.000553963	-1.79922	-17.3468	0.204927	0.255518	-0.410114	-1.5126	0.00785917	0.0212523	-1.15029	-4.93243	0.523758	0.634834	0.238816	0.697763	0.00729709	0.0346713	-1.38911	-5.03707	10	10	10	31.49	168.49	15405000000	110	6	6
Q9FIE8;F4KHU8;A0A1P8BFI1;A0A1P8BFL8	UDP-glucuronic acid decarboxylase 3	UXS3	At5g59290;UXS3	AT5G59290	3.41275	3.32208	3.17028	4.13251	3.80386	4.06153	4.53553	4.60296	4.52964	4.21417	4.06923	4.06051	0.00467852	0.00999231	-0.697592	-5.70108	7.31042e-05	0.00058773	-1.25434	-16.8272	0.000715104	0.00315097	-0.812932	-9.39548	0.00558875	0.0167013	-0.556747	-5.4276	0.359707	0.483957	-0.11534	-1.03362	0.00131705	0.0118286	-0.441407	-8.01091	25	25	10	38.569	102.28	25776000000	231	12	12
Q93YW5;A0A1P8B3K8;A0A1P8B3J3	Probable protein phosphatase 2C 58		At4g28400	AT4G28400	NaN	NaN	-2.95239	5.17327	5.29768	5.25899	4.33438	4.60254	4.57144	5.33478	5.37634	5.92576	0.000575519	0.00224745	-10.2542	-9.9388	0.000776749	0.0024637	-9.51369	-9.19595	0.000547444	0.00270793	-10.5565	-10.068	0.00131018	0.00613056	0.740526	8.02194	0.194084	0.304245	-0.302315	-1.55865	0.00747181	0.0352731	1.04284	5.00352	27	27	21	31.018	244.78	40496000000	255	0	0
F4KAM0;B3H4N7;Q9LVC9	60S acidic ribosomal protein P3-2	At5g57290;RPP3B	At5g57290;RPP3B	AT5G57290	2.67825	2.89368	2.18046	4.18783	4.61961	4.22448	4.51772	4.58537	4.41159	4.39235	4.43505	3.88601	0.00222513	0.00580569	-1.75984	-6.97214	0.000902248	0.0027472	-1.92077	-8.84449	0.00385769	0.00982402	-1.65368	-6.01052	0.335666	0.412175	-0.160926	-1.09336	0.660309	0.753775	0.106166	0.473855	0.219093	0.3464	-0.267091	-1.45604	2	2	2	8.9448	74.94	4042400000	39	1	0
Q9LJH8	Oligouridylate-binding protein 1C	UBP1C	UBP1C	AT3G14100	0.0520554	-0.0659199	-0.372943	4.99361	4.99129	4.91911	4.36762	4.58505	4.37478	4.11499	4.05462	3.99472	2.45195e-06	0.000202585	-5.09694	-39.5091	6.09318e-06	0.000211605	-4.57142	-31.4482	5.78947e-06	0.000336158	-4.18372	-31.8542	0.002227	0.00872695	0.52552	6.97057	2.76579e-05	0.00126818	0.913225	21.5042	0.00811344	0.0371622	-0.387705	-4.88805	12	12	5	47.088	140.94	18701000000	127	2	2
Q9LT08;A8MR12	26S proteasome non-ATPase regulatory subunit 14 homolog	RPN11;At5g23540	At5g23540;RPN11	AT5G23540	2.97829	3.49214	2.81511	4.17355	3.68177	4.16678	4.4779	4.57548	3.7242	3.74497	3.78085	3.16172	0.0250094	0.03968	-0.912184	-3.49499	0.0261002	0.0377841	-1.16401	-3.44808	0.177766	0.227394	-0.467332	-1.6332	0.468043	0.54166	-0.251824	-0.800936	0.160264	0.261542	0.444852	1.72152	0.106501	0.211952	-0.696676	-2.07602	12	12	12	34.353	202.61	14014000000	126	9	6
Q8L835;Q9LMS7		At1g18070;T10F20.8	At1g18070	AT1G18070	-2.78041	-4.19842	-2.65044	5.49156	5.65575	5.15924	4.44058	4.57515	4.35764	4.43251	4.63533	4.38318	7.48345e-05	0.000696263	-8.64527	-16.728	0.000105308	0.000722352	-7.66755	-15.3416	0.000105512	0.00103579	-7.69343	-15.3341	0.00356409	0.0121551	0.977726	6.14147	0.00449875	0.0187061	0.951842	5.76284	0.808246	0.863964	0.0258843	0.259239	29	29	29	59.242	134.02	55876000000	252	3	0
P48347;F4I1C1	14-3-3-like protein GF14 epsilon	GRF10	At1g22300;GRF10	AT1G22300	4.55894	4.48605	4.61206	4.93167	3.99705	4.6285	4.73356	4.57472	4.53876	4.11595	4.90143	4.60624	0.910394	0.921438	0.0332781	0.119832	0.41747	0.452447	-0.0633287	-0.903252	0.963977	0.969083	0.0111465	0.0480534	0.748928	0.791658	-0.0966069	-0.342912	0.953689	0.970281	-0.0221316	-0.0617971	0.768818	0.835014	-0.0744753	-0.314564	21	21	20	28.915	323.31	28145000000	214	10	9
F4J9K9;A0A1I9LR13		At3g05900	At3g05900	AT3G05900	-3.66296	-4.43848	-3.40551	4.63312	4.61356	4.68597	4.51715	4.57007	4.4988	6.39417	6.48002	5.58383	1.07856e-05	0.000328534	-8.47987	-27.2492	1.13886e-05	0.000279425	-8.36432	-26.8795	1.88504e-05	0.000511086	-9.98832	-23.6822	0.0190892	0.0421663	0.115544	3.80088	0.00621867	0.0231693	-1.50845	-5.26845	0.00476501	0.0263878	1.624	5.67239	41	41	41	73.453	323.31	104720000000	582	1	1
Q94BU8;F4K5T6;A0A1P8BAA4		At5g28050	At5g28050	AT5G28050	-0.114222	NaN	NaN	5.96696	5.98564	6.13794	4.0054	4.56616	3.95089	3.92295	3.99069	4.57837	0.00483636	0.0102552	-9.48887	-5.6492	0.0106933	0.0177436	-7.63284	-4.51571	0.0107726	0.0215691	-7.62269	-4.50605	0.000808688	0.00459411	1.85603	9.10014	0.000970197	0.00680826	1.86618	8.67858	0.97342	0.981428	-0.0101493	-0.0354488	11	11	11	20.001	203.14	19963000000	142	1	0
Q9LVI8	Glutamine synthetase cytosolic isozyme 1-3	GLN1-3	GLN1-3	AT3G17820	2.1267	1.95222	2.04579	3.07001	2.73048	3.46188	4.63463	4.56377	4.34028	3.00668	3.24488	3.82539	0.00855842	0.0162289	-1.04589	-4.81431	1.72311e-05	0.000316033	-2.47133	-24.2231	0.00606381	0.0138832	-1.31742	-5.30569	0.00340148	0.0117565	-1.42544	-6.21984	0.446729	0.564397	-0.271527	-0.842915	0.0111722	0.0450447	-1.15391	-4.45862	23	17	17	38.594	323.31	12858000000	131	4	3
Q8LC83	40S ribosomal protein S24-2	RPS24B	RPS24B	AT5G28060	2.69816	3.46919	2.59608	3.62054	3.97531	3.30884	4.22304	4.56312	4.20225	4.16234	4.07504	3.89472	0.100993	0.13202	-0.713753	-2.12306	0.00928221	0.0157831	-1.40832	-4.7038	0.0172865	0.0317227	-1.12289	-3.91733	0.036818	0.0707171	-0.694571	-3.08317	0.120619	0.2106	-0.409137	-1.96674	0.113013	0.220463	-0.285434	-2.02376	6	3	3	15.419	36.214	4156600000	30	2	1
Q9SMX3	Mitochondrial outer membrane protein porin 3	VDAC3	VDAC3	AT5G15090	4.22934	4.28274	4.51127	4.2515	4.08877	4.45263	4.52384	4.56192	4.49384	4.74186	4.72089	4.53146	0.602854	0.640929	0.0768197	0.564034	0.104724	0.128432	-0.185417	-2.0909	0.0415557	0.0663141	-0.323615	-2.95997	0.0704878	0.117768	-0.262237	-2.44944	0.0325557	0.0774097	-0.400434	-3.21107	0.118628	0.226903	0.138198	1.98128	11	9	9	29.21	147.78	19737000000	134	10	10
P48578	Serine/threonine-protein phosphatase PP2A-3 catalytic subunit	PP2A3	At3g58500	AT3G58500	2.14524	2.56905	3.04679	5.63299	5.6007	5.56022	4.68558	4.55854	4.55962	4.84236	4.90398	5.03783	0.00032369	0.00158551	-3.01095	-11.5248	0.00158026	0.0040388	-2.01422	-7.63538	0.000929169	0.00374786	-2.34103	-8.77696	2.95545e-05	0.000862229	0.996724	21.1481	0.000401176	0.00425134	0.669914	10.9073	0.0102382	0.0425923	0.32681	4.57291	18	18	3	35.767	167.36	37612000000	241	7	4
O49339	PTI1-like tyrosine-protein kinase 2	PTI12	PTI12	AT2G30740	-1.39256	-1.84885	-0.643989	2.10508	2.5176	1.76129	4.33264	4.5569	4.43	4.34142	4.54057	4.24305	0.00116425	0.00360938	-3.42312	-8.27445	8.79669e-05	0.000652121	-5.73498	-16.0573	9.69722e-05	0.00100216	-5.67015	-15.6657	0.000533193	0.0037233	-2.31186	-10.1368	0.000673742	0.00564014	-2.24703	-9.54173	0.583888	0.688407	-0.0648317	-0.594969	17	17	9	40.5	267.57	20662000000	183	1	2
P59224	40S ribosomal protein S13-2	RPS13B	RPS13B	AT4G00100	3.92952	4.22285	4.1646	4.46401	4.77938	4.10249	4.1672	4.55405	4.31341	4.94925	4.75965	4.60729	0.186104	0.225108	-0.34297	-1.59426	0.172155	0.201759	-0.239232	-1.66048	0.00753393	0.0163757	-0.666409	-4.99182	0.669714	0.722974	0.103738	0.459539	0.214008	0.327092	-0.323439	-1.4759	0.0465035	0.120977	0.427176	2.84771	7	7	1	17.085	23.421	12431000000	88	5	7
Q56WH1;B9DHQ0	Tubulin alpha-3 chain;Tubulin alpha-5 chain	TUBA3;TUBA5	TUBA3;TUBA5	AT5G19770;AT5G19780	4.28159	4.10324	4.9368	4.40174	3.90432	4.36031	4.70918	4.55295	4.64325	4.28477	4.35402	4.72017	0.506035	0.550392	0.218421	0.729651	0.491794	0.52625	-0.194584	-0.755879	0.967517	0.971558	-0.0124423	-0.0433277	0.0672598	0.113656	-0.413006	-2.49312	0.331095	0.453061	-0.230864	-1.10515	0.27022	0.399709	-0.182142	-1.27849	27	11	9	49.654	126.45	29758000000	166	12	5
Q9LNC6		F9P14.7	At1g06210	AT1G06210	NaN	NaN	NaN	2.08608	2.11908	2.02655	4.22785	4.53962	4.41934	0.771282	1.62299	0.82254	2.60041e-05	0.000452191	-7.49482	-21.8407	1.00652e-05	0.000267678	-9.81318	-27.7264	0.000122313	0.00111731	-6.48985	-14.77	1.65426e-05	0.000694284	-2.31837	-24.4727	0.02222	0.057436	1.00497	3.62694	0.000332326	0.0054778	-3.32333	-11.4473	12	12	12	42.797	255.03	10094000000	95	0	0
Q94CE3	Beta carbonic anhydrase 5, chloroplastic	BCA5	BCA5	AT4G33580	-3.90997	-3.41001	-2.43578	5.23233	5.40178	5.36819	4.17779	4.53951	4.49981	4.0349	4.08597	4.68665	3.91935e-05	0.000525087	-8.58602	-19.696	6.85531e-05	0.000570077	-7.65763	-17.103	9.75068e-05	0.00100216	-7.5211	-15.6439	0.00179174	0.00756957	0.928397	7.38575	0.00781711	0.0268901	1.06493	4.93994	0.597725	0.699479	-0.136532	-0.572338	18	18	18	33.4	112.03	33253000000	187	0	0
Q9LHE5;A0A1I9LPN4	Mitochondrial import receptor subunit TOM40-1;Mitochondrial import receptor subunit TOM40-1, N-terminally processed	TOM40-1	At3g20000;TOM40-1	AT3G20000	2.95332	3.43428	3.5821	4.34712	4.67835	4.7937	4.50541	4.5218	4.51814	4.64715	4.74197	4.26313	0.00524257	0.0109472	-1.28315	-5.52472	0.00328852	0.00697115	-1.19188	-6.27705	0.00688204	0.0153079	-1.22751	-5.12086	0.532997	0.600607	0.0912695	0.681451	0.792995	0.859913	0.0556405	0.280511	0.819784	0.871733	0.035629	0.243241	20	20	20	34.25	117.95	22064000000	225	6	9
Q29Q26		AKR2B	At2g17390	AT2G17390	3.36695	4.12162	3.86135	6.06303	4.80762	6.22648	4.83977	4.51799	5.03089	3.49016	3.52866	4.36014	0.0185785	0.030886	-1.91574	-3.83249	0.0192479	0.0291285	-1.01291	-3.79126	0.979837	0.98193	-0.00967662	-0.0268875	0.128651	0.190613	0.902828	1.91064	0.0229007	0.0585579	1.90606	3.59299	0.0352897	0.100247	-1.00323	-3.12693	16	16	14	36.899	323.31	34416000000	180	4	5
O82663	Succinate dehydrogenase [ubiquinone] flavoprotein subunit 1, mitochondrial	SDH1-1	SDH1-1	AT5G66760	4.90926	5.23256	5.65545	4.42565	3.63734	4.19018	4.74326	4.5092	4.45528	3.6652	3.68148	4.08299	0.0206088	0.0338165	1.18137	3.71251	0.0405849	0.0556251	0.696509	2.98383	0.00469568	0.0114332	1.45587	5.69534	0.124228	0.18553	-0.484857	-1.94104	0.367836	0.491788	0.274501	1.01423	0.00954388	0.0410007	-0.759358	-4.6664	25	25	25	69.656	323.31	40713000000	277	25	26
Q9MAH0	Phosphoenolpyruvate carboxylase 1	PPC1	PPC1	AT1G53310	2.83874	2.80516	2.99303	5.88999	5.76658	5.91094	4.45647	4.50581	4.3616	4.46509	4.49536	4.49856	2.19791e-06	0.000202585	-2.97686	-40.6066	2.62017e-05	0.000355876	-1.56232	-21.7991	1.06635e-05	0.000404765	-1.60736	-27.3272	2.15789e-05	0.000778544	1.41454	22.8904	7.76702e-06	0.000801235	1.3695	29.5903	0.360267	0.49262	0.0450449	1.03228	73	73	34	110.28	323.31	145050000000	772	33	24
C0LGN2	Probable leucine-rich repeat receptor-like serine/threonine-protein kinase At3g14840	LRR-RLK	LRR-RLK	AT3G14840	-4.67971	-4.43884	-4.00075	3.05799	3.06807	3.18838	4.23346	4.50342	4.33601	3.92144	4.39914	4.6726	3.24914e-06	0.000214106	-7.47791	-36.8182	2.14686e-06	0.000158272	-8.73073	-40.8464	7.97372e-06	0.000350649	-8.70416	-29.3959	0.000148676	0.00172742	-1.25282	-14.0556	0.00537166	0.0209215	-1.22625	-5.48761	0.914777	0.939689	-0.0265671	-0.113938	34	34	31	112.28	323.31	49057000000	326	1	2
O81629		F8M12.21	At4g10840	AT4G10840	-1.46699	-1.75265	-0.427348	3.2159	3.32576	3.20294	4.30582	4.48676	4.42882	5.33268	5.28471	5.89583	0.000383591	0.00172326	-4.46386	-11.0336	0.000157898	0.000902193	-5.62279	-13.8421	0.000115027	0.00108691	-6.72007	-15.002	6.19856e-05	0.00111819	-1.15893	-17.544	0.000352062	0.00392802	-2.25621	-11.2792	0.00570498	0.0297615	1.09727	5.39663	33	33	32	66.28	323.31	40468000000	242	1	0
Q9SZZ6		L73G19.60	At4g25680	AT4G25680	NaN	NaN	NaN	4.15594	3.72789	4.28873	4.33123	4.48492	4.26487	3.59304	3.93265	4.17533	0.000193843	0.00115523	-8.88623	-13.138	0.000152595	0.000888719	-9.18905	-13.9629	0.000207795	0.00150464	-8.72905	-12.9072	0.17025	0.239726	-0.302817	-1.66996	0.546774	0.652925	0.157181	0.657494	0.0638895	0.151261	-0.459999	-2.54135	11	11	5	27.803	159.83	17545000000	80	0	0
Q8W4M5	Pyrophosphate--fructose 6-phosphate 1-phosphotransferase subunit beta 1	PFP-BETA1	At1g12000	AT1G12000	2.73905	3.16576	3.45767	3.95954	3.65467	4.13784	4.49454	4.48031	4.48342	3.94774	3.99127	4.18866	0.034105	0.0516963	-0.796523	-3.16241	0.00282247	0.00620096	-1.36526	-6.54153	0.0141165	0.0269762	-0.92173	-4.16251	0.0157354	0.0362778	-0.568741	-4.02986	0.475963	0.592285	-0.125207	-0.785719	0.00394556	0.0230677	-0.443534	-5.97369	29	29	24	61.459	300.36	31452000000	316	12	14
A0A1P8B3S1;Q9SUM3	NADPH--cytochrome P450 reductase 2	ATR2	At4g30210;ATR2	AT4G30210	-4.60782	-5.21329	-4.57391	0.14975	-0.820853	0.674929	4.45286	4.47604	4.48977	-1.48033	-1.76648	-1.11068	0.000584582	0.00226629	-4.79961	-9.89875	1.51452e-06	0.000153598	-9.27123	-44.5764	0.000286488	0.00182522	-3.34584	-11.8908	0.000519898	0.00365453	-4.47162	-10.2031	0.038228	0.0875427	1.45377	3.04464	6.31715e-06	0.00128075	-5.92539	-31.1648	32	32	31	85.988	323.31	17371000000	204	1	1
Q38884;F4II65	Eukaryotic translation initiation factor 3 subunit I	TIF3I1;TRIP-1	At2g46280;TIF3I1	AT2G46280	3.41778	2.69017	3.89281	4.15538	4.10165	4.16745	4.64282	4.47569	4.641	4.78548	4.62447	4.64675	0.0823643	0.110723	-0.807905	-2.30632	0.0240448	0.0352108	-1.25292	-3.53855	0.0186745	0.0339417	-1.35198	-3.82647	0.00165341	0.00718109	-0.445016	-7.54459	0.000556816	0.00507168	-0.544078	-10.024	0.256422	0.384555	0.0990616	1.32292	23	23	18	36.388	188.15	24301000000	277	13	10
P28769	T-complex protein 1 subunit alpha	CCT1	At3g20050	AT3G20050	2.81196	3.34801	2.64901	4.2396	3.76309	3.94937	4.2149	4.47245	3.95281	3.87696	4.00291	4.08733	0.0142878	0.0249484	-1.04769	-4.14762	0.00786982	0.0137921	-1.27706	-4.93054	0.00871713	0.0184364	-1.05274	-4.78913	0.324321	0.40034	-0.229372	-1.1229	0.975034	0.982093	-0.00504494	-0.0332953	0.238322	0.367941	-0.224327	-1.38488	31	31	31	59.229	323.31	33983000000	314	16	17
Q9FJI5	Glucose-6-phosphate 1-dehydrogenase, cytoplasmic isoform 2	ACG12	At5g40760	AT5G40760	-2.53166	-0.938681	-0.581521	6.44215	5.94448	6.40148	4.48497	4.4699	4.3973	4.67075	4.78689	5.09154	0.000253126	0.00134795	-7.61332	-12.2732	0.00064042	0.00216106	-5.80134	-9.6679	0.000535814	0.00268727	-6.20034	-10.124	0.000362213	0.00287049	1.81198	11.1972	0.0022379	0.0117655	1.41298	6.96149	0.0359213	0.101163	0.399002	3.10858	46	46	35	59.116	323.31	98744000000	382	1	5
Q8L5Z0			At4g33940	AT4G33940	NaN	NaN	NaN	4.78884	4.54764	4.87475	4.13708	4.46548	4.29745	3.28813	3.56076	4.54176	3.21316e-07	0.000107818	-10.0561	-65.7109	3.64425e-07	8.1524e-05	-9.61905	-63.6733	2.16169e-05	0.000547064	-9.11593	-22.8803	0.032685	0.0647247	0.43707	3.20691	0.0750025	0.148133	0.940192	2.39203	0.268937	0.39858	-0.503122	-1.28252	25	25	25	49.788	323.31	41916000000	169	0	0
Q9LHS0	Putative clathrin assembly protein At5g35200		At5g35200	AT5G35200	NaN	NaN	NaN	0.874949	0.192664	0.990883	4.06863	4.45272	4.00512	2.59505	2.82848	3.37376	0.00313245	0.00742578	-5.90057	-6.36019	0.000486254	0.00182375	-9.38989	-10.3806	0.000909315	0.0036884	-8.14683	-8.82652	0.000257602	0.00235973	-3.48932	-12.2184	0.0027047	0.0133417	-2.24627	-6.61697	0.00997381	0.041918	-1.24306	-4.60758	23	23	23	61.179	298.39	12429000000	121	0	0
O04310	Jacalin-related lectin 34	JAL34	JAL34	AT3G16460	5.42212	4.20999	4.96233	2.33692	2.27959	2.09764	4.18143	4.45084	4.12343	3.87598	3.95402	4.80959	0.00188711	0.00514765	2.62676	7.28481	0.170601	0.200307	0.612914	1.6682	0.231957	0.284213	0.651613	1.40778	8.41246e-05	0.00130568	-2.01385	-16.2399	0.00302463	0.0142581	-1.97515	-6.42066	0.908322	0.935759	-0.0386992	-0.12262	27	27	27	72.473	323.31	28464000000	265	27	13
Q9SRT9	UDP-arabinopyranose mutase 1	RGP1	At3g02230	AT3G02230	3.54504	3.43175	3.68121	4.5607	3.56236	4.48439	4.46106	4.44541	4.15262	3.21994	3.18766	4.63333	0.119322	0.152449	-0.649815	-1.97618	0.00292561	0.00637233	-0.800361	-6.47858	0.804245	0.828839	-0.127643	-0.264805	0.677429	0.729569	-0.150546	-0.447875	0.414822	0.535446	0.522172	0.908883	0.239354	0.368767	-0.672718	-1.38123	25	9	7	40.629	94.587	29223000000	90	8	5
O04450;A0A1P8ARS7	T-complex protein 1 subunit epsilon	CCT5	At1g24510	AT1G24510	3.43738	3.18719	3.32631	4.53174	4.01255	4.42732	4.5831	4.44506	4.65561	4.1064	3.93157	4.56011	0.00445825	0.00959662	-1.00691	-5.77717	0.000197335	0.00103297	-1.2443	-13.0783	0.0117421	0.0231252	-0.882401	-4.39441	0.235454	0.310492	-0.237388	-1.39512	0.63859	0.736203	0.124509	0.50737	0.140414	0.25391	-0.361897	-1.83498	34	34	34	59.384	323.31	40967000000	418	25	15
Q9SIB9	Aconitate hydratase 2, mitochondrial	ACO2	At2g05710	AT2G05710	4.92958	4.89481	5.55696	4.13878	3.52724	3.92114	4.67377	4.44329	4.43295	4.00743	3.90312	3.98068	0.0106649	0.0195099	1.26473	4.51919	0.056099	0.0736178	0.610451	2.66497	0.00588216	0.0136056	1.16337	5.35088	0.0286413	0.0585405	-0.654281	-3.34727	0.606662	0.708504	-0.101358	-0.557899	0.00283174	0.0189249	-0.552923	-6.53577	47	47	36	108.2	323.31	65975000000	562	48	40
Q8H1G6	PTI1-like tyrosine-protein kinase 1	PTI11	PTI11	AT1G06700	NaN	NaN	NaN	0.162062	0.811059	0.152632	4.12581	4.43961	4.07707	3.49493	3.54083	3.8323	2.85902e-05	0.000462116	-6.0927	-21.3255	1.36026e-06	0.000145298	-9.93162	-45.7918	1.61192e-06	0.000193526	-9.34013	-43.8861	9.80694e-05	0.00138615	-3.83892	-15.6211	0.000178891	0.00275506	-3.24744	-13.4093	0.0188937	0.0642287	-0.591481	-3.81286	16	11	10	39.819	58.325	13137000000	86	0	0
O80501	Ras-related protein RABH1b	RABH1B	RABH1B	AT2G44610	2.9751	2.85879	3.14977	3.75582	3.98491	3.4808	4.30504	4.43617	4.28158	3.84454	3.97172	3.45194	0.011444	0.0206887	-0.745955	-4.42752	0.000157996	0.000902193	-1.34637	-13.8399	0.0128233	0.0248875	-0.761513	-4.28239	0.0173557	0.0392515	-0.600419	-3.9126	0.945483	0.963633	-0.0155576	-0.0727698	0.0233001	0.0743745	-0.584861	-3.57362	12	12	6	23.13	37.454	14310000000	127	4	3
Q9M328		F5K20_290	At3g53990	AT3G53990	2.98533	3.02124	2.54522	3.34467	2.24101	3.76138	4.24195	4.42579	4.30853	2.92614	2.10363	3.90703	0.609234	0.646995	-0.265092	-0.553769	0.000811271	0.0025498	-1.47483	-9.0926	0.824856	0.847175	-0.128337	-0.236232	0.0570686	0.0999672	-1.20973	-2.64854	0.852763	0.900759	0.136755	0.197914	0.0620115	0.147985	-1.34649	-2.5695	9	9	9	17.793	52.533	9012900000	119	12	9
O80852	Glutathione S-transferase F9	GSTF9	At2g30860	AT2G30860	4.52185	4.05566	4.08765	4.7472	3.80123	4.18056	4.86409	4.42435	4.4988	4.54821	4.04235	4.67485	0.949118	0.954589	-0.0212752	-0.0679084	0.138691	0.166019	-0.374026	-1.84563	0.459662	0.508604	-0.200082	-0.817259	0.314045	0.390017	-0.35275	-1.15048	0.622773	0.722925	-0.178807	-0.532204	0.502347	0.618861	-0.173944	-0.73639	15	15	15	24.146	90.73	11752000000	173	16	10
Q9LSP5;A0A1I9LPQ2		At3g17020	At3g17020	AT3G17020	3.91016	3.60505	3.48324	4.24473	4.47124	4.29037	4.30947	4.42207	4.3152	4.6202	4.5342	4.22524	0.00981425	0.0182143	-0.669296	-4.62904	0.00666678	0.0120675	-0.682762	-5.16678	0.0104594	0.021106	-0.793727	-4.54474	0.871728	0.894565	-0.0134668	-0.172083	0.419547	0.541027	-0.124432	-0.898856	0.426147	0.554853	0.110965	0.885007	10	10	10	17.775	75.768	11126000000	128	10	7
Q8VZ19	60S ribosomal protein L30-2	RPL30B	RPL30B	AT1G77940	3.62027	3.34117	4.24852	4.40907	4.96421	4.49983	4.2136	4.40577	3.67411	5.00821	4.57958	3.6277	0.0495318	0.071173	-0.887713	-2.78565	0.355915	0.389734	-0.361171	-1.0428	0.242808	0.2953	-0.668505	-1.3691	0.131577	0.1939	0.526542	1.89114	0.646451	0.743566	0.219208	0.495164	0.543144	0.653004	0.307334	0.663765	5	2	2	12.29	59.775	7526800000	36	3	2
Q9FFZ7	Casparian strip membrane protein 4	CASP4	CASP4	AT5G06200	NaN	NaN	NaN	-2.89088	NaN	NaN	4.34576	4.40212	4.67148	NaN	NaN	NaN	0.72988	0.757307	-0.312698	-0.370377	1.07647e-05	0.000271115	-9.05927	-27.2625	NaN	NaN	0	NaN	0.000376684	0.00293428	-8.74657	-11.0852	0.963418	0.976158	-0.0427528	-0.0488002	2.81028e-05	0.00220687	-8.70382	-21.418	2	2	2	21.111	3.762	2386900000	7	0	0
P35131;F4JKF3;P35133;P35132;F4KJ37	Ubiquitin-conjugating enzyme E2 8;Ubiquitin-conjugating enzyme E2 10;SUMO-conjugating enzyme UBC9	UBC8;UBC9;UBC10	At4g27960;At5g53300;UBC10;UBC8;UBC9	AT4G27960;AT5G41700;AT5G53300	0.665192	0.539286	1.30436	2.85342	2.65586	4.67842	4.3273	4.39614	4.72575	2.89886	3.08744	3.38503	0.0202728	0.0333792	-2.55962	-3.73136	0.000166078	0.000934309	-3.64678	-13.6654	0.00115545	0.00418554	-2.2875	-8.29093	0.172514	0.242212	-1.08716	-1.65871	0.700897	0.785152	0.272125	0.412836	0.00192095	0.0146114	-1.35929	-7.25051	6	6	6	16.533	38.629	2850900000	29	1	0
O04316	Nitrile-specifier protein 4	NSP4	NSP4	AT3G16410	4.21242	3.72189	4.00504	4.61223	4.40901	4.34618	4.59695	4.39492	4.43083	4.9772	4.83996	4.78668	0.0434364	0.0634356	-0.476024	-2.91555	0.0333401	0.0468784	-0.494447	-3.1861	0.00438866	0.010878	-0.888164	-5.80218	0.864902	0.888806	-0.0184228	-0.181364	0.0137858	0.0404549	-0.41214	-4.19187	0.00948316	0.0408369	0.393717	4.67497	29	29	13	67.603	323.31	51498000000	324	17	18
Q9SRX2;P49693	60S ribosomal protein L19-1;60S ribosomal protein L19-3	RPL19A;RPL19C	RPL19A;RPL19C	AT1G02780;AT4G02230	5.51394	6.45049	6.24846	3.8371	4.32037	3.8107	4.60102	4.37459	4.39173	4.71439	4.64473	4.61342	0.00320313	0.00754211	2.08157	6.32192	0.00533095	0.0100514	1.61518	5.49919	0.00781555	0.0169165	1.41345	4.94022	0.0614944	0.106182	-0.466388	-2.57743	0.0165513	0.0464304	-0.668121	-3.96909	0.06235	0.148422	0.201734	2.56435	10	10	8	24.606	62.344	10229000000	132	15	13
O24653	Guanosine nucleotide diphosphate dissociation inhibitor 2	GDI2	GDI2	AT3G59920	3.06185	2.44831	2.62973	4.21472	3.65859	4.084	4.33884	4.37235	4.49824	4.12651	3.82598	4.41528	0.00679378	0.0134255	-1.27248	-5.13947	0.00085376	0.00263971	-1.68985	-8.97265	0.00481165	0.0116605	-1.40929	-5.65719	0.0753053	0.124285	-0.417373	-2.38832	0.597677	0.70024	-0.136817	-0.572415	0.187956	0.309812	-0.280557	-1.58585	23	23	14	49.538	206.45	26769000000	262	10	7
P41127;A8MQA1;F4IWP7	60S ribosomal protein L13-1;60S ribosomal protein L13	RPL13B;BBC1	At3g49010;RPL13B	AT3G49010	4.96222	5.93147	4.6671	3.83769	4.02475	3.0403	4.00293	4.37086	3.74166	4.50735	4.48261	4.11337	0.0332251	0.0505823	1.55268	3.18972	0.0533539	0.0703897	1.14844	2.71332	0.111612	0.152857	0.819147	2.03472	0.315675	0.391666	-0.404241	-1.14605	0.0887277	0.167532	-0.733534	-2.23892	0.213101	0.339973	0.329294	1.4795	12	12	9	23.767	85.11	12443000000	127	13	15
Q9FPJ8	Polyadenylate-binding protein RBP45A	RBP45A	RBP45A	AT5G54900	0.518015	0.758965	0.618077	3.87438	3.99154	3.8999	4.29401	4.36637	4.12438	3.39459	3.36649	3.46048	1.92884e-06	0.000202585	-3.29026	-41.9569	3.4574e-06	0.000180694	-3.6299	-36.2494	3.2235e-06	0.000247318	-2.7755	-36.8914	0.0132342	0.0317759	-0.339644	-4.24278	0.000338477	0.0039178	0.514757	11.3936	0.000373998	0.00582219	-0.854401	-11.1056	12	12	12	42.323	140.51	11513000000	110	3	2
A8MS55;Q9C7F5	Nuclear transport factor 2	NTF2B;NTF2	At1g27970	AT1G27970	3.33388	3.7815	3.98523	3.73452	3.52876	4.43271	4.23742	4.35472	4.38225	4.21391	4.32391	4.37435	0.58481	0.625383	-0.198462	-0.593451	0.0340649	0.0477336	-0.624594	-3.16364	0.0381027	0.0616689	-0.603856	-3.048	0.198954	0.271049	-0.426132	-1.53765	0.218008	0.331823	-0.405394	-1.46024	0.7654	0.833148	-0.0207376	-0.319412	6	6	6	15.004	54.831	8525200000	73	3	6
Q9SKK4	Probable 2-oxoacid dependent dioxygenase	GSL-OH	At2g25450	AT2G25450	0.507214	0.753462	0.82166	5.77764	5.54549	5.77805	4.13296	4.34829	4.14688	3.83735	4.14488	4.36842	2.17472e-06	0.000202585	-5.00628	-40.7147	7.60078e-06	0.000234636	-3.51527	-29.7514	4.6218e-05	0.000694426	-3.42277	-18.8937	0.00013811	0.00165647	1.49101	14.3214	0.000779044	0.00605673	1.58351	9.1889	0.613132	0.712898	-0.0924959	-0.547529	20	20	20	40.351	175.46	38036000000	183	2	2
Q1ECF5	LIM domain-containing protein PLIM2b	PLIM2B	At1g01780	AT1G01780	-1.94338	-2.16953	-1.84194	4.07696	4.35383	3.96391	4.07632	4.3469	4.19073	3.39591	3.45766	3.2769	2.21748e-06	0.000202585	-6.11652	-40.5165	9.82514e-07	0.00011902	-6.1896	-49.6775	1.07546e-06	0.000162696	-5.36177	-48.566	0.628929	0.686945	-0.0730829	-0.522493	0.00406674	0.0174096	0.754744	5.92452	0.000942678	0.00973191	-0.827827	-8.74399	11	11	11	22.989	84.849	13023000000	113	1	0
P46422;Q9SLM6	Glutathione S-transferase F2;Glutathione S-transferase F3	GSTF2;GSTF3	GSTF2;GSTF3	AT2G02930;AT4G02520	3.49957	3.04888	3.85449	4.293	4.11192	3.89155	4.428	4.34665	4.03197	3.99582	3.80391	3.60598	0.0724634	0.0989732	-0.631179	-2.42382	0.0379558	0.0524322	-0.801223	-3.05195	0.266166	0.320252	-0.334258	-1.29131	0.367424	0.443561	-0.170044	-1.0152	0.140162	0.236436	0.296921	1.83652	0.0473986	0.122655	-0.466965	-2.82889	17	17	14	24.128	124.23	13703000000	127	9	5
Q9FJN8	Ras-related protein RABA4a	RABA4A	At5g65270	AT5G65270	0.829319	0.927731	1.00656	2.64717	2.94248	2.56696	4.31136	4.33368	4.42065	3.54746	3.25416	3.38847	0.000136544	0.000958055	-1.79767	-14.3629	6.02224e-07	0.000104103	-3.43403	-56.1525	1.52253e-05	0.000473296	-2.4755	-24.9885	0.000161767	0.00180801	-1.63636	-13.7572	0.00886228	0.0292151	-0.677828	-4.76658	0.000461173	0.00653883	-0.95853	-10.5232	11	11	7	24.842	148.1	11090000000	106	3	4
Q9ZVF2	MLP-like protein 329	MLP329	MLP329	AT2G01530	4.10538	3.68587	3.8722	4.56346	4.55057	4.53514	4.77887	4.31402	4.50251	5.3088	4.90448	4.85336	0.00553564	0.011393	-0.661907	-5.44202	0.0238457	0.0349596	-0.643987	-3.5478	0.00382933	0.00977252	-1.1344	-6.02262	0.900982	0.921367	0.0179199	0.132507	0.0306537	0.0738435	-0.472491	-3.27468	0.0679093	0.157542	0.490411	2.48414	15	15	8	17.602	94.569	15576000000	180	15	6
F4KIH8		At5g24710	At5g24710	AT5G24710	-2.05567	-2.64652	-0.902747	2.34599	2.08034	2.5108	4.1204	4.31091	4.06756	3.76874	3.53418	3.18307	0.00136847	0.00405894	-4.18069	-7.93063	0.000308782	0.00135253	-6.0346	-11.6648	0.000575108	0.00274681	-5.36364	-9.94063	0.000218878	0.00220649	-1.85391	-12.7373	0.00500474	0.0199845	-1.18295	-5.59611	0.0224298	0.0724152	-0.670959	-3.61635	68	68	68	148.07	323.31	42157000000	529	4	2
Q9FX54;F4HQT1	Glyceraldehyde-3-phosphate dehydrogenase GAPC2, cytosolic	GAPC2	At1g13440;GAPC2	AT1G13440	3.67561	4.34778	4.02393	4.15285	3.8932	3.93607	4.19826	4.30649	4.10052	3.43798	3.50364	3.96197	0.922562	0.930319	0.0217374	0.103481	0.411404	0.446383	-0.185981	-0.916193	0.208662	0.25955	0.381245	1.49731	0.106318	0.163778	-0.207719	-2.07754	0.121464	0.211269	0.359508	1.96065	0.0317572	0.092696	-0.567227	-3.23723	37	5	5	36.913	93.588	22854000000	85	6	6
A0A2H1ZEA9;O65396	Aminomethyltransferase, mitochondrial	GDCST	At1g11860;GDCST	AT1G11860	4.23876	4.53438	5.30921	3.71823	3.26944	3.67915	4.48654	4.30441	4.60089	3.61459	3.38342	3.81286	0.0312777	0.0479983	1.13851	3.25331	0.52467	0.5586	0.23017	0.696144	0.0333923	0.054983	1.09049	3.18446	0.00560487	0.0167171	-0.908338	-5.42326	0.812689	0.873755	-0.0480156	-0.253068	0.00470801	0.0261931	-0.860323	-5.69123	26	26	26	46.352	186.2	24417000000	272	20	17
P43296	Cysteine proteinase RD19a	RD19A	RD19A	AT4G39090	1.29942	2.29039	2.44813	3.69429	3.81818	3.77824	4.17537	4.30311	4.26711	4.22618	4.00831	3.85157	0.00836728	0.0159452	-1.75092	-4.8454	0.00347314	0.00724539	-2.23588	-6.18475	0.00581472	0.0134668	-2.01604	-5.3681	0.000775565	0.00449915	-0.484958	-9.19959	0.0817065	0.15782	-0.265116	-2.31362	0.128703	0.239064	-0.219842	-1.91029	13	13	13	40.418	116.58	13352000000	147	3	8
Q9LX65	V-type proton ATPase subunit H	VHA-H	VHA-H	AT3G42050	2.55717	1.88926	3.33996	4.37388	3.80603	4.96511	4.48986	4.30089	4.53459	3.91119	3.48029	3.945	0.0291045	0.0451325	-1.78621	-3.33004	0.0122406	0.0199361	-1.84632	-4.34129	0.0564727	0.0858156	-1.18336	-2.6586	0.869105	0.892318	-0.0601066	-0.175647	0.175372	0.280582	0.602848	1.64472	0.0161651	0.057286	-0.662955	-3.9974	20	20	20	50.284	323.31	29955000000	172	10	4
P29515	Tubulin beta-7 chain	TUBB7	TUBB7	AT2G29550	4.19988	3.6028	4.56288	4.36117	4.07993	4.36083	4.82768	4.27984	4.73438	4.95238	4.57431	4.6642	0.647961	0.68302	-0.145457	-0.492829	0.206861	0.23717	-0.492113	-1.50465	0.114376	0.155991	-0.608442	-2.01324	0.147575	0.213049	-0.346656	-1.79218	0.0349463	0.0817914	-0.462985	-3.13707	0.59912	0.700147	0.116328	0.570075	29	9	3	50.747	204.18	32747000000	172	13	8
Q9T019	Dirigent protein 14	DIR14	DIR14	AT4G11210	3.43744	3.5871	4.00075	3.67598	3.78141	3.56102	3.92324	4.27107	4.2646	3.73565	3.726	3.99556	0.990452	0.991227	0.00229263	0.0127312	0.0790633	0.0999261	-0.477873	-2.34364	0.491197	0.540017	-0.143975	-0.75699	0.0216541	0.0466788	-0.480166	-3.65613	0.250144	0.367029	-0.146268	-1.34391	0.0825288	0.178577	-0.333898	-2.30451	7	7	7	20.573	41.371	6950700000	63	3	7
Q9SH59;F4I596	Reticulon-like protein B3;Reticulon-like protein	RTNLB3	At1g64090;RTNLB3	AT1G64090	-2.22206	-1.71844	-1.80157	2.49578	3.06193	2.58184	4.44018	4.26666	4.4533	2.56944	2.78211	2.3203	3.93741e-05	0.000525087	-4.62721	-19.6732	2.95282e-06	0.000172762	-6.30074	-37.7112	2.62449e-05	0.000575015	-4.47131	-21.7901	0.00084686	0.00474541	-1.67353	-8.99162	0.519413	0.631722	0.155903	0.705507	0.00023577	0.00450652	-1.82943	-12.4979	5	5	5	28.696	38.555	5980800000	74	0	1
Q9C942	Caffeoylshikimate esterase	CSE	CSE	AT1G52760	1.69313	1.10351	2.53392	3.76027	3.98097	3.61525	4.36995	4.26505	4.15747	4.18661	4.13283	3.75661	0.00939001	0.0175739	-2.00864	-4.68824	0.00405667	0.00819741	-2.4873	-5.92853	0.00674034	0.0150499	-2.24849	-5.15088	0.0175493	0.0395239	-0.478662	-3.89947	0.23575	0.352054	-0.239852	-1.39406	0.183141	0.304785	-0.23881	-1.60788	9	9	9	36.975	148.88	11403000000	114	4	3
O65398	Lactoylglutathione lyase	F12F1.32	At1g11840	AT1G11840	2.17879	1.87621	3.06581	5.15973	4.9594	5.16641	4.06837	4.25982	4.07265	4.37178	4.53835	4.59955	0.00169939	0.00478875	-2.72157	-7.49003	0.00830756	0.0144197	-1.76001	-4.85529	0.00423141	0.0105682	-2.12962	-5.86051	0.000488028	0.00350307	0.961567	10.3708	0.0035319	0.0158225	0.591951	6.15663	0.0163722	0.0576624	0.369616	3.98212	18	18	17	31.928	128.56	20389000000	151	5	5
Q9SF16	T-complex protein 1 subunit eta	CCT7	At3g11830	AT3G11830	3.16963	3.13799	2.78548	4.02474	3.05535	3.55784	4.33351	4.25969	4.22406	3.51019	3.3995	3.52233	0.167462	0.204362	-0.514947	-1.68403	0.000618784	0.00211943	-1.24139	-9.75427	0.0259319	0.0444652	-0.446306	-3.45517	0.0614371	0.106128	-0.726443	-2.57831	0.820049	0.87839	0.0686404	0.242874	9.62406e-05	0.00336677	-0.795083	-15.6958	30	30	30	59.776	323.31	30491000000	280	13	15
Q93W22	60S ribosomal protein L10-3	RPL10C	RPL10C	AT1G66580	3.61148	3.79551	3.20706	1.96548	2.36084	2.04533	4.11989	4.25861	4.16245	4.10284	3.9595	4.05753	0.00260646	0.00648743	1.41413	6.68307	0.0228229	0.0336808	-0.642305	-3.59681	0.0485072	0.0757544	-0.501942	-2.80614	8.63845e-05	0.00130693	-2.05644	-16.1312	0.000115651	0.00220118	-1.91608	-14.9814	0.0758371	0.168752	-0.140363	-2.38184	16	6	5	24.929	31.931	8723300000	95	5	5
Q9SY91		T25B24.6	At1g61590	AT1G61590	NaN	NaN	NaN	0.180653	0.432673	0.54051	4.10722	4.25471	4.32741	4.18545	4.24545	4.52289	0.00110027	0.0034491	-6.58984	-8.39787	0.00018064	0.000981393	-10.435	-13.3762	0.000178515	0.00135807	-10.5232	-13.4165	6.60298e-06	0.000502927	-3.84517	-30.8207	1.22051e-05	0.00102489	-3.93332	-26.4161	0.511467	0.626439	0.0881497	0.719792	20	20	17	47.123	291.39	19550000000	140	0	0
Q8S9J8	Probable clathrin assembly protein At4g32285		At4g32285	AT4G32285	NaN	NaN	NaN	2.40115	3.01492	2.48233	3.54928	4.25457	3.90108	2.96598	3.31119	3.41606	0.000604188	0.00231887	-6.28267	-9.81468	0.000301734	0.00132947	-7.55152	-11.734	0.000387974	0.00219655	-6.88095	-11.0014	0.0105891	0.026868	-1.26885	-4.52854	0.0640706	0.130968	-0.598277	-2.53868	0.0519596	0.131848	-0.670568	-2.73899	23	15	15	70.554	244.94	21066000000	161	0	0
Q9SK84		F12K8.24	At1g22410	AT1G22410	2.42684	3.45231	3.62826	4.04836	4.07814	4.23388	4.25085	4.24075	4.23153	4.3047	3.92502	3.91521	0.0661116	0.0916016	-0.950991	-2.50923	0.045878	0.0617982	-1.07191	-2.86111	0.0905682	0.127474	-0.879169	-2.22044	0.104569	0.161325	-0.120917	-2.09221	0.636233	0.734535	0.0718218	0.511048	0.207584	0.332621	-0.192739	-1.50169	25	25	22	58.326	231.78	30549000000	291	8	15
Q43348;A0A1P8AWL7;A0A1P8AWQ1	Acid beta-fructofuranosidase 3, vacuolar	BFRUCT3	At1g62660	AT1G62660	3.24815	3.08752	2.80073	3.76961	3.71337	4.07094	4.06706	4.24035	4.26711	3.78312	3.75077	3.85862	0.00933657	0.0175141	-0.805837	-4.69593	0.00139013	0.00367722	-1.14604	-7.89791	0.00504785	0.0120742	-0.752035	-5.58286	0.0559028	0.0983861	-0.3402	-2.66833	0.665628	0.757633	0.0538019	0.465744	0.0049965	0.027224	-0.394002	-5.59865	19	19	17	72.227	278.54	30728000000	211	10	13
Q9ZU25;A8MQE5	Probable mitochondrial-processing peptidase subunit alpha-1	At1g51980	At1g51980	AT1G51980	3.87683	3.62361	4.12743	3.61292	3.47469	3.50006	4.16672	4.23187	3.76249	3.78557	4.09434	3.71997	0.084005	0.112495	0.346732	2.2884	0.438243	0.473342	-0.177739	-0.860076	0.962345	0.968252	0.00932693	0.0502329	0.0264957	0.0549474	-0.524471	-3.43164	0.0517283	0.110729	-0.337406	-2.74332	0.373176	0.504643	-0.187065	-1.00169	27	27	20	54.401	151.6	23226000000	261	19	11
O81716	Probable protein phosphatase 2C 21	PPC4-2	PPC4-2	AT2G25070	NaN	NaN	NaN	5.41738	5.60916	5.51338	4.1991	4.22101	4.37613	4.77958	4.7528	4.31399	2.20505e-05	0.000416524	-11.6159	-22.7663	3.46392e-05	0.000415561	-10.368	-20.3189	3.50847e-05	0.000614153	-10.718	-20.2536	9.17392e-05	0.00134594	1.24789	15.8874	0.00504129	0.020041	0.897852	5.58487	0.0952051	0.196264	0.35004	2.17566	19	19	18	39.354	170.05	41248000000	215	0	0
O82204	60S ribosomal protein L28-1	RPL28A	At2g19730	AT2G19730	3.60481	3.88863	4.12571	4.13117	2.91984	4.34355	4.61058	4.21811	4.49373	3.06739	2.46017	4.04856	0.88074	0.894964	0.0748622	0.159859	0.0405889	0.0556251	-0.567756	-2.98373	0.234254	0.28654	0.681008	1.39945	0.233619	0.308369	-0.642618	-1.40174	0.397825	0.520332	0.606146	0.945756	0.0589757	0.143825	-1.24876	-2.61715	6	6	5	15.895	12.149	7588700000	31	1	2
Q8H0X2;F4ICB5		At1g18660	At1g18660	AT1G18660	NaN	NaN	NaN	3.58701	3.29748	4.1104	4.14542	4.20519	4.472	2.25015	2.14794	1.36274	2.05295e-05	0.000406145	-9.0074	-23.1793	7.6033e-06	0.000234636	-9.61664	-29.7489	6.31555e-05	0.000815673	-7.26271	-17.4613	0.0777001	0.127475	-0.609237	-2.35956	0.00900093	0.0295996	1.74469	4.74546	0.00138506	0.0119947	-2.35393	-7.9055	23	23	23	55.407	81.289	21367000000	133	0	0
Q9FGB1;A0A1P8BAW5		At5g50000	At5g50000	AT5G50000	NaN	NaN	NaN	2.58091	3.07547	2.60915	3.91866	4.19032	3.70723	4.16221	4.60139	4.25637	0.000255989	0.00135328	-8.87266	-12.238	0.000153042	0.000889294	-10.0562	-13.9525	0.000130344	0.00115602	-10.4575	-14.5334	0.0051128	0.0156699	-1.18356	-5.56316	0.00161182	0.00946682	-1.58481	-7.59558	0.106543	0.211952	0.401254	2.07567	18	18	17	42.729	96.287	14538000000	147	0	0
Q8LD03	40S ribosomal protein S7-3	RPS7C	RPS7C	AT5G16130	2.13872	2.06823	2.17368	3.47989	3.3778	3.44197	4.00553	4.18396	3.75855	3.56411	3.47082	3.13472	6.99655e-06	0.000282571	-1.30634	-30.3762	0.000128279	0.00081172	-1.8558	-14.5925	0.000706988	0.00313194	-1.26301	-9.42333	0.0123455	0.0300991	-0.549461	-4.33043	0.762178	0.834686	0.043335	0.323991	0.0298549	0.0885267	-0.592796	-3.3028	13	13	12	22.06	109.89	6373000000	103	3	2
Q9LK43		At3g23750	At3g23750	AT3G23750	-3.26433	-3.63081	-2.02269	-0.220758	0.000502586	0.0722752	4.45637	4.17672	4.46349	3.91755	3.98341	3.82299	0.00410009	0.00902819	-2.92329	-5.9113	0.0001212	0.000787902	-7.33814	-14.8043	0.000147834	0.00122549	-6.88059	-14.0759	4.3757e-06	0.000500057	-4.41485	-34.171	2.40894e-06	0.000607505	-3.95731	-39.6846	0.0121944	0.0474118	-0.457545	-4.3461	34	34	33	99.963	214.8	23999000000	200	1	2
Q9ZRW8	Glutathione S-transferase U19	GSTU19	GSTU19	AT1G78380	2.63589	3.00888	3.27733	5.13389	4.34538	5.18258	4.43664	4.15839	4.07457	4.26334	3.8966	4.31096	0.00434969	0.00943703	-1.91325	-5.81639	0.00442573	0.00867268	-1.24916	-5.78879	0.00651103	0.0146635	-1.18293	-5.20114	0.0857292	0.137755	0.664088	2.26998	0.0724218	0.144094	0.730323	2.42435	0.717643	0.796783	-0.0662349	-0.3882	17	17	15	25.65	175.67	21872000000	158	7	5
O04331	Prohibitin-3, mitochondrial	PHB3	PHB3	AT5G40770	2.69867	2.99982	2.94493	3.54969	3.03034	3.07922	4.14963	4.14038	3.74482	3.40775	3.55731	3.64952	0.148831	0.184203	-0.33861	-1.78491	0.00223895	0.00521416	-1.13047	-6.96062	0.0048429	0.0117048	-0.657055	-5.6471	0.0204036	0.0444728	-0.791862	-3.72398	0.151478	0.250702	-0.318445	-1.76979	0.0349235	0.0994483	-0.473417	-3.13774	12	12	7	30.399	323.31	12721000000	88	5	4
Q9FZK4		NTF2A	At1g27310	AT1G27310	3.25156	2.98016	3.11286	4.05933	3.78408	4.20156	2.86878	4.13802	3.74404	3.66303	3.21073	3.79511	0.00346487	0.00797843	-0.900129	-6.18876	0.288334	0.321376	-0.468755	-1.22336	0.084676	0.120403	-0.44143	-2.28118	0.335712	0.412175	0.431375	1.09324	0.100068	0.183467	0.4587	2.13124	0.950628	0.965893	-0.027325	-0.0658887	5	5	5	13.527	26.557	5638000000	43	3	2
Q56WH4	Histone deacetylase HDT2	HDT2	HDT2	AT5G22650	3.24068	3.49408	3.7567	4.43888	4.0163	4.11889	4.0854	4.13764	4.24957	4.12029	3.59252	3.95931	0.0239438	0.0383061	-0.6942	-3.54323	0.013522	0.021625	-0.660381	-4.2159	0.1423	0.187823	-0.393551	-1.82349	0.816072	0.849748	0.0338189	0.248379	0.209872	0.322657	0.300649	1.49242	0.178023	0.299221	-0.26683	-1.63197	5	5	5	32.348	148.64	17390000000	52	3	2
Q9LIL3		At3g22850	At3g22850	AT3G22850	3.03604	2.53185	2.85812	4.81549	4.72807	5.07336	4.22315	4.1339	4.43719	4.2998	4.41311	4.42005	0.000333113	0.00159811	-2.06364	-11.4403	0.00108837	0.00312148	-1.45608	-8.42178	0.000505803	0.00258713	-1.56899	-10.2756	0.0114548	0.0285708	0.607558	4.4263	0.0111001	0.0344	0.494654	4.46702	0.31374	0.444654	0.112904	1.15131	14	14	13	27.107	323.31	20510000000	138	12	4
B7ZWR6	Outer envelope protein 61	OEP61	OEP61	AT5G21990	NaN	NaN	NaN	2.73278	2.97336	2.7932	3.92503	4.13134	3.80124	0.726419	0.53686	-0.0152512	1.8977e-07	0.000107818	-7.50386	-74.9639	2.14475e-07	7.41499e-05	-8.62328	-72.7037	2.60477e-05	0.000575015	-5.08676	-21.8315	0.00074402	0.00439677	-1.11942	-9.29933	0.000494877	0.00476177	2.4171	10.3337	0.000128389	0.00357212	-3.53653	-14.5893	24	24	24	60.757	220.1	19132000000	159	0	0
Q9C787		F10D13_16	At1g69510	AT1G69510	NaN	NaN	NaN	5.22131	5.80987	5.08959	3.95647	4.12063	3.65628	3.84791	4.13859	4.05584	2.12186e-06	0.000202585	-10.1576	-40.9664	1.00148e-06	0.00011902	-8.69518	-49.4403	3.96848e-07	0.000140173	-8.79817	-62.3298	0.00490131	0.0151572	1.46246	5.62846	0.00462549	0.0189866	1.35948	5.71899	0.557459	0.664109	0.102987	0.639205	12	12	11	15.096	107.51	10407000000	92	0	0
Q9FZ76	60S ribosomal protein L6-1	RPL6A	RPL6A	AT1G18540	4.14434	3.71441	3.64411	4.06752	4.26793	3.82407	4.34295	4.11852	4.2497	4.85291	4.92419	4.62095	0.34007	0.385809	-0.218887	-1.08213	0.0761416	0.0967417	-0.402767	-2.37816	0.00597888	0.0137644	-0.965062	-5.32661	0.270426	0.346283	-0.18388	-1.27784	0.00908043	0.0297171	-0.746175	-4.73353	0.00745969	0.0352583	0.562295	5.00582	14	14	8	26.152	104.63	16417000000	146	10	5
Q9LP45	26S proteasome non-ATPase regulatory subunit 11 homolog	RPN6	RPN6	AT1G29150	0.653006	1.17783	1.62442	3.35169	3.06369	3.78708	3.84055	4.11552	4.06642	2.49227	2.51523	2.74129	0.00303915	0.0072584	-2.24907	-6.41237	0.000622451	0.00211994	-2.85574	-9.73937	0.0080127	0.0172707	-1.43118	-4.90543	0.0554321	0.0976831	-0.606675	-2.67646	0.0219903	0.0570249	0.817889	3.63868	0.000253482	0.00470134	-1.42456	-12.2688	21	21	21	46.749	247.52	16375000000	167	2	4
Q56WD9	3-ketoacyl-CoA thiolase 2, peroxisomal	PED1	PED1	AT2G33150	3.30781	2.8982	3.33799	3.54626	3.33832	3.6734	4.39395	4.11467	3.98446	3.8163	3.69966	3.75096	0.121173	0.154403	-0.337996	-1.96274	0.00618458	0.0113843	-0.983031	-5.27655	0.0169715	0.031256	-0.574312	-3.93918	0.0142311	0.0336588	-0.645035	-4.15252	0.0841338	0.160891	-0.236316	-2.28701	0.0311167	0.0911657	-0.408719	-3.25878	21	21	20	48.578	323.31	21551000000	237	15	10
F4JQ55;Q9STX5	Endoplasmin homolog	SHD	At4g24190;HSP90-7	AT4G24190	3.03668	2.37979	2.9842	3.84037	3.61902	3.65059	4.18336	4.11077	3.96536	4.13833	4.00457	3.38927	0.0152037	0.0263439	-0.903107	-4.07154	0.00428874	0.00851256	-1.28628	-5.83894	0.0288123	0.0486182	-1.04383	-3.34087	0.0152881	0.035528	-0.383169	-4.0648	0.590297	0.693406	-0.140725	-0.584444	0.368456	0.50033	-0.242444	-1.01276	42	42	40	94.148	323.31	40743000000	379	18	11
Q9LFN6;Q56XG6;F4JWF7;F4JWF6;F4JWF3	DEAD-box ATP-dependent RNA helicase 56;DEAD-box ATP-dependent RNA helicase 15	RH56;RH15;At5g11200;At5g11170	At5g11170;At5g11200;RH15;RH56	AT5G11170;AT5G11200	3.08346	2.91061	3.30393	4.61905	4.18592	4.90526	4.25039	4.10828	4.39222	4.27592	3.98267	4.06619	0.00348745	0.00801029	-1.47074	-6.17785	0.00120174	0.00332863	-1.15096	-8.20598	0.00215054	0.00652765	-1.00893	-7.03586	0.227592	0.301768	0.319779	1.42385	0.111149	0.198522	0.461816	2.03837	0.301021	0.431608	-0.142037	-1.18667	28	28	28	48.337	244.89	29046000000	248	11	9
Q9FNE2;B3H604	Glutaredoxin-C2	GRXC2;At5g40370	At5g40370;GRXC2	AT5G40370	NaN	NaN	-1.38276	4.47712	4.98803	4.60067	3.72617	4.09367	4.10576	3.79873	3.87347	3.59051	0.0016372	0.00464076	-7.97727	-7.56427	0.00229694	0.00530053	-7.26386	-6.91323	0.00254158	0.00727375	-7.0429	-6.72843	0.0226942	0.0485394	0.713407	3.60316	0.00600752	0.0226757	0.934369	5.31952	0.216248	0.342764	-0.220962	-1.4671	8	8	8	11.756	50.494	7487200000	97	0	0
P42644	14-3-3-like protein GF14 psi	GRF3	At5g38480	AT5G38480	3.69912	3.39429	3.62522	4.30784	3.6529	4.06648	4.65673	4.09171	4.46982	4.25336	3.9566	4.17734	0.108913	0.140765	-0.436195	-2.05627	0.0117966	0.0192875	-0.833208	-4.38847	0.0121567	0.02376	-0.556222	-4.35004	0.192177	0.2633	-0.397012	-1.56702	0.599759	0.702287	-0.120027	-0.56904	0.215695	0.342302	-0.276985	-1.46926	14	9	9	28.606	196.14	18275000000	115	7	5
A0A1P8B494;Q8W4F0;A0A1P8B4A6	Protein DA1-related 1	DAR1	At4g36860;DAR1	AT4G36860	NaN	NaN	NaN	-0.460411	-0.280248	-0.183586	3.80706	4.0912	4.48046	0.733238	0.853168	0.924688	0.00011244	0.000864106	-5.75043	-15.0888	1.72261e-05	0.000316033	-10.1848	-24.2249	5.23036e-05	0.000741373	-6.89555	-18.313	3.0509e-05	0.000868771	-4.43432	-20.9794	0.000312689	0.00376769	-1.14511	-11.6273	8.49082e-05	0.00336677	-3.28921	-16.2018	29	29	29	66.206	312.6	11367000000	176	0	0
Q9XEX2;F4ID64	Peroxiredoxin-2B	PRXIIB;TPX1	At1g65980;PRXIIB	AT1G65980	3.05143	2.49047	3.7828	4.48959	2.4024	4.78863	4.19826	4.0868	4.32119	1.92388	1.64295	4.38479	0.402076	0.448335	-0.785306	-0.93641	0.0451531	0.0609143	-1.09385	-2.87691	0.654429	0.694897	0.457694	0.482865	0.703203	0.751435	-0.308542	-0.409426	0.340457	0.46332	1.243	1.08115	0.150354	0.266294	-1.55154	-1.77617	9	9	9	17.428	109.9	6393800000	99	5	4
Q940P8	T-complex protein 1 subunit beta	CCT2	At5g20890	AT5G20890	1.97624	2.11189	2.48905	3.87904	3.80853	3.88396	4.12946	4.08479	3.86061	3.8161	3.71843	3.33885	0.000429496	0.00185543	-1.66479	-10.7176	0.000464889	0.00178067	-1.83256	-10.5014	0.00248151	0.00718427	-1.43207	-6.77171	0.124983	0.186387	-0.167775	-1.93577	0.189966	0.299069	0.232721	1.57683	0.07526	0.168454	-0.400496	-2.38887	30	30	30	57.285	310.88	29270000000	321	14	10
F4JN13;Q9SAR5;F4JN17	Ankyrin repeat domain-containing protein 2	AKR2	At4g35450	AT4G35450	2.75295	3.23144	3.16743	4.99424	3.94766	5.16678	3.73433	4.08133	3.96437	2.37531	3.02153	3.16307	0.0156506	0.0269964	-1.65229	-4.03639	0.00845264	0.0146115	-0.876075	-4.83141	0.526981	0.574802	0.197301	0.692049	0.120356	0.180732	0.776216	1.96865	0.0148965	0.042847	1.84959	4.09643	0.015086	0.0545153	-1.07338	-4.081	16	14	14	38.056	176.14	19935000000	102	3	4
Q9M888	T-complex protein 1 subunit zeta 1	CCT6A	At3g02530	AT3G02530	1.48295	1.78852	2.39868	3.52634	3.2817	3.64451	4.09866	4.07747	3.90867	3.49026	3.53663	3.56932	0.00531248	0.0110451	-1.59413	-5.50449	0.0014917	0.00387038	-2.13821	-7.75251	0.00370269	0.00953708	-1.64202	-6.07806	0.011348	0.0283906	-0.544082	-4.4384	0.683842	0.770109	-0.0478865	-0.438238	0.00152123	0.0126705	-0.496195	-7.71252	33	33	9	58.949	323.31	24067000000	283	8	5
Q0WNJ6	Clathrin heavy chain 1	CHC1	CHC1	AT3G11130	2.98624	2.53616	3.36714	3.0723	1.5467	3.50796	4.03716	4.0773	4.4141	3.44492	3.09115	4.23261	0.712047	0.740205	0.254197	0.3964	0.0106437	0.0176914	-1.213	-4.5218	0.204927	0.255518	-0.626378	-1.5126	0.0728287	0.12093	-1.4672	-2.41917	0.26718	0.387129	-0.880576	-1.28808	0.176543	0.2975	-0.586624	-1.63906	119	28	28	193.24	323.31	70284000000	348	22	22
Q944H0	Phosphomethylethanolamine N-methyltransferase	NMT2	NMT2	AT1G48600	2.51649	2.68119	3.1109	4.44993	4.34043	4.46545	3.77449	4.07699	3.95772	4.07934	4.08905	4.08282	0.000813625	0.00281071	-1.64908	-9.08575	0.00413264	0.00830613	-1.16687	-5.89853	0.0017642	0.00560008	-1.31421	-7.41615	0.00747098	0.0206368	0.482207	5.00368	0.00105554	0.007179	0.334869	8.48953	0.169462	0.2886	0.147337	1.67391	22	22	15	56.045	209.74	36212000000	209	12	7
P46309;F4JMS5	Glutamate--cysteine ligase, chloroplastic	GSH1	At4g23100;GSH1	AT4G23100	2.69938	2.89042	3.15617	3.81543	3.40626	3.81631	4.16635	4.05696	4.02802	3.48837	3.552	3.54558	0.0159127	0.0273257	-0.764009	-4.01634	0.00109575	0.00314026	-1.16846	-8.40692	0.0102024	0.0207852	-0.613328	-4.57754	0.0473195	0.0859651	-0.404447	-2.83053	0.33632	0.458618	0.150682	1.09168	0.000287441	0.00505663	-0.555128	-11.8807	23	23	23	58.562	96.614	21886000000	193	8	9
Q9ZSA2	Calcium-dependent protein kinase 21	CPK21	CPK21	AT4G04720	NaN	NaN	NaN	0.26675	0.666701	0.479696	3.7877	4.05464	3.89777	4.83015	4.90694	4.61472	0.000270582	0.00140437	-5.39845	-12.0658	3.59289e-05	0.000423026	-8.84078	-20.1326	2.51685e-05	0.000573921	-9.71134	-22.021	1.5823e-05	0.000685186	-3.44232	-24.7479	7.58935e-06	0.000801235	-4.31289	-29.7626	0.00173269	0.0138157	0.870564	7.45164	24	24	18	59.894	214.48	26907000000	213	0	0
O04202	Eukaryotic translation initiation factor 3 subunit F	TIF3F1	TIF3F1	AT2G39990	2.35808	2.58814	2.40826	3.45619	3.34004	3.59117	3.96788	4.0526	3.72556	3.49793	3.60652	3.62263	0.000553785	0.00218216	-1.01097	-10.0381	0.000262065	0.0012172	-1.46385	-12.1648	0.000149316	0.00123156	-1.12421	-14.0402	0.0205792	0.0447606	-0.452882	-3.71416	0.241609	0.358416	-0.113234	-1.37329	0.0323239	0.0937728	-0.339648	-3.21859	13	13	13	31.862	160.5	13088000000	171	4	9
Q9C6X2	Secretory carrier-associated membrane protein 4	SCAMP4	SCAMP4	AT1G32050	NaN	NaN	NaN	1.58216	1.73949	1.6552	3.81941	4.05074	3.73726	4.10147	4.47042	4.52856	0.00267792	0.00660956	-6.16462	-6.6347	0.000851648	0.00263533	-8.3748	-8.97843	0.000695696	0.00310865	-8.87248	-9.46275	2.92904e-05	0.000862229	-2.21018	-21.1959	4.36208e-05	0.00165103	-2.70786	-19.1715	0.0381664	0.105516	0.497682	3.04629	7	7	7	30.06	37.486	6215400000	60	0	1
Q9SZX9;A0A1P8B5B3	60S ribosomal protein L9-2	RPL9D	At4g10450;RPL9D	AT4G10450	NaN	NaN	1.9131	3.51577	3.8485	3.91371	3.84384	4.03996	3.92521	3.93258	4.16372	3.69283	0.0550076	0.0781055	-7.13434	-2.68386	0.0512282	0.0678345	-7.31135	-2.75278	0.0515166	0.0796265	-7.30472	-2.74731	0.262152	0.338322	-0.177008	-1.30419	0.405661	0.528184	-0.170377	-0.928594	0.966267	0.976724	-0.0066309	-0.0449965	13	9	9	21.973	89.295	9299700000	65	0	0
P33207	3-oxoacyl-[acyl-carrier-protein] reductase, chloroplastic		At1g24360	AT1G24360	1.98444	2.50348	2.25168	3.49461	3.7274	2.85973	3.75014	4.03805	3.35306	3.4101	4.07567	2.89598	0.0204743	0.0336245	-1.11405	-3.72001	0.0041345	0.00830613	-1.46722	-5.8978	0.0312109	0.0517455	-1.21405	-3.25558	0.340363	0.416889	-0.35317	-1.08139	0.827032	0.882768	-0.0999997	-0.233229	0.556458	0.663724	-0.25317	-0.640907	13	13	13	33.548	208.71	12183000000	118	5	5
P93042	Protein ROOT HAIR DEFECTIVE 3	RHD3	RHD3	AT3G13870	0.196409	-0.471342	-0.354749	1.97448	1.72899	1.79457	4.38042	4.03736	4.33714	1.9141	1.88477	1.568	0.000730515	0.00262275	-2.04258	-9.34365	4.34311e-05	0.000462779	-4.46153	-19.1926	0.00102818	0.00392339	-1.99885	-8.54803	4.97955e-05	0.00104452	-2.41896	-18.5416	0.758661	0.832233	0.0437234	0.329	9.08684e-05	0.00336677	-2.46268	-15.9258	37	37	31	89.091	323.31	21871000000	224	8	3
Q42479	Calcium-dependent protein kinase 3	CPK3	At4g23650	AT4G23650	2.28315	2.34172	2.40425	3.70663	4.16206	3.78485	3.94853	4.02993	4.07337	4.65764	4.52491	4.18516	0.000441855	0.00188846	-1.54147	-10.6397	4.97909e-06	0.000187722	-1.67424	-33.0819	0.00012891	0.00115062	-2.11286	-14.5743	0.412494	0.488086	-0.132765	-0.913857	0.0453436	0.100473	-0.57139	-2.87273	0.0392689	0.108107	0.438625	3.01726	23	23	23	59.336	199.76	27891000000	269	13	11
Q9LQ55	Dynamin-2B	DRP2B	At1g59610	AT1G59610	-3.27652	-0.35619	0.472955	3.26465	3.27649	3.59902	4.00403	4.02848	3.66637	3.59027	3.88816	3.85049	0.0178295	0.0299473	-4.4333	-3.88078	0.012322	0.0200344	-4.95288	-4.33286	0.0133392	0.0256814	-4.82956	-4.23288	0.0315485	0.0631431	-0.519575	-3.24419	0.0513978	0.110197	-0.396252	-2.74956	0.456449	0.582894	-0.123323	-0.823578	64	33	33	100.23	323.31	44848000000	331	2	2
Q94A40	Coatomer subunit alpha-1		At1g62020	AT1G62020	2.90125	2.3939	3.41461	3.82088	3.66527	3.97662	4.15924	4.0274	4.04876	3.97902	3.62433	4.01247	0.0407845	0.0600194	-0.917671	-2.97887	0.0168091	0.0260069	-1.17522	-3.95063	0.0388006	0.0625738	-0.968688	-3.02947	0.0595077	0.103359	-0.257545	-2.6086	0.755989	0.830045	-0.0510178	-0.332811	0.189295	0.310974	-0.206527	-1.57983	71	71	34	136.56	323.31	69118000000	694	37	22
Q93ZC2;A0A1P8BB34		At5g36230	At5g36230	AT5G36230	1.29912	0.986267	0.587842	4.29104	4.36161	4.41678	4.08359	4.02633	3.64924	4.09776	3.99518	3.74334	8.37008e-05	0.000733765	-3.39873	-16.2606	0.000276437	0.00127121	-2.96198	-11.9999	0.000206809	0.00150455	-2.98768	-12.9229	0.0363239	0.0701315	0.436758	3.09708	0.021023	0.0550621	0.411052	3.68977	0.888552	0.922167	0.0257057	0.149286	30	30	24	47.215	323.31	27136000000	187	3	2
Q9LK36	Adenosylhomocysteinase 2	SAHH2	SAHH2	AT3G23810	3.82868	3.75345	4.21135	4.1691	NaN	4.57264	4.35373	4.01278	4.63978	NaN	-3.06166	4.68008	0.44347	0.488249	2.51359	0.849475	0.153759	0.182221	-0.404269	-1.75697	0.162321	0.210474	5.00471	1.71063	0.380223	0.456068	-2.91786	-0.985382	0.581228	0.684787	2.49112	0.59936	0.1384	0.251479	-5.40898	-1.84744	36	11	11	53.159	219.21	22857000000	129	10	6
Q9CAX3	Casparian strip membrane protein 2	CASP2	CASP2	AT3G11550	NaN	NaN	NaN	1.22283	2.26214	1.57631	3.77189	4.00963	4.1956	-0.254822	0.0346937	0.902338	0.00170441	0.00479583	-6.91329	-7.48419	0.000470302	0.00179574	-9.21857	-10.4702	0.00436685	0.0108375	-5.4536	-5.81011	0.00217939	0.00862503	-2.30528	-7.0109	0.0343237	0.0807087	1.45969	3.15575	0.000517981	0.00700703	-3.76497	-10.2128	5	4	4	21.482	5.4113	2395700000	16	0	0
Q9C9C6;Q9C9C5	60S ribosomal protein L6-2;60S ribosomal protein L6-3	RPL6B;RPL6C	RPL6B;RPL6C	AT1G74050;AT1G74060	3.22726	3.30227	2.69359	2.86292	3.25688	2.56978	4.1443	4.00149	3.46508	1.17325	0.604697	0.949078	0.554834	0.597993	0.177848	0.643675	0.0476618	0.0636216	-0.795916	-2.82343	0.00102469	0.00391424	2.16537	8.55561	0.0274586	0.0565846	-0.973763	-3.39281	0.00154537	0.00916995	1.98752	7.68053	0.000363684	0.00571372	-2.96128	-11.1856	11	5	5	26.008	5.8729	6237000000	23	2	0
Q9CAB6;F4I6V2;F4I6V4	Ubiquitin-conjugating enzyme E2 variant 1B	UEV1B;At1g70650;MMZ2	At1g70650;At1g70660;UEV1B	AT1G70650;AT1G70660	NaN	NaN	NaN	3.94345	2.79087	3.72009	3.49174	3.99751	3.70671	2.18299	2.40526	2.29221	7.99835e-05	0.000716446	-9.39277	-16.4487	3.40096e-05	0.000413215	-9.63995	-20.4131	5.49624e-05	0.000762286	-8.20145	-18.0851	0.552971	0.618539	-0.247181	-0.646857	0.0293434	0.0711541	1.19132	3.32128	0.00084687	0.00910211	-1.4385	-8.99159	10	8	8	18	63.395	4592900000	64	0	0
P14891	3-hydroxy-3-methylglutaryl-coenzyme A reductase 1	HMG1	At1g76490	AT1G76490	NaN	NaN	NaN	NaN	NaN	NaN	4.24392	3.99568	4.16274	NaN	NaN	NaN	NaN	NaN	0	NaN	1.47577e-05	0.000314787	-9.38734	-25.1852	NaN	NaN	0	NaN	4.80272e-05	0.00102883	-9.69432	-18.7116	NaN	NaN	0	NaN	2.36691e-05	0.00206342	-9.71235	-22.3641	17	17	17	63.597	323.31	5679300000	51	0	0
Q05758	Ketol-acid reductoisomerase, chloroplastic		At3g58610	AT3G58610	3.01189	3.03855	3.16937	3.65345	3.32034	3.93476	3.8736	3.9954	3.80932	3.61632	3.54108	3.78127	0.0377604	0.0563033	-0.56291	-3.05723	0.000360764	0.0014978	-0.819502	-11.2087	0.00263903	0.00744628	-0.572952	-6.66082	0.239354	0.314726	-0.256592	-1.38123	0.960635	0.974155	-0.0100422	-0.0525168	0.0511072	0.130275	-0.24655	-2.75508	22	22	22	63.812	245.74	23982000000	236	17	11
Q8LPK7		At1g24560	At1g24560	AT1G24560	NaN	NaN	NaN	1.75721	1.18777	1.23552	3.51632	3.9927	4.07859	-0.06036	-0.0703249	0.985731	0.000206983	0.00119819	-6.36734	-12.9201	5.56321e-05	0.00051812	-8.83639	-18.0299	0.000801338	0.00342373	-5.25886	-9.12177	0.000614503	0.00398651	-2.46904	-9.7718	0.0484976	0.105549	1.10848	2.80633	0.000796555	0.00878501	-3.57753	-9.13598	32	32	32	76.5	293.63	14234000000	148	0	0
Q9LVA0	BAG family molecular chaperone regulator 7	BAG7	BAG7	AT5G62390	4.69839	4.09645	4.66911	2.47553	2.17589	2.84822	4.516	3.98843	3.84464	2.96845	3.04852	4.6314	0.00197052	0.00533724	1.98811	7.20157	0.259282	0.291214	0.371628	1.31352	0.178464	0.228044	0.938525	1.62986	0.00458105	0.0144382	-1.61648	-5.7342	0.142162	0.238216	-1.04958	-1.82432	0.382711	0.514522	-0.566897	-0.979687	21	21	21	51.567	213.04	13486000000	188	18	11
Q41188	Cold shock protein 2	CSP2	CSP2	AT4G38680	2.8953	2.87336	2.24787	4.07051	4.5848	3.8361	3.36706	3.98447	3.05166	3.89029	2.27799	2.98899	0.0082391	0.0157557	-1.49163	-4.86673	0.0833357	0.104665	-0.795553	-2.29566	0.499343	0.547971	-0.380245	-0.741905	0.119176	0.179483	0.696074	1.97725	0.0976776	0.180297	1.11138	2.15277	0.48549	0.605011	-0.415308	-0.767673	5	5	5	19.153	205.56	9156500000	61	1	1
Q9SRY5	Glutathione S-transferase F7	GSTF7	At1g02920	AT1G02920	3.84059	2.77009	3.21044	3.80016	2.88901	2.58106	3.35347	3.98271	3.49341	3.81607	3.65763	3.56945	0.721533	0.749457	0.183631	0.382519	0.408631	0.443626	-0.336158	-0.922165	0.270596	0.324608	-0.407345	-1.2773	0.276362	0.352458	-0.51979	-1.25941	0.188324	0.297295	-0.590976	-1.5842	0.744645	0.818046	0.0711864	0.349059	14	12	7	23.598	86.51	9756700000	116	9	4
F4JWW6;Q94CD1	Omega-hydroxypalmitate O-feruloyl transferase	At5g41040;HHT1	At5g41040;HHT1	AT5G41040	NaN	NaN	NaN	6.41105	6.02291	6.32133	3.88846	3.9787	3.79697	4.49977	4.33569	5.09219	6.48089e-07	0.000146316	-11.4092	-55.1304	9.04876e-07	0.00011902	-9.04544	-50.7118	4.33356e-06	0.000309292	-9.79995	-34.254	5.14158e-05	0.0010469	2.36372	18.3923	0.0033655	0.0153792	1.60921	6.23781	0.0328524	0.0949042	0.754507	3.20154	36	36	34	49.254	323.31	74401000000	313	0	0
Q8RWI2		At5g07910	At5g07910	AT5G07910	NaN	NaN	NaN	-1.60329	-0.466378	-0.789019	3.83879	3.95589	3.29657	3.3928	3.70822	4.10828	0.0017383	0.00487319	-4.51657	-7.44526	7.21717e-05	0.000585222	-9.16654	-16.882	7.17295e-05	0.000860278	-9.2059	-16.9082	0.000296629	0.0025368	-4.64998	-11.7854	0.000292863	0.00368131	-4.68933	-11.824	0.898618	0.929008	0.0393521	0.135693	11	11	11	29.136	62.978	7539400000	63	0	0
Q9FIB6;F4KFD7;B3H6B0	26S proteasome non-ATPase regulatory subunit 12 homolog A	RPN5A;EMB2107	At5g09900;RPN5A	AT5G09900	0.93185	1.365	1.83724	2.69824	1.9463	2.74329	3.68656	3.95042	3.64796	1.78304	1.47511	2.09834	0.0419685	0.0615025	-1.08458	-2.95002	0.00101881	0.0029827	-2.38362	-8.56849	0.268504	0.322473	-0.407467	-1.28389	0.00919298	0.0240526	-1.29904	-4.71685	0.097981	0.180692	0.677111	2.15001	0.00062928	0.00776309	-1.97615	-9.71191	24	24	13	50.837	263.77	12465000000	169	6	3
Q9SIU8	Probable protein phosphatase 2C 20	PPC3-1.2	PPC3-1.2	AT2G20630	-0.7355	NaN	NaN	4.34112	4.7014	4.27209	3.83771	3.94187	3.2153	3.72137	4.02845	3.5403	0.00712135	0.0139448	-8.44972	-5.07182	0.0101839	0.0170486	-7.67648	-4.57994	0.00955675	0.0198055	-7.77489	-4.66459	0.0423855	0.078804	0.773242	2.94009	0.0257906	0.0643171	0.674826	3.46115	0.731928	0.808376	0.0984163	0.367409	21	16	16	31.847	72.871	19473000000	152	1	0
O04499	2,3-bisphosphoglycerate-independent phosphoglycerate mutase 1	PGM1	PGM1	AT1G09780	2.64512	2.46013	2.69001	3.97408	4.00243	3.91752	3.9593	3.93039	3.63857	4.37826	4.35064	3.5377	5.24079e-05	0.000591354	-1.36625	-18.3038	0.00055898	0.00199719	-1.24433	-10.0139	0.0063479	0.0143875	-1.49044	-5.23823	0.311845	0.388319	0.121924	1.15649	0.676939	0.765111	-0.124188	-0.448615	0.449784	0.576823	0.246113	0.836802	31	31	20	60.579	307.25	32240000000	325	15	8
Q9SCP9	Vacuolar protein-sorting-associated protein 37 homolog 1	VPS37-1	VPS37-1	AT3G53120	NaN	NaN	NaN	1.46146	1.64703	1.95148	3.4823	3.92567	3.98125	1.2902	1.44217	2.6807	0.00178495	0.00494988	-6.52056	-7.3932	0.000618118	0.00211943	-8.63031	-9.75698	0.00243548	0.00712276	-6.63826	-6.80576	0.000582072	0.00389233	-2.10975	-9.90976	0.811839	0.873073	-0.117704	-0.254248	0.0130714	0.0497856	-1.99205	-4.25829	9	9	9	24.94	182.14	4823200000	84	0	0
Q9LV48	Proline-rich receptor-like protein kinase PERK1	PERK1	PERK1	AT3G24550	-4.50716	-2.73293	-2.07878	1.34625	1.58436	1.4238	3.8245	3.91819	3.5602	4.322	4.54998	3.93328	0.00333427	0.00774634	-4.55777	-6.25359	0.000721521	0.00234726	-6.87393	-9.37373	0.000592002	0.00279758	-7.37471	-9.86652	5.49794e-05	0.00106165	-2.31616	-18.0837	0.000128702	0.00233925	-2.81695	-14.5803	0.0751553	0.168454	0.500787	2.39015	17	17	16	69.271	221.06	16961000000	151	0	1
Q9SGY2;F4I5V8	ATP-citrate synthase alpha chain protein 1	ACLA-1	ACLA-1;At1g10670	AT1G10670	2.23634	2.02647	2.77783	3.40847	2.984	3.54095	4.12103	3.91716	3.98587	3.2009	3.13235	3.73063	0.02616	0.0411991	-0.964258	-3.44557	0.00200419	0.00478464	-1.66114	-7.16919	0.0263016	0.0450136	-1.00775	-3.43967	0.0174281	0.039364	-0.696879	-3.90767	0.871812	0.915426	-0.0434888	-0.171968	0.0300735	0.0889732	-0.653391	-3.29502	22	22	13	46.678	138.03	15581000000	218	7	6
P42645	14-3-3-like protein GF14 upsilon	GRF5	GRF5	AT5G16050	2.87083	2.26885	2.69775	4.1566	4.12743	4.17783	4.31268	3.91067	4.04355	4.41329	4.28002	4.15649	0.0010107	0.00324608	-1.54148	-8.5864	0.00233339	0.0053716	-1.47649	-6.8842	0.000992907	0.00386238	-1.67079	-8.62632	0.614464	0.674484	0.0649856	0.545403	0.162231	0.264059	-0.129314	-1.7111	0.236306	0.365548	0.1943	1.39207	15	12	6	30.182	98.956	20068000000	127	7	4
Q8VZG7		Tudor1	At5g07350	AT5G07350	2.26345	2.4245	2.68486	3.70586	3.79527	3.97857	3.97627	3.907	3.98158	3.85058	3.84364	3.7119	0.000733765	0.00263029	-1.36896	-9.33289	0.000279229	0.00127633	-1.49734	-11.9691	0.000505235	0.00258713	-1.34444	-10.2786	0.200216	0.272318	-0.12838	-1.53229	0.803107	0.868311	0.0245279	0.26639	0.0402751	0.109853	-0.152907	-2.99158	61	61	49	108.23	323.31	50474000000	572	23	18
Q9FZ45	Uncharacterized membrane protein At1g16860		At1g16860	AT1G16860	NaN	NaN	NaN	-0.0332108	0.945012	0.17861	3.7933	3.90698	3.92105	3.31851	3.79573	3.92929	0.000975598	0.00315979	-6.06577	-8.66602	0.000112715	0.000753353	-9.57608	-15.0795	0.000142392	0.00120508	-9.38348	-14.2107	0.000304555	0.00256687	-3.51031	-11.7061	0.000692752	0.0057046	-3.3177	-9.47316	0.367481	0.499525	-0.192606	-1.01507	10	10	5	50.582	121.1	12251000000	74	0	0
Q39222	Ras-related protein RABA1b	RABA1B	RABA1B	AT1G16920	2.1258	2.18387	0.682527	3.67428	3.98198	3.43544	4.08256	3.90569	4.22311	4.01421	4.02151	3.52535	0.0169462	0.0288333	-2.03317	-3.94096	0.00854204	0.0147193	-2.40639	-4.81694	0.0133817	0.0257358	-2.18963	-4.22891	0.11089	0.169362	-0.37322	-2.04042	0.53027	0.640043	-0.156459	-0.686244	0.313393	0.444322	-0.216762	-1.15226	14	14	8	24.02	112.97	11266000000	128	3	5
Q9LMK7	Ran-binding protein 1 homolog a	RANBP1A	RANBP1A	AT1G07140	2.86367	1.54436	2.39548	3.7778	4.43527	4.14156	4.04023	3.90346	4.05303	4.51716	4.31452	3.87819	0.012658	0.0224418	-1.85037	-4.29876	0.0112581	0.0185505	-1.73107	-4.44869	0.0101718	0.0207496	-1.96879	-4.58152	0.575764	0.638823	0.119304	0.608421	0.681183	0.767972	-0.118415	-0.442228	0.288733	0.419363	0.237718	1.22218	10	10	8	25.601	323.31	14915000000	142	6	4
Q8VYN9;A0A1P8BH73;A0A1P8BH78		PHOS32	At5g54430	AT5G54430	1.81524	1.03518	1.77149	5.39774	5.73817	5.3761	3.86483	3.90322	3.9546	4.2525	4.5161	4.00337	0.000142364	0.000982723	-3.96337	-14.2114	0.000742324	0.00238174	-2.36691	-9.30484	0.000754096	0.00326836	-2.71669	-9.26691	0.000185132	0.00194743	1.59645	13.2928	0.00272788	0.0134232	1.24668	6.60181	0.080497	0.175927	0.349773	2.32722	14	14	10	26.202	115.15	24766000000	212	3	2
P93031	GDP-mannose 4,6 dehydratase 2	MUR1	MUR1	AT3G51160	1.50798	1.91217	2.13503	3.43573	3.41187	3.3732	3.89389	3.9026	3.73761	3.64753	3.29515	3.28314	0.0010829	0.00341509	-1.55521	-8.43291	0.000478412	0.00181396	-1.99297	-10.4242	0.00206876	0.00635432	-1.55688	-7.10893	0.0015067	0.00672115	-0.437764	-7.73207	0.989651	0.993259	-0.00166829	-0.0137998	0.0291219	0.0870109	-0.436095	-3.3294	17	17	12	41.961	68.585	16725000000	175	5	6
O22203	Cytochrome P450 98A3	CYP98A3	CYP98A3	AT2G40890	-0.0776787	-0.00296974	0.227946	2.06627	2.32995	2.10924	4.04409	3.89691	3.93346	2.81258	2.70563	2.35647	6.66028e-05	0.000655135	-2.11939	-17.2283	2.777e-06	0.000172762	-3.90905	-38.2958	9.97717e-05	0.00100216	-2.5758	-15.5531	4.27826e-05	0.000994151	-1.78967	-19.2655	0.0463744	0.10214	-0.456409	-2.85046	0.000769901	0.00875455	-1.33326	-9.21713	21	21	21	57.926	69.328	13979000000	186	2	3
Q96262;F4JUT9;F4JUT8	Plasma membrane-associated cation-binding protein 1	PCAP1	At4g20260;PCAP1	AT4G20260	0.00161934	0.17617	0.591376	2.98909	3.56816	3.28284	3.8251	3.88817	3.59026	4.18415	4.36973	4.51189	0.000235825	0.00128733	-3.02364	-12.4972	5.82113e-05	0.000524591	-3.51146	-17.8247	3.28111e-05	0.000597559	-4.09887	-20.5984	0.0622883	0.107059	-0.487813	-2.56529	0.00501234	0.0199845	-1.07523	-5.59376	0.0110195	0.0446123	0.587417	4.4765	9	9	9	24.584	148.34	12160000000	71	0	0
Q9LHL7;F4J8L7		T21B14.13;At3g12050	At3g12050	AT3G12050	-0.402908	-0.545782	0.725766	4.911	4.85717	4.4888	3.96942	3.87879	3.6672	3.48948	3.49507	3.39978	0.000338012	0.00161005	-4.82663	-11.3976	0.000686097	0.00227087	-3.91278	-9.4969	0.000933566	0.00376139	-3.53575	-8.76616	0.00465411	0.0145348	0.913852	5.70929	0.000691828	0.0057046	1.29087	9.47644	0.016394	0.0576624	-0.377023	-3.98052	27	27	27	40.184	137.02	20586000000	179	3	2
Q84TF6		At1g09740	At1g09740	AT1G09740	2.60709	2.32138	2.32755	3.7495	3.72656	3.30438	4.32872	3.87623	3.99764	4.37349	3.952	3.69211	0.00243848	0.00616528	-1.17481	-6.80352	0.000560965	0.00199719	-1.64885	-10.0048	0.00194915	0.00606964	-1.58719	-7.22248	0.074871	0.123772	-0.474049	-2.39364	0.168528	0.272113	-0.412387	-1.67862	0.810067	0.864561	-0.0616624	-0.256708	7	7	7	18.15	78.029	5745000000	65	3	3
A8MS83;Q9M3C3;Q8LD46	60S ribosomal protein L23a-2;60S ribosomal protein L23a-1	RPL23AB;RPL23AA	At3g55280;RPL23AA;RPL23AB	AT2G39460;AT3G55280	4.62248	5.80976	4.99842	2.90086	4.36262	3.65686	3.49933	3.86739	2.69924	3.38776	3.72736	3.09245	0.0518557	0.0740961	1.50344	2.74093	0.0220065	0.0327428	1.78823	3.63785	0.0116674	0.0230032	1.74103	4.40261	0.628891	0.686945	0.284794	0.522554	0.63289	0.731723	0.237587	0.516276	0.909624	0.936603	0.0472072	0.120867	9	9	9	16.744	13.002	4954400000	53	4	7
Q9FPT1;F4K3X1	Ubiquitin carboxyl-terminal hydrolase 12;Ubiquitin carboxyl-terminal hydrolase	UBP12	At5g06600	AT5G06600	-0.489765	-0.984678	-1.57081	4.77016	4.57881	4.58989	3.87804	3.86702	3.50945	3.39006	3.26043	2.86631	5.88841e-05	0.000617099	-5.66137	-17.773	0.000141817	0.000855584	-4.76659	-14.2253	0.000279363	0.00178614	-4.18735	-11.9676	0.00276482	0.0102172	0.894783	6.57797	0.000957467	0.00675416	1.47402	8.70855	0.0434196	0.115091	-0.579236	-2.91593	77	77	39	130.61	323.31	68894000000	618	5	1
Q93Y35	26S proteasome non-ATPase regulatory subunit 6 homolog	RPN7	RPN7	AT4G24820	1.14503	2.06429	1.33285	3.78993	3.89545	3.54083	4.01574	3.86423	3.77199	3.88659	3.87394	3.29201	0.00174304	0.00487949	-2.22801	-7.4399	0.00120916	0.0033359	-2.36993	-8.19274	0.00316593	0.00853877	-2.17012	-6.34193	0.326025	0.40172	-0.141915	-1.1184	0.807594	0.870523	0.0578874	0.260145	0.392381	0.52411	-0.199802	-0.957848	17	17	17	44.282	283.16	17682000000	183	7	6
Q9FFS0	Reticulon-like protein B4	RTNLB4	RTNLB4	AT5G41600	NaN	NaN	NaN	2.05095	2.52757	2.16213	3.98766	3.85556	4.20405	2.16445	2.04918	2.28006	1.34969e-05	0.000345331	-7.59477	-25.7567	4.54557e-06	0.000181966	-9.36364	-33.8462	9.32756e-06	0.000382218	-7.51244	-28.2613	0.000553525	0.00379723	-1.76887	-10.0393	0.631218	0.730418	0.0823212	0.518897	0.000108178	0.0034183	-1.85119	-15.2374	8	6	6	28.948	51.687	3498600000	46	0	0
Q9LZI2	UDP-glucuronic acid decarboxylase 2	UXS2	UXS2	AT3G62830	2.29398	2.91289	2.77802	3.23456	2.67334	3.49664	3.84499	3.85203	3.93158	2.78612	2.3769	3.64043	0.198124	0.237514	-0.473215	-1.54119	0.00307089	0.00660181	-1.21457	-6.3944	0.548578	0.595477	-0.272851	-0.654389	0.0386616	0.0733802	-0.741354	-3.03313	0.675466	0.764303	0.200364	0.450837	0.065147	0.15322	-0.941717	-2.52302	17	16	4	49.971	157.56	18690000000	171	10	8
Q94AH9	Mediator of RNA polymerase II transcription subunit 36a	MED36A	At4g25630	AT4G25630	3.39085	3.46679	3.80807	3.80853	3.56466	3.93868	3.44561	3.84673	3.65672	3.90478	3.10334	3.7612	0.270921	0.314898	-0.215384	-1.27629	0.613857	0.644711	-0.0944484	-0.546371	0.907161	0.918625	-0.0345338	-0.124182	0.490521	0.563164	0.120935	0.758251	0.53963	0.647653	0.18085	0.669862	0.836777	0.882954	-0.0599146	-0.219816	15	15	2	33.653	97.889	16132000000	164	9	6
O82089;A0A1I9LNC0	Copper transport protein CCH	CCH	At3g56240;CCH	AT3G56240	3.07635	3.05368	2.69726	4.30674	4.9261	4.49575	3.97878	3.84598	3.94964	4.29417	4.1133	3.9003	0.00177266	0.00492803	-1.63377	-7.40675	0.00160565	0.00408953	-0.982367	-7.60329	0.00227613	0.00679449	-1.16016	-6.93007	0.0255483	0.0534486	0.651399	3.47152	0.0931358	0.173742	0.473611	2.19534	0.214899	0.34145	0.177789	1.47239	11	11	11	12.971	323.31	9092000000	104	4	1
Q8L466		At1g24050	At1g24050	AT1G24050	-1.68487	-1.86725	-1.6783	4.83476	3.12018	4.96246	3.38148	3.84379	3.58935	1.09875	0.454343	2.61194	0.000534608	0.0021249	-6.04927	-10.1299	3.43737e-06	0.000180694	-5.34835	-36.3022	0.008191	0.0175919	-3.13182	-4.87485	0.313742	0.389974	0.700929	1.15131	0.0287591	0.0701591	2.91746	3.34286	0.0274555	0.0835594	-2.21653	-3.39294	10	10	10	20.491	100.22	9295100000	76	0	1
Q9LV28	Receptor for activated C kinase 1C	RACK1C	At3g18130	AT3G18130	2.74261	3.03417	3.5413	3.6385	3.66174	4.00587	3.95322	3.82068	3.89483	3.60835	3.59779	3.52383	0.064602	0.0898667	-0.662676	-2.53091	0.0295591	0.0420551	-0.783547	-3.31344	0.115601	0.157304	-0.470626	-2.0039	0.387666	0.46324	-0.120871	-0.968438	0.189722	0.298801	0.192051	1.57792	0.00257404	0.0176847	-0.312922	-6.70556	22	17	8	35.827	281.47	18298000000	208	13	13
O80576		At2g44060	At2g44060	AT2G44060	0.841845	0.637548	0.67526	5.43965	5.32396	5.54914	3.65279	3.81657	3.86872	4.18765	4.36615	3.98076	8.04552e-07	0.000165611	-4.71936	-52.2257	4.53587e-06	0.000181966	-3.06114	-33.8643	1.10755e-05	0.000412566	-3.45997	-27.0684	5.5625e-05	0.00106909	1.65822	18.0305	0.000615618	0.00536868	1.25939	9.76722	0.0364819	0.102374	0.398828	3.09261	25	25	25	36.036	142.87	41424000000	200	6	3
Q8L5Y9;F4JTJ6	Pantothenate kinase 2	PANK2	At4g32180;PANK2	AT4G32180	NaN	NaN	NaN	6.16661	6.01062	6.14139	3.67952	3.81301	3.82931	4.62249	4.60939	4.53819	1.26258e-07	0.000107818	-12.1694	-83.0077	2.93197e-07	7.42128e-05	-9.83716	-67.2338	1.83185e-07	0.000126964	-10.6532	-75.629	4.24585e-06	0.000500057	2.33226	34.43	1.02873e-05	0.000922425	1.51618	27.5749	0.000113359	0.00342971	0.816082	15.0577	66	66	65	99.639	323.31	132990000000	522	0	0
Q42342	Cytochrome b5 isoform E	CYTB5-E	CYTB5-E	AT5G53560	-0.61767	-0.00195312	-0.0768309	2.62981	3.09681	2.91552	3.9186	3.7832	3.83187	1.40932	1.77337	0.339005	0.000193582	0.00115523	-3.11286	-13.1425	3.28473e-05	0.000402963	-4.07671	-20.5927	0.0408217	0.0653655	-1.40605	-2.97795	0.00243289	0.00936061	-0.963843	-6.8077	0.0194198	0.052274	1.70681	3.78096	0.00348728	0.0215104	-2.67066	-6.17793	6	6	6	15.084	86.693	4136100000	67	0	1
Q8LE63		At4g11860	At4g11860	AT4G11860	NaN	NaN	NaN	2.61155	2.52735	2.57627	3.81734	3.77964	3.96507	2.97149	3.15422	3.52347	2.88342e-05	0.000462116	-8.1324	-21.2799	1.66895e-05	0.000316033	-9.41469	-24.4184	2.94049e-05	0.000592369	-8.77707	-21.1751	3.15197e-05	0.00087007	-1.28229	-20.8079	0.0171497	0.0476578	-0.644667	-3.92676	0.0206769	0.068452	-0.637625	-3.70873	19	19	19	74.427	323.31	17389000000	169	0	0
Q9FNI2;A0A1P8BAM8;A0A1P8BAM0		At5g06260	At5g06260	AT5G06260	NaN	NaN	NaN	3.76728	3.8042	3.54999	3.73234	3.77881	3.67144	3.5752	3.76154	4.26394	4.65937e-05	0.000566755	-8.67886	-18.8552	4.38929e-05	0.000462779	-8.69923	-19.1414	5.91533e-05	0.000795921	-8.83859	-17.7525	0.822727	0.855084	-0.0203727	-0.239172	0.508797	0.621179	-0.159737	-0.724627	0.539572	0.651191	0.139364	0.669963	20	20	20	47.424	296.02	16923000000	193	0	0
Q8VYG9	Plant intracellular Ras-group-related LRR protein 9	PIRL9	PIRL9	AT3G11330	-1.78444	-1.79284	-1.7051	5.13284	4.38088	5.14813	3.52577	3.77763	3.51739	2.71247	2.72322	3.22771	1.28167e-05	0.000339244	-6.64808	-26.0936	4.70057e-07	9.40856e-05	-5.36772	-59.7444	1.12123e-05	0.000412566	-4.64859	-26.985	0.00870584	0.0230419	1.28036	4.7909	0.00279987	0.013595	1.99949	6.55571	0.0194281	0.0654779	-0.719131	-3.78046	28	28	27	55.502	291.06	26723000000	199	2	1
Q9SVQ9		F17N18.70	At4g13180	AT4G13180	0.643681	1.88443	2.47437	4.12343	3.64284	3.9008	3.71648	3.7657	3.47754	4.16484	3.90284	3.74631	0.0162942	0.0279059	-2.22153	-3.98784	0.0221267	0.0328831	-1.98575	-3.63169	0.0147949	0.0281169	-2.27051	-4.1048	0.226048	0.300067	0.235783	1.42961	0.804186	0.868966	-0.0489775	-0.264887	0.132545	0.244376	0.28476	1.88479	14	14	13	27.656	229.06	13974000000	117	5	5
Q9ZUB3;F4I7M5	Spermidine synthase 1	SPDSYN1;SPDS1	At1g23820;SPDSYN1	AT1G23820	2.47403	1.39537	1.58947	3.92597	2.73504	3.73151	3.73036	3.76043	3.7575	2.52191	2.72725	3.69858	0.0295444	0.0457039	-1.64455	-3.31398	0.00436487	0.00860528	-1.92981	-5.81084	0.0772717	0.111457	-1.16296	-2.36463	0.48262	0.556339	-0.285256	-0.773079	0.404677	0.527221	0.481593	0.930734	0.1022	0.206345	-0.766849	-2.11252	15	15	11	36.553	155.28	11701000000	125	7	5
Q9FZH0	60S ribosomal protein L35a-2	RPL35AB	RPL35AB	AT1G41880	1.95776	2.2645	2.59194	2.8549	2.72605	2.6291	3.73763	3.75961	3.30128	3.61455	2.08066	3.14819	0.0749196	0.101958	-0.465289	-2.39305	0.00492119	0.00944739	-1.32811	-5.62218	0.239205	0.291409	-0.676404	-1.38175	0.00610787	0.0177038	-0.862819	-5.29498	0.669232	0.760234	-0.211115	-0.460269	0.244364	0.373884	-0.651704	-1.3637	6	6	2	12.799	34.886	2898500000	54	1	2
O49613		M4E13.120	At4g35060	AT4G35060	2.52444	2.80314	2.66122	2.95952	3.39238	3.12711	3.80003	3.74204	3.79514	3.99296	3.63979	3.75653	0.0293109	0.0453976	-0.496735	-3.32247	0.000173364	0.000956337	-1.11613	-13.5169	0.000992839	0.00386238	-1.13349	-8.62648	0.00826207	0.0220525	-0.619398	-4.86288	0.0175558	0.0485522	-0.636757	-3.89903	0.877323	0.913898	0.0173585	0.16449	9	9	9	17.162	38.467	7733200000	108	4	5
Q39242;A0A1P8AZS7	Thioredoxin reductase 2	NTR2	At2g17420;NTR2	AT2G17420	2.05597	1.81107	1.87385	3.67048	3.58806	3.61307	3.48399	3.73946	3.78878	3.9621	3.58456	4.1119	2.48175e-05	0.000445069	-1.71024	-22.099	0.000125106	0.000803676	-1.75711	-14.6856	0.000339243	0.00202535	-1.97256	-11.387	0.655958	0.711674	-0.0468772	-0.480518	0.173848	0.279028	-0.262321	-1.65215	0.304644	0.434905	0.215444	1.17646	17	17	12	40.635	297.99	10990000000	178	7	3
Q03509;F4IVN6;A0A1I9LPJ2;Q682T9;P59220;P0DH98;P0DH97;A0A1I9LPJ1;F4IJ46	Calmodulin-6;Calmodulin-5;Calmodulin-7;Calmodulin-3;Calmodulin-2	CAM6;CAM5;CAM7;CAM3;CAM2	At2g27030;At2g41110;At3g43810;At3g56800;CAM5;CAM6	AT2G27030;AT2G41110;AT3G43810;AT3G56800;AT5G21274	2.75843	2.39376	1.9913	4.36466	3.01045	4.11804	4.07359	3.73632	3.6476	1.23801	2.47711	3.24505	0.0371559	0.0555745	-1.44989	-3.07378	0.00498942	0.00953505	-1.438	-5.60084	0.926847	0.936455	0.0611064	0.0977318	0.979569	0.984356	0.0118837	0.027245	0.103073	0.18751	1.51099	2.10497	0.0665475	0.155489	-1.49911	-2.50308	6	6	3	16.833	148.45	7363700000	55	3	2
Q8GUN2		HIT3	At3g56490	AT3G56490	2.32335	1.66741	3.07289	4.31231	3.91905	4.0742	3.97166	3.73593	4.17589	4.42299	3.93975	3.83668	0.0143504	0.025035	-1.7473	-4.14224	0.0195003	0.0294284	-1.60661	-3.77616	0.0182724	0.0332779	-1.71192	-3.85194	0.456827	0.530771	0.140693	0.822833	0.876632	0.91879	0.0353794	0.165427	0.658487	0.749201	0.105314	0.476642	7	7	7	16	48.084	9831900000	79	4	0
Q8LBI1;F4J912	60S ribosomal protein L5-1	ATL5	At3g25520	AT3G25520	1.78208	0.58353	2.16198	3.15192	3.50282	3.20077	3.75238	3.73577	3.52426	3.77263	3.61107	3.32301	0.0219992	0.035807	-1.77597	-3.63822	0.0108947	0.0180298	-2.1616	-4.49133	0.0139888	0.0267747	-2.0597	-4.17374	0.0432155	0.0799575	-0.385631	-2.92065	0.172931	0.277777	-0.28373	-1.65665	0.53577	0.647911	-0.1019	-0.676594	23	4	4	34.358	43.945	7280500000	65	1	4
P51427	40S ribosomal protein S5-2	RPS5B	RPS5B	AT3G11940	3.11052	3.37348	3.41185	3.50469	NaN	2.98585	3.79508	3.73516	3.68726	NaN	NaN	3.68888	0.365711	0.411309	2.48141	1.01926	0.0115238	0.0188901	-0.440548	-4.41856	0.137654	0.182493	5.15127	1.8521	0.295993	0.372241	-2.92196	-1.20103	0.509814	0.622232	2.66987	0.722783	0.114598	0.222449	-5.59182	-2.01153	12	2	2	22.921	323.31	5976800000	8	1	1
Q56Y85	Methionine aminopeptidase 2B	MAP2B	MAP2B	AT3G59990	2.00622	3.57273	1.65138	2.66864	1.57513	1.1828	3.17247	3.71485	1.9255	1.69008	1.71633	2.01612	0.4615	0.506068	0.601253	0.813659	0.542371	0.575995	-0.527499	-0.665103	0.371656	0.425551	0.6026	1.00524	0.177972	0.248183	-1.12875	-1.63221	0.997788	0.998035	0.00134722	0.00294994	0.104478	0.209117	-1.1301	-2.09298	18	18	18	49.059	190.5	6052400000	104	5	12
F4HRT5	Protein CROWDED NUCLEI 1	CRWN1	At1g67230	AT1G67230	NaN	NaN	-5.94235	1.97537	2.24266	2.30457	3.63129	3.70231	3.75791	-2.50834	-2.51638	-3.08091	8.87099e-06	0.000305753	-7.76154	-28.6196	3.36196e-06	0.000180694	-9.28451	-36.5046	0.000789137	0.00339574	-2.88546	-9.15822	0.000143853	0.00169532	-1.52297	-14.1739	2.2292e-05	0.00122937	4.87608	22.704	4.93935e-06	0.00123496	-6.39905	-33.1484	43	43	43	129.09	323.31	19649000000	238	0	0
Q42586	Uridine 5-monophosphate synthase;Orotate phosphoribosyltransferase;Orotidine 5-phosphate decarboxylase	PYRE-F	PYRE-F	AT3G54470	2.58455	2.56773	2.55972	3.74863	3.24954	3.56757	3.73766	3.69571	3.61381	3.54869	3.59911	3.80884	0.00286896	0.00698672	-0.951244	-6.51281	7.38416e-06	0.000233891	-1.11173	-29.968	0.000173168	0.00133714	-1.08155	-13.5208	0.345903	0.422166	-0.160482	-1.06747	0.476874	0.59297	-0.130302	-0.783981	0.747709	0.820493	-0.0301803	-0.34466	22	22	22	51.85	323.31	18478000000	241	13	11
Q9SIZ2;A2RVK1		At2g40290	At2g40290	AT2G40290	2.13989	1.91582	2.04618	3.68081	3.35868	3.61066	3.59075	3.6855	3.49163	3.33656	3.07502	3.18395	0.000207519	0.00119852	-1.51609	-12.9116	5.43523e-05	0.00051812	-1.55533	-18.1362	0.000309252	0.00193269	-1.16455	-11.6603	0.745204	0.788938	-0.0392447	-0.348256	0.046854	0.10286	0.351541	2.84029	0.0143112	0.0526565	-0.390786	-4.14561	20	20	16	38.747	276.04	14577000000	186	4	6
Q39241	Thioredoxin H5	TRX5	TRX5	AT1G45145	2.08201	NaN	1.76337	3.55297	2.75385	3.30248	3.87034	3.68496	3.45453	3.96391	3.06456	3.46957	0.220708	0.261605	-4.09014	-1.44983	0.180651	0.210871	-4.55699	-1.61951	0.195226	0.245977	-4.38639	-1.55367	0.152746	0.219283	-0.466849	-1.76264	0.446366	0.564397	-0.296249	-0.843644	0.583605	0.688359	-0.170599	-0.595436	7	7	7	13.122	106.03	5687300000	62	2	1
Q94AW8;F4J1V2	Chaperone protein dnaJ 3	ATJ3	At3g44110;ATJ3	AT3G44110	1.02355	0.818371	1.43886	3.27896	3.33988	3.04054	3.83168	3.67452	3.55655	3.11437	2.87788	3.15947	0.000479511	0.00197735	-2.1262	-10.418	0.000200508	0.00103442	-2.59399	-13.0252	0.000639279	0.00293287	-1.95698	-9.67236	0.0181584	0.0405225	-0.467792	-3.85928	0.251548	0.368688	0.169221	1.33917	0.00573669	0.0298872	-0.637013	-5.38832	18	18	12	46.444	323.31	12283000000	137	6	2
A0A1P8AV73;F4ICX0;Q9C827	Coatomer subunit beta-2	At1g52360	At1g52360	AT1G52360	3.22592	2.79821	3.81414	4.15454	4.05548	4.34296	3.95802	3.66463	4.03378	4.18687	3.87398	4.06086	0.0417986	0.0613004	-0.904906	-2.9541	0.12693	0.153194	-0.606058	-1.92233	0.068971	0.10139	-0.761148	-2.46967	0.100792	0.156621	0.298848	2.12484	0.310731	0.433242	0.143758	1.15955	0.344126	0.476193	0.155089	1.07191	39	39	14	104.22	323.31	54136000000	401	27	15
A0A178UT56;O23144	Proton pump-interactor 1	PPI1	At4g27500;PPI1	AT4G27500	-0.758476	-1.07644	-1.56738	3.63716	4.12807	3.92467	3.8408	3.6644	3.51707	0.854168	0.340407	0.594122	5.25408e-05	0.000591354	-5.03073	-18.2921	4.53053e-05	0.000469273	-4.80819	-18.9891	0.00339844	0.00899102	-1.73033	-6.22136	0.261594	0.337813	0.222541	1.306	8.80899e-05	0.00195298	3.3004	16.0516	6.18871e-05	0.00299732	-3.07786	-17.551	26	26	26	60.067	286.95	19949000000	191	2	2
Q9FKA3		At5g39590	At5g39590	AT5G39590	NaN	NaN	NaN	3.42706	3.53579	3.42676	3.64407	3.65397	3.54243	3.23699	3.23215	3.70079	0.0001893	0.00114902	-8.29655	-13.2176	0.000176375	0.000964747	-8.44684	-13.4578	0.0002189	0.00153612	-8.22332	-12.737	0.0417905	0.0779874	-0.150286	-2.9543	0.670176	0.760663	0.0732282	0.458838	0.233605	0.362943	-0.223514	-1.40179	23	23	23	59.908	185.5	19717000000	172	0	0
Q9LXJ2		F3C22_130	QCR9	AT3G52730	2.55199	2.61082	2.54307	3.47806	3.74927	3.40396	3.65869	3.65006	3.32318	3.97596	4.02033	3.29676	0.000806684	0.0027968	-0.975138	-9.10601	0.00097248	0.00288482	-0.975348	-8.67326	0.00705197	0.0155341	-1.19572	-5.08583	0.998966	0.999452	-0.000210126	-0.00137924	0.438451	0.556861	-0.220581	-0.859652	0.442591	0.570209	0.220371	0.851249	2	2	2	8.4485	6.8995	3261900000	20	1	0
O23016	Probable voltage-gated potassium channel subunit beta	KAB1	KAB1	AT1G04690	1.84465	2.37321	1.63844	4.25421	3.4969	4.22491	3.40556	3.64618	2.7688	3.38792	3.62283	3.59223	0.00349936	0.00802018	-2.03991	-6.17213	0.0179424	0.0274366	-1.32141	-3.87335	0.00237405	0.00698844	-1.58223	-6.85246	0.116942	0.176637	0.718496	1.9938	0.151274	0.250469	0.45768	1.77094	0.391807	0.523845	0.260816	0.959132	16	16	16	36.538	101.92	16388000000	126	3	2
Q67YI9	Clathrin interactor EPSIN 2	EPSIN2	EPSIN2	AT2G43160	NaN	NaN	NaN	2.04306	1.91047	1.6315	3.4045	3.63843	3.16835	1.88613	2.28883	2.62558	2.8463e-06	0.000213646	-8.00779	-38.06	1.65429e-06	0.000153598	-9.54987	-43.6018	6.73321e-06	0.000343376	-8.41296	-30.67	0.00106349	0.00545115	-1.54208	-8.47289	0.17456	0.279615	-0.405173	-1.64867	0.0109015	0.0443498	-1.13691	-4.49051	13	13	10	95.477	46.768	8196300000	85	0	0
A0A1I9LNS4;Q9M1R2		T17J13.80	At3g62120	AT3G62120	1.65359	2.31667	1.78075	3.08151	3.23355	3.10823	3.46102	3.6351	3.19457	3.36235	3.54907	3.27173	0.0042049	0.00921142	-1.22409	-5.87061	0.00324409	0.00690063	-1.51323	-6.30021	0.00251558	0.00722983	-1.47738	-6.747	0.101371	0.157335	-0.289135	-2.11975	0.0546297	0.115671	-0.25329	-2.6905	0.825045	0.874376	-0.0358451	-0.235971	30	30	30	59.173	204.04	21262000000	257	6	7
Q949Y0;B3H5V4	Ubiquitin carboxyl-terminal hydrolase 6;Ubiquitin carboxyl-terminal hydrolase	UBP6	At1g51710;UBP6	AT1G51710	0.292416	0.238935	0.265851	4.3981	4.60454	4.10054	3.5789	3.62799	3.53428	3.18625	3.37331	3.13744	9.83692e-06	0.000317794	-4.10199	-27.8865	4.68043e-08	3.55993e-05	-3.31466	-106.39	2.25427e-06	0.000224327	-2.9666	-40.3499	0.00611833	0.0177091	0.787333	5.29245	0.0022325	0.01176	1.13539	6.96599	0.010565	0.0434907	-0.348057	-4.53153	20	20	16	53.695	156.71	22186000000	204	5	4
Q9LV21	T-complex protein 1 subunit delta	CCT4	At3g18190	AT3G18190	2.41337	2.20159	2.24113	3.39681	3.19721	3.20623	3.75795	3.62693	3.4995	3.67975	3.58518	3.61602	0.000437287	0.00187311	-0.981384	-10.6682	0.000170796	0.000952887	-1.34276	-13.5683	4.54912e-05	0.000692158	-1.34162	-18.9695	0.0217715	0.0468829	-0.361378	-3.65	0.00703685	0.0252164	-0.360233	-5.0889	0.989214	0.991995	-0.00114536	-0.0143822	31	31	31	57.775	272.83	24123000000	250	9	5
Q42560;B3H5Y0	Aconitate hydratase 1;Aconitate hydratase	ACO1	At4g35830	AT4G35830	1.83138	1.80095	2.68729	3.63151	3.08328	3.62297	3.82923	3.62579	3.73019	3.47714	3.35636	3.62287	0.0173782	0.0293952	-1.33938	-3.91106	0.00542681	0.0102018	-1.62186	-5.47209	0.0101227	0.020693	-1.37891	-4.58792	0.212479	0.286064	-0.28248	-1.48197	0.850762	0.899338	-0.039533	-0.200649	0.0662234	0.155178	-0.242947	-2.50765	44	34	34	98.151	307.36	32232000000	362	13	10
P29513	Tubulin beta-5 chain	TUBB5	TUBB5	AT1G20010	2.79767	3.05039	2.92916	3.5454	1.89348	3.84459	3.4425	3.62215	4.10546	2.38734	2.53465	3.6195	0.796105	0.81784	-0.168751	-0.276162	0.0194257	0.0293508	-0.797633	-3.7806	0.852128	0.870227	0.0785783	0.198783	0.380191	0.456068	-0.628882	-0.985454	0.748648	0.824457	0.247329	0.343314	0.114862	0.222851	-0.876211	-2.00951	28	11	7	50.342	270.74	14640000000	103	6	6
Q9SS37	Reticulon-like protein B8	RTNLB8	RTNLB8	AT3G10260	-3.70469	-3.34961	-2.79032	2.0507	2.66693	2.28172	3.18336	3.61313	3.57292	0.0867748	0.0520735	-0.0700321	6.28447e-05	0.000648381	-5.61466	-17.4831	2.30715e-05	0.00034303	-6.73801	-22.5084	0.000257247	0.0016866	-3.30448	-12.2227	0.00765114	0.0209097	-1.12335	-4.97006	0.000241185	0.00326571	2.31018	12.4257	1.88913e-05	0.0018966	-3.43353	-23.6693	7	7	7	27.912	67.967	2872300000	54	0	1
O49513	Ras-related protein RABA1e	RABA1E	RABA1E	AT4G18430	1.27918	1.40887	1.36631	2.48362	2.79426	2.37938	3.55998	3.60943	3.58962	3.07289	3.22	3.0664	0.000770464	0.00271991	-1.20096	-9.21538	6.63909e-07	0.000105202	-2.23489	-54.7986	9.60091e-06	0.000388347	-1.76831	-28.0571	0.00118133	0.00581158	-1.03393	-8.24293	0.0134365	0.0396441	-0.567345	-4.22381	0.000864497	0.00923502	-0.466583	-8.9435	3	2	2	24.33	3.2256	8663600000	21	2	1
Q9SZB3;F4JIW8;B3H6K6		F17M5.120;FLDH	At4g33360	AT4G33360	1.52662	1.99211	2.28339	3.80196	3.22951	3.44761	3.67055	3.60518	3.53843	3.32858	3.06816	3.18363	0.0048633	0.010301	-1.55899	-5.64056	0.00171676	0.00427559	-1.67068	-7.46989	0.00566379	0.0132021	-1.25942	-5.40752	0.549528	0.615023	-0.111693	-0.652756	0.177027	0.282557	0.29957	1.63673	0.00821774	0.0374427	-0.411263	-4.87033	17	17	17	37.86	134.86	15065000000	150	8	8
Q38896	Cold shock domain-containing protein 4	CSP4	CSP4	AT2G21060	2.35109	2.48825	2.61489	3.26642	4.14259	2.8776	3.2488	3.60103	2.87451	3.31076	3.03489	2.4991	0.0687253	0.0946762	-0.944124	-2.473	0.0275103	0.0394947	-0.7567	-3.39078	0.137534	0.182401	-0.463507	-1.85285	0.684671	0.735262	0.187423	0.436994	0.339492	0.462162	0.480617	1.0836	0.407976	0.536537	-0.293193	-0.923579	5	5	5	19.077	78.066	7305500000	56	2	2
Q06850	Calcium-dependent protein kinase 1	CPK1	CPK1	AT5G04870	NaN	NaN	NaN	3.43264	3.17471	2.78446	3.33488	3.59497	2.65985	4.02986	4.44811	3.95325	0.000181804	0.00112001	-8.10284	-13.3543	0.000217847	0.00109153	-8.16881	-12.7527	0.00010722	0.00103934	-9.11598	-15.2718	0.854091	0.879538	-0.0659647	-0.196101	0.0140785	0.0409566	-1.01314	-4.16583	0.0409051	0.110822	0.947171	2.97588	24	24	14	68.253	214.37	23660000000	256	0	0
Q01525	14-3-3-like protein GF14 omega	GRF2	GRF2	AT1G78300	2.34186	2.34344	2.22904	3.8838	4.07293	3.96211	3.86019	3.59482	3.64894	3.88412	3.66035	3.71908	1.51433e-05	0.000360993	-1.66817	-25.0225	9.79771e-05	0.000693297	-1.39654	-15.6248	4.67428e-05	0.000697368	-1.44974	-18.84	0.0499476	0.0897746	0.271633	2.77747	0.0651672	0.132803	0.218434	2.52273	0.639287	0.734991	0.0531995	0.506284	17	11	11	29.161	151.46	14061000000	124	9	4
Q940P0;F4KGP6;A0A1P8BDB2		At5g03660	At5g03660	AT5G03660	NaN	NaN	NaN	4.5764	5.0221	4.52164	3.40717	3.59469	3.22398	3.36116	4.29982	4.12923	0.000137956	0.00096119	-10.1345	-14.3254	0.000223844	0.00110556	-8.83636	-12.6646	0.000234187	0.00158736	-9.35781	-12.5194	0.00245926	0.0094268	1.2981	6.78807	0.0778089	0.152139	0.776646	2.35828	0.165578	0.283821	0.521455	1.69367	4	4	4	20.186	101.26	9564600000	37	0	0
P92963	Ras-related protein RABB1c	RABB1C	RABB1C	AT4G17170	1.64226	1.62094	1.44137	3.17362	3.47239	3.185	3.64991	3.58861	3.46681	3.39886	3.36006	3.2309	0.000126446	0.000912335	-1.70881	-14.6459	1.79169e-05	0.000316033	-2.00025	-23.9866	2.70423e-05	0.000577009	-1.76175	-21.6265	0.0593017	0.10322	-0.291436	-2.6119	0.655901	0.750372	-0.0529372	-0.480605	0.032165	0.0935385	-0.238498	-3.22377	15	15	8	23.164	81.085	10800000000	144	5	4
Q9FNP8	40S ribosomal protein S19-3	RPS19C	RPS19C	AT5G61170	1.61607	1.45721	1.58472	2.80126	2.83218	2.62373	3.61133	3.5848	3.59427	3.38416	3.20854	3.17395	0.00012158	0.000898743	-1.19972	-14.7925	2.00518e-06	0.000155626	-2.04413	-41.5509	3.05652e-05	0.000594515	-1.70288	-20.9697	0.000207617	0.00212542	-0.844408	-12.9101	0.00542396	0.0210642	-0.50316	-5.47288	0.00648461	0.0322133	-0.341248	-5.20707	7	7	4	15.697	115.84	5262500000	78	5	4
Q9C865		T8E3.10	SH3P1	AT1G31440	-7.13604	-6.36691	-5.76521	0.846983	1.70546	1.44335	3.00837	3.58237	3.32287	2.03705	2.42358	3.13065	7.97235e-05	0.000716446	-7.75465	-16.4622	2.26204e-05	0.00034303	-9.72726	-22.6206	6.17317e-05	0.000815673	-8.95315	-17.5622	0.00288772	0.0105015	-1.97261	-6.50139	0.0427092	0.09606	-1.1985	-2.93245	0.0983659	0.201089	-0.774109	-2.14651	20	20	20	49.258	146.78	8684700000	142	0	1
Q9ZR12	GRR1-like protein 1	GRH1	GRH1	AT4G03190	-0.527494	0.492029	0.588799	4.64359	4.44812	4.70249	3.48287	3.58121	3.71552	2.84455	2.96746	3.82377	0.000268994	0.00140081	-4.41362	-12.084	0.000719417	0.00234442	-3.40876	-9.38083	0.00302486	0.00824907	-3.02748	-6.42053	0.000601327	0.00393831	1.00486	9.82673	0.0119977	0.036509	1.38614	4.36684	0.293112	0.423216	-0.381274	-1.20936	25	25	25	65.648	272.05	28910000000	190	1	4
Q9SL92;A0A1P8B1A6;A0A1P8B1A4	Biotin--protein ligase 1, chloroplastic;Biotin--[methylcrotonoyl-CoA-carboxylase] ligase;Biotin--[acetyl-CoA-carboxylase] ligase	HCS1	At2g25710;HCS1	AT2G25710	5.9067	6.31431	6.11049	3.76728	3.37521	3.28106	3.45952	3.57998	3.3777	3.7116	3.63436	1.64665	0.000155747	0.00103777	2.63599	13.8905	3.64549e-05	0.000425649	2.6381	20.059	0.0105132	0.0212005	3.11296	4.53799	0.990105	0.992518	0.00211175	0.0131938	0.528563	0.638933	0.476975	0.689254	0.522491	0.636562	-0.474863	-0.700017	21	21	21	41.219	114.86	21258000000	173	24	26
Q96522	Peroxidase 45	PER45	PER45	AT4G30170	2.73984	2.57888	3.05291	2.75206	3.13861	3.10177	3.41573	3.57996	3.11549	3.87705	3.58629	3.97234	0.327896	0.373099	-0.206937	-1.11349	0.0407338	0.0557834	-0.579853	-2.98013	0.00487974	0.011778	-1.02135	-5.63531	0.111889	0.170697	-0.372916	-2.03254	0.00857683	0.0286724	-0.814416	-4.81136	0.0690121	0.159443	0.441499	2.46912	19	19	13	35.828	124.23	14549000000	180	9	7
Q9FMH8			At5g43060	AT5G43060	3.33296	3.65972	3.55297	3.22265	3.46779	3.59924	3.54078	3.56879	4.00947	3.6294	3.84879	3.72092	0.59127	0.63001	0.0853259	0.582852	0.34744	0.381441	-0.191131	-1.06364	0.131957	0.176106	-0.21782	-1.88864	0.214686	0.288374	-0.276457	-1.47323	0.0759975	0.149585	-0.303146	-2.3799	0.879032	0.915435	0.0266892	0.162173	14	14	14	51.203	248.87	17597000000	191	8	12
Q38929	Isopentenyl-diphosphate Delta-isomerase I, chloroplastic	IPP1	IPP1	AT5G16440	1.36674	1.64136	0.63421	2.71594	2.19141	2.48054	3.6978	3.56673	3.65471	2.64276	2.6021	2.99648	0.0206866	0.033915	-1.24852	-3.7082	0.00132139	0.00353642	-2.42564	-8.00399	0.009255	0.0193246	-1.53301	-4.70776	0.00167315	0.00722106	-1.17711	-7.52094	0.221639	0.335955	-0.284485	-1.44627	0.00242732	0.0170958	-0.892627	-6.81188	16	16	10	33.214	73.249	9112500000	95	1	1
F4IWV2		At3g55410	At3g55410	AT3G55410	3.9654	4.36899	4.69656	3.30423	3.28342	3.34888	3.39393	3.56294	3.42295	3.5367	3.3414	3.31787	0.00829182	0.0158182	1.03148	4.85791	0.0153794	0.0241685	0.883709	4.05757	0.0131946	0.0254709	0.944995	4.24653	0.0566232	0.0994099	-0.14777	-2.65605	0.295901	0.417177	-0.0864843	-1.2013	0.519058	0.633955	-0.061286	-0.706142	51	51	38	115.16	323.31	37776000000	474	33	33
O04922	Probable glutathione peroxidase 2	GPX2	GPX2	AT2G31570	0.72331	-0.810345	0.921916	4.06453	3.62782	4.08574	3.83201	3.54821	3.54773	3.39275	3.28461	3.88567	0.00300858	0.00720353	-3.64774	-6.42989	0.00375045	0.00770138	-3.36435	-6.05689	0.00495132	0.011903	-3.24272	-5.61271	0.184092	0.254426	0.283384	1.60348	0.163564	0.265693	0.405021	1.70412	0.589749	0.693521	-0.121637	-0.585341	11	11	11	18.944	75.938	10347000000	112	2	1
Q9SU82		T16L4.200	At4g29690	AT4G29690	4.53072	5.167	5.06136	3.26887	2.27611	3.06878	3.00252	3.54435	3.4928	2.19934	2.62483	3.79695	0.00478019	0.0101586	2.04845	5.66743	0.00386432	0.00789684	1.57314	6.0077	0.0166769	0.030887	2.04599	3.96005	0.24471	0.320539	-0.47531	-1.3625	0.996743	0.997732	-0.00245667	-0.00434237	0.404581	0.533682	-0.472853	-0.930944	15	15	15	51.26	139.59	17290000000	163	19	17
Q39258	V-type proton ATPase subunit E1	VHA-E1	At4g11150	AT4G11150	1.16281	1.03374	0.82166	3.76027	4.082	4.00079	3.7197	3.5436	3.63473	4.07123	3.84704	3.2373	2.91703e-05	0.000462116	-2.94162	-21.2179	1.93835e-05	0.000329564	-2.62661	-23.5166	0.000538547	0.00269292	-2.71246	-10.1107	0.0447551	0.0822511	0.315009	2.88572	0.439495	0.557879	0.22916	0.857527	0.752642	0.824645	0.0858494	0.337593	19	19	7	26.06	42.62	13618000000	176	5	3
Q9FNX5	Dynamin-related protein 1E	DRP1E	At3g60190	AT3G60190	-0.404747	-1.70947	-0.490022	3.04802	2.25828	3.4808	3.34466	3.54175	3.25627	2.65288	3.01064	3.40674	0.0023542	0.00601559	-3.79711	-6.86787	0.000587417	0.00205704	-4.24897	-9.88637	0.00120276	0.00428573	-3.8915	-8.20415	0.286472	0.36243	-0.451858	-1.22887	0.832778	0.885911	-0.0943864	-0.225314	0.200531	0.323205	-0.357472	-1.53096	40	32	30	69.803	323.31	21239000000	240	1	0
Q9LFE4	WEB family protein At5g16730, chloroplastic		At5g16730	AT5G16730	NaN	NaN	NaN	3.17318	2.83618	2.32685	3.47293	3.50093	3.49391	4.87444	4.79642	4.57757	0.000237751	0.00128733	-8.59437	-12.4712	0.000133213	0.00083379	-9.30489	-14.4533	8.37526e-05	0.00094931	-10.5651	-16.2581	0.0447133	0.0822109	-0.710517	-2.88665	0.00166155	0.00968836	-1.97074	-7.5348	0.00014604	0.00371791	1.26022	14.1197	50	50	50	96.207	323.31	41511000000	383	0	0
Q93VE6;A8MQD8		At5g10780	At5g10780	AT5G10780	NaN	NaN	NaN	0.0763416	0.683684	0.739437	3.3479	3.48752	3.23034	0.103384	0.227798	-0.557796	0.000818827	0.00281853	-5.73968	-9.0707	0.000138594	0.000852674	-8.59511	-14.3087	0.00131194	0.00456208	-5.16432	-8.0191	0.000221978	0.00222272	-2.85543	-12.6917	0.149751	0.248551	0.575359	1.77962	0.000176211	0.00396732	-3.43079	-13.461	4	4	4	19.908	19.714	1929300000	18	0	0
Q9FHY8		At5g41950	At5g41950	AT5G41950	-3.22219	-4.29944	-3.31942	2.51506	3.02538	3.07559	3.3992	3.48248	3.19135	1.94165	1.63305	1.08361	7.49261e-05	0.000696263	-6.48569	-16.7228	3.95464e-05	0.000447953	-6.97136	-19.6515	0.000264755	0.0017171	-5.16645	-12.1331	0.0710652	0.118625	-0.485668	-2.44187	0.0128523	0.0384425	1.31924	4.27955	0.00244365	0.0171637	-1.80491	-6.79966	23	23	23	62.397	283.09	12589000000	149	2	0
Q944A9	Novel plant SNARE 11	NPSN11	NPSN11	AT2G35190	NaN	NaN	NaN	0.13307	-0.266656	-1.47894	3.1939	3.48108	3.24074	3.51658	3.69067	4.04171	0.00764278	0.0147997	-5.53099	-4.9716	0.000736493	0.00237564	-9.37374	-9.3239	0.00063483	0.00291989	-9.81815	-9.68986	0.00145853	0.00659222	-3.84275	-7.79862	0.00108515	0.00727341	-4.28716	-8.42832	0.0672209	0.15641	0.444417	2.49366	10	8	8	29.872	323.31	5842800000	55	0	0
O48549	40S ribosomal protein S6-1	RPS6A	RPS6A	AT4G31700	3.09512	2.48936	2.79136	2.61635	2.98299	2.80603	3.39779	3.48043	3.87067	3.17401	3.04392	3.28183	0.963898	0.967933	-0.00984446	-0.0481594	0.0254876	0.036996	-0.791015	-3.47413	0.116949	0.15872	-0.374638	-1.99375	0.0122992	0.0300218	-0.781171	-4.3352	0.0445779	0.0993218	-0.364794	-2.88967	0.0611589	0.146834	-0.416377	-2.58261	15	5	5	28.367	25.774	6072300000	62	2	3
Q9M0A0		At4g30600	At4g30600	AT4G30600	NaN	NaN	NaN	0.61062	0.578662	0.590454	3.76237	3.47939	3.56255	-3.00887	-2.3936	-1.55082	8.37387e-05	0.000733765	-4.99612	-16.2588	1.48688e-05	0.000314787	-8.00431	-25.1378	0.0162492	0.0302585	-2.08511	-3.99116	3.71408e-06	0.000500057	-3.00819	-35.6045	0.0023304	0.0120553	2.91101	6.88656	0.000162662	0.00389099	-5.9192	-13.7379	18	18	18	69.572	240.98	10073000000	92	0	0
Q93YP0;A0A1P8AND1	Ubiquitin-conjugating enzyme E2 variant 1A	UEV1A	At1g23260;UEV1A	AT1G23260	NaN	NaN	NaN	3.08133	1.88534	2.77828	2.99368	3.47164	3.54132	0.974638	1.20907	2.42626	0.000344681	0.00161978	-7.61001	-11.3406	0.000146172	0.000868393	-8.3639	-14.1164	0.00081891	0.00346289	-6.56501	-9.07047	0.131188	0.193396	-0.753894	-1.89371	0.143618	0.240158	1.04499	1.81555	0.0202206	0.0673046	-1.79889	-3.73432	6	4	4	17.851	22.71	2876800000	38	0	0
Q940J8;F4JT64	Pectin acetylesterase 7	PAE7;At4g19410	At4g19410	AT4G19410	1.23187	2.04043	2.45397	2.52876	2.97293	3.37539	3.01515	3.4715	3.28912	2.90305	3.07104	2.88847	0.0728752	0.0994295	-1.05027	-2.41858	0.024273	0.0354767	-1.34983	-3.52806	0.0452404	0.071301	-1.04543	-2.875	0.342114	0.418535	-0.299561	-1.07697	0.985559	0.990468	0.00484149	0.0192566	0.103698	0.208192	-0.304402	-2.09962	16	16	14	42.125	100.16	11706000000	159	5	7
O49299	Probable phosphoglucomutase, cytoplasmic 1		At1g23190	AT1G23190	1.97855	1.3185	2.3178	3.22057	3.37995	3.31878	3.67511	3.47111	3.47058	3.5259	3.45296	3.22365	0.00845828	0.0160787	-1.43482	-4.83049	0.00520438	0.00986161	-1.66731	-5.53591	0.00760768	0.0165013	-1.52922	-4.97808	0.0477652	0.0865837	-0.232495	-2.82129	0.407956	0.530145	-0.0944036	-0.923623	0.291347	0.421443	-0.138092	-1.21451	28	28	16	63.17	272.19	24944000000	293	13	8
F4I0I6		At1g69030	At1g69030	AT1G69030	NaN	NaN	NaN	3.46643	3.68785	3.37874	3.09892	3.47101	3.27015	2.34177	2.44892	1.87146	3.55157e-05	0.000503511	-8.74811	-20.1914	4.07977e-05	0.00045465	-8.51713	-19.4977	8.39795e-05	0.00094931	-7.45782	-16.247	0.177936	0.248183	0.230978	1.63238	0.00295935	0.0140482	1.29029	6.45858	0.00694592	0.0337656	-1.05931	-5.10757	12	12	11	34.767	220.22	6346800000	75	0	0
P38666;Q42347	60S ribosomal protein L24-2;60S ribosomal protein L24-1	RPL24B;RPL24A	At3g53020;RPL24A	AT2G36620;AT3G53020	3.32968	3.19121	3.73403	3.91925	4.19578	3.81565	3.53536	3.46674	2.66976	4.15839	4.28002	3.91791	0.0480982	0.0693467	-0.558587	-2.81446	0.578692	0.610476	0.194354	0.603558	0.022737	0.0398782	-0.700467	-3.60104	0.0661182	0.112142	0.752941	2.50914	0.413275	0.534647	-0.14188	-0.912185	0.0396282	0.108813	0.894821	3.008	3	3	3	18.632	13.078	4917400000	41	2	2
Q9SRH6	Hypersensitive-induced response protein 3	HIR3	HIR3	AT3G01290	2.57648	2.75177	2.82565	2.53015	2.5228	2.84541	3.33654	3.4648	3.09429	3.16434	4.28837	3.80657	0.546569	0.590245	0.0851809	0.657848	0.011519	0.0188901	-0.580574	-4.41909	0.0362039	0.0590195	-1.03513	-3.10049	0.0118783	0.0292547	-0.665755	-4.37964	0.0307621	0.0740235	-1.12031	-3.27093	0.255987	0.38447	0.454552	1.32436	15	15	12	31.321	218.48	12609000000	114	8	6
Q9LZH9	60S ribosomal protein L7a-2	RPL7AB	RPL7AB	AT3G62870	1.38431	1.58275	1.59362	2.75007	3.13651	2.7305	3.24868	3.46345	3.26812	3.12302	3.21145	3.122	0.000810548	0.00280512	-1.35214	-9.09471	4.81304e-05	0.000486808	-1.80653	-18.7014	2.5306e-05	0.000573921	-1.63193	-21.9908	0.0379863	0.0723322	-0.454388	-3.05113	0.107809	0.19385	-0.279796	-2.06525	0.0796522	0.175054	-0.174592	-2.33685	14	2	2	29.034	40.236	6086400000	34	2	1
Q56YU0	Aldehyde dehydrogenase family 2 member C4	ALDH2C4	ALDH2C4	AT3G24503	2.56356	1.85385	2.91173	5.04193	4.5309	5.25557	3.61896	3.46156	3.76332	3.88847	3.5696	4.1886	0.00271849	0.00668389	-2.49975	-6.60794	0.0222685	0.0330422	-1.17156	-3.62448	0.0160011	0.0298963	-1.43918	-4.00966	0.00460608	0.0144727	1.32819	5.72561	0.019209	0.0518133	1.06057	3.79361	0.249543	0.378414	0.267613	1.34595	30	30	30	54.36	323.31	46364000000	305	13	5
Q9C698;F4HV50	Filament-like plant protein 6	FPP6;At1g47900	At1g47900;FPP6	AT1G47900	NaN	NaN	-5.70406	4.02813	4.21987	4.15219	3.19678	3.45556	3.41565	4.81198	5.03277	4.95045	5.82546e-06	0.00027266	-9.27179	-31.8047	8.91347e-06	0.000254178	-8.4944	-28.5853	4.28934e-06	0.000309292	-10.0701	-34.3422	0.00137214	0.00632694	0.777398	7.92503	0.000730846	0.00588616	-0.798337	-9.34255	0.000106711	0.00340347	1.57574	15.2903	67	67	62	118.54	323.31	77158000000	604	0	0
Q9FG81		At5g43830	At5g43830	AT5G43830	2.18008	1.70498	1.16439	3.94746	4.60644	4.06672	3.29183	3.44872	3.34495	3.25099	3.17755	3.21836	0.00210457	0.00557974	-2.52372	-7.0765	0.00482756	0.0093005	-1.67868	-5.65204	0.00647443	0.0146122	-1.53248	-5.20937	0.0152892	0.035528	0.84504	4.06472	0.00826198	0.0280119	0.991242	4.8629	0.0449278	0.117864	-0.146202	-2.88189	12	11	11	27.509	65.76	9812200000	108	4	2
Q9XGM1	V-type proton ATPase subunit D	VHA-D	VHA-D	AT3G58730	0.736786	0.33742	0.833049	3.53061	3.40555	3.59979	3.55319	3.44435	3.21071	2.67374	2.64505	2.37717	5.91694e-05	0.000617099	-2.87623	-17.7513	0.000109826	0.000745838	-2.767	-15.1791	0.000417424	0.00232139	-1.92957	-10.7965	0.399397	0.475187	0.109232	0.942291	0.00100974	0.00696683	0.946665	8.58852	0.00375387	0.0223806	-0.837433	-6.05538	16	16	16	29.058	73.826	10649000000	126	3	3
Q8RUD6	Rhodanese-like domain-containing protein 19, mitochondrial	STR19	At2g21045	AT2G21045	0.714067	0.312981	0.568145	4.33094	4.13299	3.63163	3.87663	3.44319	3.81485	4.08296	3.76209	3.38439	0.000126163	0.000912335	-3.50012	-14.6543	5.90683e-05	0.000527316	-3.17983	-17.759	0.000161776	0.0012883	-3.21141	-13.757	0.266529	0.342573	0.320294	1.29015	0.375735	0.50036	0.288706	0.995737	0.902873	0.931852	0.0315879	0.129958	9	9	9	19.039	49.548	7545900000	84	1	1
Q9SQZ9	PITH domain-containing protein At3g04780		At3g04780	AT3G04780	NaN	NaN	NaN	2.6578	2.65492	2.65357	3.27302	3.44115	3.71719	2.41477	2.74605	2.68551	0.00108033	0.0034098	-6.66022	-8.43814	0.000727352	0.00235582	-7.48191	-9.35417	0.00114089	0.00415979	-6.62023	-8.31852	0.00315832	0.0111237	-0.821693	-6.34606	0.714671	0.796381	0.0399837	0.392552	0.00638036	0.0320079	-0.861677	-5.23076	5	5	5	19.67	31.485	3835000000	35	0	0
Q9M1J7	Protein STRICTOSIDINE SYNTHASE-LIKE 8	SSL8	At3g57010	AT3G57010	1.60082	1.7068	1.26278	2.54809	2.10102	2.48044	3.21372	3.43983	3.13917	2.36811	2.34414	2.82751	0.0115289	0.0208226	-0.853047	-4.41798	0.000420557	0.00166981	-1.74077	-10.7758	0.00869856	0.0184187	-0.989786	-4.79204	0.00588359	0.0172728	-0.887724	-5.35052	0.550439	0.655943	-0.136739	-0.651193	0.0143783	0.0527654	-0.750985	-4.13985	12	12	12	41.98	193.72	9091300000	123	5	8
O23676	Protein mago nashi homolog		At1g02140	AT1G02140	3.63216	3.83841	2.12244	3.43357	3.57968	3.46079	3.30537	3.43226	3.62234	3.73734	3.49297	3.67213	0.617179	0.654347	-0.293674	-0.541077	0.665497	0.693583	-0.255657	-0.465943	0.468692	0.517801	-0.436476	-0.799682	0.729395	0.775194	0.038017	0.371081	0.171096	0.275707	-0.142802	-1.66574	0.198851	0.321422	0.180819	1.53809	12	12	12	17.458	89.7	7843100000	93	3	2
Q39230	Serine--tRNA ligase		At5g27470	AT5G27470	-2.39532	-2.23987	-2.07461	5.23637	5.09008	5.07424	3.54042	3.4321	3.61618	3.52762	3.35696	3.6733	2.5642e-07	0.000107818	-7.37017	-69.5265	7.07084e-07	0.000106409	-5.76617	-53.9413	1.56154e-06	0.000193526	-5.75589	-44.2365	2.71958e-05	0.000853817	1.604	21.5957	0.000104342	0.00210816	1.61427	15.3775	0.927365	0.948397	-0.0102739	-0.0970368	32	32	32	51.628	323.31	39014000000	243	1	1
Q9SHC8;A0A1P8B1Q1	Vesicle-associated protein 1-2;Vesicle-associated protein 1-2, N-terminally processed	PVA12	At2g45140;PVA12	AT2G45140	-1.09403	NaN	NaN	1.23032	0.698503	1.19814	3.56607	3.42694	3.03242	1.5426	1.13249	1.71348	0.023396	0.0376968	-4.67814	-3.56903	0.00596645	0.0110577	-6.97763	-5.3297	0.017694	0.0323552	-5.09868	-3.88978	0.000610405	0.00398439	-2.29949	-9.78873	0.15941	0.260735	-0.420534	-1.72609	0.00132841	0.0118286	-1.87895	-7.99285	13	11	11	26.442	192.78	4361300000	66	2	0
F4JBY2;Q8RWV0	Transketolase-1, chloroplastic	At3g60750;TKL-1	At3g60750;TKL-1	AT3G60750	2.97097	2.2245	2.85102	3.47231	2.8988	3.36881	4.02346	3.42442	3.60723	3.39971	3.07724	3.11757	0.124449	0.158105	-0.564472	-1.9395	0.0262887	0.0379992	-1.00287	-3.44021	0.110685	0.151646	-0.516009	-2.04205	0.154515	0.221282	-0.438397	-1.75277	0.823507	0.881355	0.0484632	0.238094	0.075662	0.168727	-0.486861	-2.38397	26	26	20	79.838	229.81	23318000000	227	16	10
P48523	Cinnamyl alcohol dehydrogenase 4	CAD4	CAD4	AT3G19450	2.27388	1.46144	1.65922	3.5653	3.03107	4.00112	3.6728	3.42145	3.66475	3.21061	2.9565	3.32075	0.00959057	0.0178769	-1.73431	-4.65986	0.00227976	0.0052801	-1.78815	-6.92712	0.00696334	0.0153996	-1.36444	-5.10397	0.862863	0.887905	-0.053839	-0.184138	0.285842	0.406833	0.369874	1.23074	0.035501	0.100577	-0.423713	-3.12075	21	20	20	39.098	253.55	14700000000	209	7	4
Q9FT52;Q2V3P9	ATP synthase subunit d, mitochondrial	ATPQ	At3g52300	AT3G52300	NaN	NaN	NaN	4.34819	4.52329	3.96194	3.28147	3.40645	3.16745	2.90438	3.30826	3.11635	1.04394e-05	0.00032053	-9.51113	-27.4734	1.06519e-05	0.000271115	-8.51845	-27.3347	1.37636e-05	0.000451196	-8.34299	-25.6304	0.0052355	0.0159656	0.992686	5.52678	0.00450151	0.0187061	1.16814	5.76187	0.265131	0.393832	-0.175458	-1.29461	15	15	15	19.586	93.43	8693800000	96	0	0
Q9MAT3;A0A1P8AW60		F13M7.16	At1g04850	AT1G04850	-3.51221	-3.44667	-3.72492	3.70138	3.45586	3.55875	3.23744	3.39995	3.54894	1.9067	1.84516	2.62806	3.39897e-07	0.000107818	-7.13326	-64.7931	5.8633e-07	0.000104103	-6.95671	-56.5296	2.78649e-05	0.000580813	-5.6879	-21.4639	0.198617	0.270795	0.176548	1.53909	0.00521423	0.0205063	1.44536	5.53301	0.00895122	0.0391043	-1.26881	-4.75299	9	9	9	46.603	41.801	8981600000	80	1	0
Q9LEV3	CBS domain-containing protein CBSX3, mitochondrial	CBSX3	CBSX3	AT5G10860	3.12203	3.19412	3.44014	3.34952	3.50479	3.23878	3.87004	3.39829	3.31931	4.06969	3.76325	3.35473	0.414372	0.459642	-0.112265	-0.909841	0.232383	0.264175	-0.277117	-1.40623	0.104935	0.144702	-0.477126	-2.08912	0.431074	0.507153	-0.164852	-0.874783	0.174085	0.279295	-0.364861	-1.65099	0.498704	0.616137	0.200009	0.743082	12	12	12	22.729	203.02	11114000000	141	7	6
Q9LXS7	Citrate synthase 1, peroxisomal	CSY1	CSY1	AT3G58740	5.00928	5.44219	5.13987	0.899879	0.915381	NaN	3.29935	3.3969	3.48116	2.90088	2.95393	4.2175	0.0307481	0.0472612	6.17166	3.27142	0.000200519	0.00103442	1.80464	13.0251	0.0148859	0.0282369	1.83968	4.0973	0.0812001	0.132078	-4.36701	-2.31929	0.0882604	0.166806	-4.33198	-2.24369	0.939468	0.957033	-0.0350351	-0.0808193	3	1	1	52.895	1.4266	10665000000	12	1	1
Q8W4Q4		At4g24800	At4g24800	AT4G24800	-9.91821e-05	-0.721891	0.358697	5.31646	5.38057	5.38009	3.20282	3.3959	3.2423	2.81891	3.2699	3.06099	6.69132e-05	0.000655135	-5.48014	-17.208	0.000460783	0.00177434	-3.40144	-10.5254	0.000764714	0.00330247	-3.17103	-9.23332	4.91211e-06	0.000500057	2.0787	33.1944	6.27679e-05	0.00184589	2.30911	17.4885	0.182417	0.30426	-0.230406	-1.61125	40	36	36	77.435	323.31	49078000000	302	5	1
O24466	Ras-related protein RABE1a	RABE1A	RABE1A	AT3G53610	2.73865	2.24819	2.05067	3.28245	3.48911	3.07164	3.40547	3.39384	3.55571	3.10684	3.14822	3.11749	0.0169634	0.0288333	-0.935228	-3.93974	0.00634202	0.0116123	-1.10584	-5.23959	0.0191232	0.0345655	-0.778346	-3.79881	0.263653	0.340152	-0.170611	-1.29935	0.265035	0.384682	0.156881	1.29492	0.00362751	0.0218787	-0.327492	-6.11209	9	8	1	23.939	90.633	10373000000	99	5	4
Q9LPT6		F11F12.1	At1g50670	AT1G50670	NaN	NaN	-1.54298	3.94117	4.16179	3.93642	3.2839	3.39272	3.52107	2.42993	2.18476	2.58446	0.00451341	0.00969173	-8.50016	-5.75769	0.00591385	0.0109843	-7.88626	-5.34288	0.00961626	0.0198832	-6.88675	-4.65628	0.00371852	0.0124546	0.613896	6.07101	0.000306846	0.00374055	1.61341	11.6836	0.00177806	0.0139805	-0.999511	-7.40078	12	12	12	23.425	111.95	8823400000	76	0	0
P20649;A0A1P8AYX4	ATPase 1, plasma membrane-type	AHA1	At2g18960	AT2G18960	1.64592	1.49849	1.3821	0.650658	1.07327	1.46069	3.70986	3.39176	3.0294	2.8276	2.67976	3.03015	0.143226	0.178359	0.447295	1.8179	0.000896488	0.00273404	-1.86817	-8.85926	0.000461086	0.00245595	-1.337	-10.5237	0.00162577	0.00711359	-2.31546	-7.57831	0.00219554	0.0116128	-1.7843	-6.9971	0.0743003	0.167325	-0.531166	-2.4007	55	13	12	104.22	77.611	19471000000	103	6	5
Q9XI72	CASP-like protein 1A1		At1g14160	AT1G14160	NaN	NaN	NaN	NaN	NaN	NaN	3.54397	3.38926	3.75407	3.04726	2.95507	2.50786	NaN	NaN	0	NaN	3.78432e-05	0.000433487	-8.21849	-19.8709	6.55504e-05	0.000829385	-7.4928	-17.2978	6.92651e-05	0.00118882	-9.4091	-17.0584	0.000105603	0.00211995	-8.6834	-15.3308	0.0212349	0.0697692	-0.725698	-3.67834	3	3	3	22.403	88.433	1668100000	22	0	0
A8MQZ8;Q94AW9		At2g25355	At2g25355	AT2G25355	NaN	NaN	2.28749	2.90649	2.51493	2.59864	2.91348	3.38327	2.92255	NaN	NaN	NaN	0.101299	0.132375	-5.10039	-2.12038	0.0843563	0.105842	-5.50014	-2.28461	0.395598	0.448312	2.31711	0.950685	0.110382	0.168793	-0.399747	-2.04446	6.47883e-05	0.00184589	7.4175	17.349	5.84179e-05	0.00299433	-7.81725	-17.8087	3	3	3	23.622	3.7821	4817000000	10	0	0
Q9ZU52	Probable fructose-bisphosphate aldolase 3, chloroplastic	FBA3	At2g01140	AT2G01140	2.34473	2.37528	2.82477	2.85255	2.58628	2.61095	2.90565	3.376	2.97533	2.8331	2.73257	2.9136	0.395205	0.441443	-0.168332	-0.951559	0.0555766	0.0729826	-0.570736	-2.67396	0.129936	0.173473	-0.311495	-1.90202	0.0763578	0.125621	-0.402404	-2.37555	0.224697	0.339192	-0.143163	-1.43468	0.171095	0.290817	-0.259241	-1.66574	17	17	15	42.327	129.8	10254000000	144	13	6
Q9LYG3	NADP-dependent malic enzyme 2	NADP-ME2	NADP-ME2	AT5G11670	2.35226	1.27688	1.97551	4.75049	3.21904	4.74229	3.66813	3.37513	3.25674	2.40203	1.86892	3.49605	0.0167203	0.0284958	-2.36906	-3.95695	0.00979641	0.0165508	-1.56512	-4.63147	0.277028	0.331112	-0.720783	-1.25736	0.199479	0.271585	0.803939	1.53541	0.0778228	0.152139	1.64827	2.35811	0.162785	0.28009	-0.844335	-1.70819	32	32	31	64.412	299.31	27928000000	244	14	6
Q944Q6		At2g14835	At2g14835	AT2G14835	NaN	NaN	NaN	4.10752	4.11901	4.06329	3.47522	3.36957	3.11769	2.05281	2.04685	1.65275	9.69636e-05	0.000809014	-9.4206	-15.666	0.00014429	0.00086415	-8.64481	-14.163	0.000298629	0.00188922	-7.24146	-11.7651	0.00194824	0.00795394	0.775781	7.22338	8.23412e-05	0.00193175	2.17914	16.3282	0.00116456	0.0109871	-1.40336	-8.27387	10	10	10	37.437	161.92	11688000000	117	0	0
Q9STT2	Vacuolar protein sorting-associated protein 29	VPS29	At3g47810	AT3G47810	NaN	NaN	NaN	3.11192	3.33573	-0.154745	3.57088	3.3662	0.21018	-1.2564	-0.309939	-0.00191307	0.00267314	0.00660284	-7.74015	-6.63788	0.00205674	0.00487743	-8.02494	-7.11997	0.000434949	0.0023764	-5.11977	-10.6829	0.864628	0.888806	-0.284787	-0.181735	0.0923534	0.172681	2.62038	2.2029	0.0651298	0.15322	-2.90517	-2.52327	2	2	2	20.968	3.6319	3959100000	19	0	0
Q9M337	40S ribosomal protein S21-1	RPS21B	RPS21B	AT3G53890	1.22775	NaN	NaN	3.30715	3.80956	3.49521	3.66241	3.36365	4.01234	3.66767	3.84053	3.27789	0.0391137	0.0578937	-6.7297	-3.02129	0.0369003	0.0511227	-6.87186	-3.08087	0.038198	0.0617677	-6.78776	-3.04545	0.582384	0.644777	-0.142159	-0.59745	0.806381	0.869986	-0.0580565	-0.261832	0.754082	0.825409	-0.0841029	-0.335534	4	2	2	9.0741	12.533	1554100000	37	2	1
Q93V56;O82597	Soluble inorganic pyrophosphatase 1;Soluble inorganic pyrophosphatase 5	PPA1;PPA5	At1g01050;At4g01480	AT1G01050;AT4G01480	0.752731	1.3338	1.43969	4.83833	4.80563	4.7569	3.08626	3.3615	3.19563	3.79687	3.61605	3.01797	7.23381e-05	0.000682411	-3.62488	-16.8721	0.000865111	0.00265968	-2.03905	-8.94185	0.00192914	0.0060177	-2.30155	-7.24232	4.51417e-05	0.000999539	1.58582	19.0064	0.00501034	0.0199845	1.32332	5.59437	0.350541	0.482178	0.2625	1.05597	9	6	5	24.484	44.863	6991400000	54	1	1
P48641	Glutathione reductase, cytosolic		At3g24170	AT3G24170	0.610277	-0.203136	1.00335	5.21436	4.6881	4.8438	3.11643	3.3613	3.24348	3.72449	3.03727	4.05414	0.000331356	0.00159394	-4.44525	-11.4559	0.00157054	0.00403021	-2.77024	-7.64783	0.00251579	0.00722983	-3.13514	-6.74686	0.000613607	0.00398651	1.67501	9.77549	0.0178587	0.0491206	1.31012	3.87885	0.301386	0.431668	0.364896	1.18563	21	21	21	53.87	323.31	26159000000	196	4	1
O48528	Outer envelope pore protein 16-3, chloroplastic/mitochondrial	OEP163	OEP163	AT2G42210	2.34264	2.54489	2.4105	2.95446	2.50178	3.1256	3.34509	3.36125	3.07452	2.3812	2.35228	3.12263	0.0936302	0.123807	-0.427936	-2.19059	0.00169188	0.00423305	-0.82761	-7.49881	0.51234	0.561038	-0.186024	-0.718214	0.127101	0.188997	-0.399674	-1.92116	0.483177	0.598593	0.241912	0.772029	0.0753575	0.168454	-0.641586	-2.38768	8	8	8	16.999	30.316	4158500000	54	3	2
Q93VR3	GDP-mannose 3,5-epimerase		At5g28840	AT5G28840	0.530933	1.39736	1.19195	4.13982	4.40254	4.26772	3.23002	3.36085	3.30535	3.45512	3.53701	3.16662	0.000288699	0.00145601	-3.22995	-11.8674	0.00102655	0.00299503	-2.25866	-8.55156	0.00117933	0.00423994	-2.34617	-8.24659	0.000331489	0.00271596	0.97129	11.4547	0.0028564	0.0137373	0.883779	6.52052	0.501384	0.618147	0.0875107	0.738154	24	24	24	42.758	140.61	21061000000	222	4	6
Q9CAT7	Nascent polypeptide-associated complex subunit beta	T18K17.10	At1g73230	AT1G73230	0.648371	1.98012	0.800803	4.0885	3.61759	3.72212	3.15499	3.35882	2.91865	2.06986	2.57168	2.83436	0.00388236	0.00869341	-2.6663	-6.00007	0.0104034	0.0173603	-2.00105	-4.5518	0.0474065	0.0742928	-1.34886	-2.82872	0.0253681	0.0531257	0.665254	3.4793	0.0077306	0.0267063	1.31744	4.95554	0.0646875	0.152689	-0.652186	-2.52967	6	6	4	18.004	40.783	4000600000	37	0	0
Q9LEV6		T30N20_100	At5g10830	AT5G10830	NaN	NaN	NaN	4.15106	3.23609	3.83029	2.55678	3.35608	3.35994	1.18997	1.34715	3.07301	4.82498e-05	0.000576893	-7.69219	-18.6897	6.79613e-05	0.000568117	-7.04398	-17.1405	0.00101688	0.00389463	-5.82309	-8.57273	0.161849	0.229704	0.648211	1.71312	0.0472627	0.103532	1.8691	2.83172	0.13787	0.250981	-1.22089	-1.85075	10	10	10	29.21	83.475	7360600000	47	0	0
Q944K2	Dolichyl-diphosphooligosaccharide--protein glycosyltransferase 48 kDa subunit	OST48	OST48	AT5G66680	2.19099	2.81751	2.85553	2.74781	2.41663	3.18194	3.35658	3.34948	3.24276	2.64623	2.6902	3.21455	0.630369	0.666305	-0.160788	-0.520231	0.0335568	0.0471238	-0.694931	-3.17933	0.462929	0.512062	-0.228985	-0.810869	0.0761637	0.125454	-0.534144	-2.37789	0.823911	0.881355	-0.0681979	-0.237537	0.0666238	0.155575	-0.465946	-2.502	16	16	16	48.744	152.52	12964000000	151	8	7
Q9T003		T12J5.30	At4g35160	AT4G35160	NaN	NaN	-2.48755	4.94838	5.15469	4.94204	2.85995	3.34796	3.08703	3.51811	3.7384	3.7583	0.00076505	0.00271123	-9.56567	-9.23227	0.00184242	0.00450592	-7.64895	-7.33132	0.00136769	0.00467923	-8.22224	-7.93181	0.000260645	0.00237105	1.91672	12.1818	0.00020663	0.00296709	1.34343	12.9258	0.0233957	0.074619	0.573289	3.56905	19	19	17	42.614	159.78	20535000000	187	0	0
Q93Z49;A8MS32		At5g64130	At5g64130	AT5G64130	NaN	NaN	NaN	3.34163	4.03539	3.20165	3.15577	3.34627	1.84053	2.93017	3.22713	2.82894	4.21556e-05	0.000541578	-9.15265	-19.3374	0.000168812	0.00094689	-8.40728	-13.6088	3.15804e-05	0.000594515	-8.62184	-20.7978	0.238892	0.31432	0.745367	1.38286	0.135102	0.229067	0.530809	1.86827	0.683019	0.767321	0.214557	0.439472	6	5	5	12.299	201.73	4837100000	54	0	0
O48845;A0A1P8AX49	Cytochrome b5 isoform B	CYTB5-B	At2g32720;CYTB5-B	AT2G32720	NaN	NaN	NaN	NaN	NaN	NaN	3.50101	3.34196	3.22485	NaN	NaN	NaN	NaN	NaN	0	NaN	1.49604e-07	5.68943e-05	-7.98905	-79.5587	NaN	NaN	0	NaN	5.39451e-05	0.00105655	-8.74036	-18.1706	NaN	NaN	0	NaN	2.23631e-06	0.000974783	-8.69422	-40.4308	4	4	4	15.016	53.35	1289900000	24	0	0
Q9SVD7;F4J6Z1	Ubiquitin-conjugating enzyme E2 variant 1D	UEV1D;UEV1D-4	At3g52560;UEV1D	AT3G52560	0.270214	NaN	0.293935	1.59522	3.13937	3.15924	3.3743	3.34183	3.40824	3.67041	3.55649	3.12273	0.0959636	0.126479	-4.22949	-2.16857	0.0573005	0.0750134	-4.973	-2.64466	0.0555611	0.0846802	-5.04809	-2.67423	0.224824	0.298966	-0.743512	-1.4342	0.207008	0.319296	-0.818602	-1.50405	0.677935	0.764233	0.0750901	0.447113	11	11	6	16.533	117.33	5211500000	86	4	2
Q9LF33	UDP-glucose 6-dehydrogenase 3	UGD3	UGD3	AT5G15490	2.49354	1.85227	2.25693	3.61891	3.43773	3.56339	3.46772	3.33743	3.43312	3.3424	3.00121	3.15347	0.00234351	0.005998	-1.3391	-6.87624	0.00317519	0.00676864	-1.21184	-6.33692	0.0103495	0.0209643	-0.964781	-4.55864	0.127188	0.189036	0.127258	1.92057	0.0290145	0.0706463	0.37432	3.33337	0.0803674	0.175927	-0.247062	-2.32869	30	30	13	53.117	262.29	20343000000	238	11	5
Q93W34	Polyadenylate-binding protein RBP45C	RBP45C	RBP45C	AT4G27000	0.608067	1.34451	0.983329	3.20672	3.3307	3.05851	3.41614	3.32785	3.09008	2.52756	2.52602	2.5105	0.000609414	0.00232815	-2.22001	-9.79285	0.000599815	0.00208129	-2.29939	-9.83313	0.00191761	0.0059921	-1.54272	-7.25386	0.56045	0.624866	-0.079381	-0.634129	0.00101006	0.00696683	0.677286	8.58782	0.00148683	0.01249	-0.756667	-7.75919	11	11	11	44.972	81.491	6512800000	109	4	3
Q9LNU4	26S proteasome non-ATPase regulatory subunit 3 homolog A	RPN3A	At1g20200	AT1G20200	1.68612	1.91335	2.04435	2.5047	2.87207	2.62224	3.35844	3.3278	3.28787	3.34333	3.07535	2.83297	0.00646046	0.0129209	-0.785065	-5.21252	0.000172321	0.000955167	-1.44343	-13.5377	0.00265054	0.00747291	-1.20261	-6.65304	0.00394781	0.0130211	-0.658366	-5.97276	0.0845273	0.161346	-0.417543	-2.28278	0.180876	0.302591	-0.240823	-1.61845	21	21	9	55.582	169.95	17422000000	213	11	10
Q0WSY2	Filament-like plant protein 4	FPP4	FPP4	AT1G19835	NaN	NaN	NaN	0.970137	1.66202	1.02123	3.29053	3.32323	3.39534	3.86072	3.9408	3.84369	1.4321e-05	0.000347874	-7.29053	-25.376	8.79983e-07	0.00011902	-9.4091	-51.0672	7.00039e-07	0.000140173	-9.95447	-54.0767	0.000706056	0.00430559	-2.11857	-9.42656	0.000289359	0.00367595	-2.66394	-11.8605	0.000223935	0.00441457	0.545368	12.6633	51	46	46	109.81	323.31	26038000000	357	0	0
Q9FG71	ER membrane protein complex subunit 8/9 homolog	EMB2731	EMB2731	AT5G55940	1.01245	1.54743	1.4919	1.61652	2.01594	2.28216	3.19833	3.31766	3.23788	2.60399	2.27412	2.55597	0.0733705	0.100034	-0.620948	-2.41232	0.000393694	0.00159415	-1.9007	-10.9602	0.00474857	0.0115387	-1.12743	-5.6778	0.00287391	0.0104698	-1.27975	-6.50979	0.0818776	0.157999	-0.506486	-2.31172	0.0020644	0.0152651	-0.773268	-7.11293	7	7	7	22.979	39.406	4724300000	48	3	2
F4KHS2;F4KHS1;Q8L7D2		SBT4.12	At5g59090	AT5G59090	4.36458	4.8794	3.9241	1.70235	2.13384	1.0461	2.78207	3.31422	2.22164	1.83428	2.08352	2.19045	0.00276215	0.00676094	2.76193	6.57968	0.0181946	0.0277665	1.61672	3.85694	0.00134747	0.0046453	2.35327	7.96295	0.0623759	0.107165	-1.14521	-2.56396	0.287498	0.408758	-0.408653	-1.22583	0.0911763	0.191071	-0.736558	-2.21442	18	18	17	77.514	323.31	15925000000	183	24	21
Q9FFC9		At5g16550	At5g16550	AT5G16550	NaN	NaN	NaN	0.476789	0.678809	0.97954	3.34783	3.31386	3.28777	NaN	-1.42419	-0.862783	0.00125566	0.00381873	-5.94867	-8.112	0.000285709	0.00129506	-8.55344	-11.8991	0.217342	0.268863	-2.52924	-1.46283	5.97389e-05	0.00111208	-2.60477	-17.7084	0.0963413	0.178484	3.41942	2.16506	0.0186102	0.0635402	-6.0242	-3.8305	6	6	6	26.624	16.964	2074300000	30	0	0
Q9FM97	Pyruvate kinase		At5g56350	AT5G56350	2.43799	1.94518	2.42618	3.1535	2.84102	3.25595	3.28748	3.30636	3.22485	3.00984	3.01785	3.29133	0.0164842	0.0281559	-0.813707	-3.97395	0.00363384	0.0075106	-1.00311	-6.10919	0.0110148	0.0219687	-0.836557	-4.47705	0.210704	0.284219	-0.189408	-1.48907	0.890178	0.928626	-0.02285	-0.147088	0.156918	0.274083	-0.166558	-1.73956	25	25	21	54.411	323.31	14154000000	183	6	5
E0X9N4	Zinc finger CCCH domain-containing protein 69	At3g63550	At3g63550	AT3G63550	NaN	NaN	NaN	3.61374	4.064	3.84087	2.97306	3.30488	3.15093	2.91072	3.08866	3.01659	1.48476e-05	0.000356156	-9.30371	-25.1468	1.80329e-05	0.000316033	-8.60713	-23.9477	1.7345e-05	0.000484852	-8.46949	-24.183	0.012518	0.0304294	0.696578	4.31283	0.00396924	0.0171476	0.834212	5.96394	0.27496	0.405017	-0.137634	-1.26373	15	15	15	39.189	185.8	15432000000	173	0	0
O24457	Pyruvate dehydrogenase E1 component subunit alpha-3, chloroplastic	PDH-E1 ALPHA	PDH-E1	AT1G01090	1.746	2.14725	1.83699	3.03044	3.01815	3.08314	3.19182	3.30483	3.24004	2.93233	2.95265	3.0262	0.000771543	0.00271991	-1.13383	-9.21203	0.000445606	0.00173276	-1.33548	-10.6166	0.00105108	0.00396154	-1.06031	-8.49893	0.00625046	0.0179276	-0.201653	-5.26095	0.102141	0.186404	0.0735118	2.11303	0.00317341	0.0201804	-0.275165	-6.33788	20	20	20	47.173	314.27	13367000000	168	6	8
A0A1I9LMJ4;Q8GYN5	RPM1-interacting protein 4	RIN4	At3g25070;RIN4	AT3G25070	NaN	NaN	NaN	-2.89498	-4.66155	-3.35375	2.63472	3.29644	2.845	1.98426	2.56114	3.10743	0.177381	0.215508	-1.25539	-1.63504	0.0001869	0.000999689	-7.81754	-13.2606	0.000319904	0.00196561	-7.4431	-11.5596	0.000312071	0.00260884	-6.56214	-11.6332	0.000568741	0.00509971	-6.1877	-9.96927	0.378523	0.50994	-0.374441	-0.989292	6	6	6	24.904	82.256	2843600000	42	0	0
Q9ZVT6		F15K9.5	At1g03350	AT1G03350	NaN	NaN	NaN	5.32716	5.61402	5.22794	3.16	3.29298	3.18022	3.26535	3.66592	3.38256	0.00015245	0.0010247	-9.48187	-13.9663	0.000402747	0.00162251	-7.30324	-10.8963	0.000377031	0.00216838	-7.53011	-11.0826	5.95408e-05	0.00111208	2.17864	17.7233	0.000298977	0.00371192	1.95177	11.7616	0.145883	0.260018	0.226874	1.80209	22	22	22	51.895	237.92	30790000000	148	0	0
Q9ZPI5	Peroxisomal fatty acid beta-oxidation multifunctional protein MFP2;Enoyl-CoA hydratase/3-2-trans-enoyl-CoA isomerase/3-hydroxybutyryl-CoA epimerase;3-hydroxyacyl-CoA dehydrogenase	MFP2	At3g06860	AT3G06860	1.70192	1.93833	2.34994	2.98983	2.06384	2.89376	3.53939	3.29269	3.36815	2.72421	2.7613	2.86031	0.135476	0.170032	-0.652418	-1.86588	0.00229345	0.00529568	-1.40335	-6.91605	0.0154121	0.0290376	-0.785212	-4.055	0.0682669	0.11498	-0.750928	-2.47924	0.677688	0.765743	-0.132794	-0.447487	0.00177829	0.0139805	-0.618134	-7.40052	39	39	39	78.839	272.16	20102000000	310	15	12
Q9SCZ4	Receptor-like protein kinase FERONIA	FER	FER	AT3G51550	NaN	NaN	NaN	1.01316	1.55979	1.25805	3.29814	3.28753	3.24927	3.6333	3.74041	4.04669	0.000733986	0.00263029	-6.19356	-9.33216	0.000220713	0.00109722	-8.19487	-12.7102	0.000185266	0.00138603	-8.72336	-13.2903	0.000228068	0.00222272	-2.00132	-12.6043	0.000228621	0.00311651	-2.5298	-12.5965	0.0133032	0.0504385	0.528488	4.23626	29	29	25	98.149	191.26	21248000000	212	0	0
Q9SJT9	Coatomer subunit alpha-2		At2g21390	AT2G21390	2.40378	2.16037	2.87612	2.8256	1.48244	2.95498	3.29948	3.28584	3.16132	2.20149	1.91988	3.05406	0.914275	0.923661	0.0590858	0.114613	0.0231388	0.0341074	-0.768786	-3.5814	0.836328	0.856032	0.0882829	0.220432	0.154845	0.221676	-0.827872	-1.75095	0.962347	0.975646	0.0291971	0.0502299	0.0672629	0.156415	-0.857069	-2.49307	71	34	34	136.47	323.31	32544000000	294	17	14
Q96290	Monosaccharide-sensing protein 1	MSSP1	MSSP1	AT1G20840	NaN	NaN	-2.58287	2.4519	1.38961	2.01714	3.28368	3.28534	3.10053	1.33935	0.9304	1.20442	0.00365097	0.00826205	-6.56684	-6.10138	0.00161891	0.00411545	-7.83714	-7.58678	0.00512404	0.0121833	-5.77201	-5.55979	0.0155948	0.0360346	-1.2703	-4.04071	0.0742375	0.146909	0.794828	2.40147	0.000106637	0.00340347	-2.06513	-15.2929	14	14	14	79.484	162.27	8303900000	117	0	0
Q8VWF1		At4g34660	At4g34660	AT4G34660	-2.14595	NaN	NaN	3.05835	3.88264	3.35972	2.951	3.28143	3.02553	2.92893	2.95926	2.95496	0.000406758	0.00178416	-6.67773	-10.8686	0.000384434	0.00156364	-6.33014	-11.0274	0.000394743	0.00222413	-6.19187	-10.9527	0.253404	0.329482	0.347583	1.33295	0.114005	0.202291	0.485853	2.01609	0.240925	0.370355	-0.138269	-1.37569	17	17	17	40.925	185.04	10121000000	124	1	0
Q9FK68	Ras-related protein RABA1c	RABA1C	RABA1C	AT5G45750	0.188713	0.16416	-0.155547	2.05042	2.43536	2.24415	3.33914	3.27304	3.58969	3.09459	3.22325	2.48363	0.000156615	0.00103994	-2.17753	-13.8709	2.23366e-05	0.00034303	-3.33485	-22.6925	0.000348754	0.00205379	-2.86805	-11.3065	0.00141193	0.00642773	-1.15731	-7.86561	0.0529289	0.112641	-0.690512	-2.72106	0.13257	0.244376	-0.4668	-1.88463	12	8	6	23.87	77.671	5564000000	57	1	1
Q8VYC5;A0A1P8AVD8;B3H739;F4IAP5		At1g18270	At1g18270	AT1G18270	1.44432	1.4424	1.61473	3.4859	3.07403	3.71328	3.07166	3.27163	3.12669	2.62267	2.81774	2.96328	0.000599221	0.00230673	-1.92392	-9.83565	3.64874e-05	0.000425649	-1.65618	-20.0545	0.000336758	0.00201719	-1.30074	-11.4085	0.2444	0.320235	0.267745	1.36357	0.0421211	0.0951082	0.623177	2.94637	0.0368314	0.10284	-0.355432	-3.08279	62	62	62	147.04	323.31	41185000000	472	11	13
Q42553;A0A1I9LM15	Isopentenyl-diphosphate Delta-isomerase II, chloroplastic	IPP2	At3g02780;IPP2	AT3G02780	1.49178	1.36788	2.0224	3.51672	2.5144	3.39064	3.47107	3.27131	3.36566	2.02974	1.9098	2.66656	0.0154835	0.0267563	-1.51324	-4.04939	0.00112951	0.00319845	-1.74199	-8.34039	0.136366	0.180918	-0.574685	-1.86022	0.514744	0.585007	-0.228756	-0.713882	0.0753488	0.148671	0.93855	2.38779	0.00847799	0.0379989	-1.16731	-4.82729	14	8	8	32.607	154.53	10358000000	65	3	1
Q8LAH7;F4I403	12-oxophytodienoate reductase 1	OPR1	At1g76680	AT1G76680	0.119659	0.547003	1.35623	3.93888	3.17312	3.19642	3.43852	3.26508	3.01952	3.23876	3.07244	3.45598	0.00332366	0.00773085	-2.76184	-6.259	0.00256531	0.00576929	-2.56674	-6.71168	0.00243354	0.00712276	-2.58143	-6.80722	0.523325	0.591979	0.195099	0.698533	0.547465	0.653557	0.18041	0.656304	0.933193	0.953146	0.0146894	0.089223	24	24	15	41.167	81.753	16293000000	227	5	3
Q9SR36	Glutathione S-transferase U8	GSTU8	GSTU8	AT3G09270	-1.24905	-1.44289	0.224416	3.2725	2.97023	2.66504	3.34956	3.26377	3.02212	3.29872	3.00429	3.34086	0.00239883	0.00609357	-3.79176	-6.83345	0.00166234	0.00418945	-4.03432	-7.53385	0.00167548	0.00543404	-4.03713	-7.51817	0.293802	0.370336	-0.24256	-1.20736	0.297095	0.418422	-0.245371	-1.19786	0.985392	0.990188	0.00281048	0.019479	13	13	13	25.714	29.902	5470200000	90	3	1
O22100;F4J0Y1		F16M2_110;ATMRK1	At3g63260	AT3G63260	NaN	NaN	NaN	1.78118	1.70468	1.74264	3.22712	3.25818	3.26717	3.99945	4.25116	4.13378	5.88796e-05	0.000617099	-6.09201	-17.7733	2.43497e-05	0.000349041	-7.6	-22.2051	1.71774e-05	0.000484852	-8.47731	-24.2421	4.66737e-07	0.000454093	-1.50799	-59.8505	6.14067e-06	0.00076336	-2.3853	-31.3871	0.000285608	0.00505663	0.877307	11.9001	13	12	12	42.582	111	12738000000	106	0	0
A2RVS6	Serine/arginine-rich splicing factor SR34A	SR34A	SR34A	AT3G49430	0.531437	0.952318	1.39935	2.90749	2.68425	2.52587	2.77275	3.23483	2.96478	3.38626	3.49472	2.87615	0.0031158	0.00740003	-1.74484	-6.36936	0.00203227	0.00483651	-2.02975	-7.14269	0.00189519	0.00594266	-2.29134	-7.27656	0.176539	0.246913	-0.284914	-1.63908	0.0683215	0.137358	-0.546504	-2.47849	0.324549	0.45602	0.26159	1.12229	13	13	13	33.599	26.586	6539500000	103	3	2
Q9SUT5	Protein SGT1 homolog B	SGT1B	SGT1B	AT4G11260	0.745413	0	-0.0438223	4.30379	4.41163	4.19194	3.12491	3.23248	2.84223	3.2306	2.75251	2.32768	0.000103172	0.000824997	-4.06859	-15.4216	0.000546955	0.0019679	-2.83268	-10.0703	0.00226477	0.00677177	-2.5364	-6.93934	0.000736108	0.00436493	1.23591	9.32517	0.00465634	0.0190744	1.53219	5.70854	0.358135	0.490091	-0.296274	-1.03742	16	16	16	39.762	238.9	15090000000	139	3	2
Q9S7C0	Heat shock 70 kDa protein 14	HSP70-14	HSP70-14	AT1G79930	1.73558	1.48566	1.24095	4.28265	4.11579	4.16938	3.27534	3.23097	3.16334	3.37369	3.4549	3.23909	5.73674e-05	0.000609906	-2.70188	-17.8905	0.000290149	0.0013043	-1.73582	-11.8522	0.000278749	0.00178538	-1.8685	-11.9744	8.13669e-05	0.00127363	0.966062	16.3775	0.000476627	0.00466817	0.833382	10.4342	0.134438	0.246564	0.132679	1.87252	42	42	10	91.749	323.31	40221000000	378	11	9
P68209	Succinyl-CoA ligase [ADP-forming] subunit alpha-1, mitochondrial		At5g08300	AT5G08300	4.56368	5.13722	4.93228	2.67546	2.60297	2.57952	3.26332	3.2282	3.13994	3.09122	3.30209	2.9851	0.000186709	0.00113745	2.25841	13.2641	0.000630644	0.0021412	1.66724	9.70647	0.000799775	0.0034211	1.75159	9.1264	0.000224191	0.00222272	-0.591174	-12.6596	0.00653194	0.0238519	-0.506824	-5.19647	0.446977	0.574351	-0.0843496	-0.842417	10	10	3	36.151	268.66	10767000000	121	10	9
Q9M2D8	Uncharacterized protein At3g61260		At3g61260	AT3G61260	NaN	NaN	NaN	-5.50246	-5.48601	-2.47299	2.90767	3.22559	3.13734	3.439	4.22053	3.44879	0.956329	0.960836	-0.0605631	-0.0582688	9.84291e-06	0.000265479	-7.63792	-27.8823	2.26395e-05	0.000547064	-8.25049	-22.6158	0.00169864	0.00729282	-7.57736	-7.4909	0.00140477	0.00857526	-8.18993	-7.87616	0.0904133	0.190285	0.61257	2.22198	12	12	12	23.144	48.18	4167400000	91	0	0
O50071;Q8H0Z0		At2g32850	At2g32850	AT2G32850	-3.15797	-4.00744	-2.70479	2.7532	3.2415	2.96835	3.03185	3.22394	3.081	2.81944	2.81561	2.69312	0.000103199	0.000824997	-6.27775	-15.4205	7.74877e-05	0.000611375	-6.40233	-16.5812	9.38686e-05	0.000995559	-6.06612	-15.7953	0.460056	0.533769	-0.124583	-0.816486	0.224047	0.338588	0.211624	1.43713	0.00906443	0.0395548	-0.336207	-4.73592	32	32	32	72.442	175.39	20366000000	232	0	0
Q8VZR8;F4JL78		At4g28300	At4g28300	AT4G28300	-3.73458	-4.12421	NaN	1.46249	2.36963	1.56692	2.53529	3.22344	2.71704	-0.0188541	-0.183621	-1.67192	0.000117267	0.000883261	-5.98599	-14.9287	3.57862e-05	0.000423026	-7.01157	-20.1528	0.00393707	0.00996286	-3.56151	-5.9772	0.043833	0.0809542	-1.02557	-2.90647	0.0154853	0.0440689	2.42448	4.04925	0.00363065	0.0218787	-3.45005	-6.11065	10	10	10	54.106	121.42	3647100000	59	2	0
Q94JS0;Q9LYR2	Cytochrome b-c1 complex subunit Rieske, mitochondrial	At5g13430;T22N19_90	At5g13430;At5g13440	AT5G13430;AT5G13440	2.46292	1.75705	2.47797	2.43219	1.87568	1.85523	3.21386	3.22303	2.92707	2.53225	2.38027	2.80379	0.588839	0.628048	0.178275	0.586832	0.0258422	0.0374535	-0.888674	-3.45896	0.274272	0.328579	-0.339455	-1.26585	0.00738237	0.0204883	-1.06695	-5.02057	0.0837601	0.160557	-0.51773	-2.29105	0.0251541	0.0786919	-0.549219	-3.48863	5	5	5	29.607	99.504	5654500000	34	2	1
Q8VXY4		At4g34270	At4g34270	AT4G34270	NaN	NaN	NaN	3.18072	3.4018	3.24936	2.99139	3.22289	2.84949	3.1688	3.10581	2.93817	0.00047932	0.00197735	-8.28355	-10.4191	0.00055401	0.00198577	-8.02751	-10.0371	0.000529349	0.0026697	-8.07719	-10.1557	0.113858	0.173025	0.256037	2.01722	0.095312	0.176983	0.206362	2.17466	0.719284	0.797781	0.0496753	0.385802	12	12	12	33.074	52.65	8993800000	90	0	0
Q9FMF5;A0A2H1ZE95;A0A1P8BBW9	Root phototropism protein 3	RPT3	At5g64330;RPT3	AT5G64330	-6.11416	-5.44403	-4.89391	0.701273	0.84271	1.46447	3.36955	3.21758	3.72406	2.34163	2.58069	2.98473	0.000106064	0.000837597	-6.48685	-15.3139	2.022e-05	0.000335024	-8.9211	-23.2681	3.4645e-05	0.000613885	-8.11972	-20.3181	0.000941806	0.00513066	-2.43425	-8.7461	0.00555117	0.0214153	-1.63287	-5.43778	0.0289674	0.0867475	-0.801379	-3.33511	33	33	33	81.872	258.31	14640000000	183	0	0
Q8GYB1	Nudix hydrolase 15, mitochondrial	NUDT15	NUDT15	AT1G28960	NaN	NaN	NaN	4.39841	4.16846	4.3151	2.86635	3.21728	3.06886	3.05318	3.05329	3.20908	8.48092e-06	0.000298622	-9.48133	-28.9444	1.64877e-05	0.000316033	-8.23817	-24.4932	1.39746e-05	0.000452969	-8.29252	-25.5326	0.00052103	0.00365453	1.24316	10.1973	0.000151264	0.00255377	1.18881	13.9941	0.658957	0.749519	0.0543528	0.475922	13	13	13	31.898	112.61	12727000000	132	0	0
Q9C9C4	Enolase 1, chloroplastic	ENO1	ENO1	AT1G74030	1.59608	1.5554	1.70412	2.15106	1.38149	1.89825	2.77413	3.21543	2.65682	2.0453	1.96107	2.53484	0.452783	0.497504	-0.191735	-0.830833	0.00198271	0.00474527	-1.26359	-7.18977	0.0380783	0.0616689	-0.56187	-3.04865	0.0193569	0.0426203	-1.07186	-3.78472	0.268928	0.389073	-0.370135	-1.28255	0.0467185	0.121456	-0.701725	-2.84315	15	15	15	51.474	215.08	6903800000	117	5	7
A0A1P8BGP6;Q43729	Peroxidase 57	PER57	At5g17820;PER57	AT5G17820	1.2399	1.56449	2.25365	2.2563	2.66197	2.85102	2.70729	3.21173	2.96578	2.95605	2.83368	2.86604	0.059564	0.0836161	-0.903749	-2.6077	0.0185134	0.0281851	-1.27559	-3.83659	0.0163652	0.0304504	-1.19925	-3.98263	0.178264	0.248289	-0.37184	-1.63082	0.174526	0.279615	-0.295498	-1.64884	0.637941	0.73457	-0.0763426	-0.508382	13	13	13	40.648	120.73	9187100000	105	5	3
Q9XF19;F4K8R9;A0A1P8BGQ9;A8MRG9	ABC transporter I family member 21	ABCI21;POP1	ABCI21;At5g44110	AT5G44110	-0.0771217	0.317251	1.41853	4.19642	3.62278	4.35019	2.95472	3.2092	2.76895	2.81744	2.84639	3.53687	0.00217205	0.0057059	-3.50358	-7.01721	0.00647057	0.0118022	-2.42474	-5.21024	0.00763622	0.0165383	-2.51402	-4.97281	0.0134485	0.0321814	1.07884	4.2227	0.037497	0.0862601	0.989564	3.06441	0.755355	0.82588	0.0892789	0.333716	14	14	8	31.36	143.29	10135000000	105	2	1
O49377	Vesicle-associated membrane protein 711	VAMP711	At4g32150	AT4G32150	0.057024	0.382334	0.215499	2.38333	2.6001	2.30948	3.18551	3.20407	3.11766	2.66121	2.38164	2.20075	6.60559e-05	0.000654727	-2.21269	-17.2642	7.10629e-06	0.000232976	-2.9508	-30.2579	0.000178028	0.00135723	-2.19625	-13.4259	0.00126035	0.00600675	-0.738111	-8.10407	0.923029	0.950112	0.0164388	0.102854	0.00522992	0.0280286	-0.754549	-5.52841	14	14	14	25.039	148.63	4937300000	101	4	1
Q9C4Z6	Receptor for activated C kinase 1B	RACK1B	At1g48630	AT1G48630	1.99975	2.12665	2.41391	3.5757	3.51096	3.57275	3.40226	3.19842	3.27542	3.52256	3.3689	2.95265	0.000382042	0.00172258	-1.37304	-11.0451	0.00122414	0.00336373	-1.11193	-8.16632	0.00629412	0.0142926	-1.10127	-5.25072	0.0143725	0.0339371	0.261106	4.14034	0.188313	0.297295	0.271766	1.58424	0.955694	0.969283	-0.0106599	-0.0591183	22	8	8	35.8	158.31	14105000000	159	4	3
Q8H1F4	Coatomer subunit zeta-3		At4g08520	AT4G08520	2.73924	2.38982	2.47764	2.65655	2.77173	2.91096	3.42583	3.19691	3.44073	3.26157	3.62257	3.18584	0.129434	0.163357	-0.244181	-1.90537	0.00336733	0.00708094	-0.818923	-6.23689	0.00860011	0.0182638	-0.821093	-4.80764	0.00597333	0.0174688	-0.574742	-5.32799	0.0198062	0.052838	-0.576911	-3.75817	0.989579	0.992108	0.00216961	0.0138947	4	4	4	19.876	13.283	2950200000	42	3	2
Q9ZPI1	Lysine--tRNA ligase		At3g11710	AT3G11710	1.26483	1.28956	0.388492	2.81607	3.06878	2.85231	2.97504	3.19485	2.49267	2.48181	2.60165	2.67572	0.00324713	0.00758981	-1.93143	-6.29862	0.00620599	0.0114071	-1.90656	-5.27146	0.00599735	0.0137644	-1.60543	-5.32203	0.916167	0.933415	0.0248652	0.112069	0.0283167	0.0693212	0.325992	3.35955	0.233814	0.363124	-0.301127	-1.40104	28	28	28	70.887	276.46	15212000000	222	6	6
Q9M084		At4g31180	At4g31180	AT4G31180	1.68116	3.04462	1.29615	2.31832	2.31957	1.83758	2.80922	3.19438	2.19221	2.25188	2.46044	2.33781	0.798512	0.819874	-0.151176	-0.272799	0.29744	0.331137	-0.724622	-1.19687	0.555834	0.602083	-0.34273	-0.641971	0.160229	0.227878	-0.573446	-1.72171	0.326555	0.449062	-0.191554	-1.11701	0.269362	0.398797	-0.381892	-1.28118	28	28	24	62.917	188.15	11953000000	168	9	16
P47998	Cysteine synthase 1	OASA1	OASA1	AT4G14880	2.94115	1.35597	2.82662	3.11107	2.56719	3.03026	3.66979	3.19136	3.30948	3.0188	2.68192	3.4583	0.381562	0.427572	-0.528257	-0.982313	0.127962	0.154237	-1.01563	-1.9153	0.290662	0.344893	-0.678426	-1.21651	0.0934285	0.147343	-0.487376	-2.19252	0.621959	0.722188	-0.150169	-0.533492	0.275036	0.405017	-0.337206	-1.26349	13	13	13	33.805	164.05	9315400000	124	8	1
O22126	Fasciclin-like arabinogalactan protein 8	FLA8	FLA8	AT2G45470	2.42734	2.51787	1.93752	2.30438	1.05397	2.17557	3.17997	3.19046	2.54457	2.08315	2.16614	2.56811	0.360796	0.407035	0.449603	1.031	0.0724576	0.0924996	-0.677428	-2.42389	0.930445	0.939564	0.021773	0.092907	0.0667899	0.112955	-1.12703	-2.49967	0.370424	0.494593	-0.42783	-1.00813	0.055196	0.13722	-0.699201	-2.68057	7	7	6	43.074	57.199	5463000000	62	4	4
Q9LYA5		F18O22_30	At5g14240	AT5G14240	-2.75657	NaN	NaN	3.63608	4.13979	3.56937	2.69812	3.18727	2.93158	2.58558	2.72781	2.43648	0.00142473	0.00417574	-8.65681	-7.84694	0.00205716	0.00487743	-7.81405	-7.11958	0.00240058	0.00704926	-7.45835	-6.83212	0.0211558	0.0457968	0.84276	3.68259	0.00381071	0.0167136	1.19846	6.03063	0.0964971	0.198302	-0.355698	-2.16362	13	13	13	28.749	75.518	9483300000	70	1	0
A0A1P8B4C2;Q9SV21	Coatomer subunit beta-1		At4g31480	AT4G31480	2.43261	2.16636	3.3492	3.82265	3.65556	3.89002	3.76162	3.18535	3.12366	3.70217	3.11697	3.31208	0.0354019	0.053388	-1.14002	-3.12364	0.160953	0.190094	-0.707485	-1.71786	0.141055	0.186522	-0.727681	-1.83105	0.11429	0.173396	0.432534	2.01389	0.09046	0.169849	0.412337	2.22151	0.943167	0.960302	0.0201966	0.0758686	37	37	4	108.81	323.31	34602000000	385	18	5
P59223	40S ribosomal protein S13-1	RPS13A	RPS13A	AT3G60770	2.63855	2.8707	2.81831	2.80394	3.39271	2.62843	3.27982	3.18456	3.3073	3.31997	3.41978	3.47869	0.53013	0.573946	-0.165845	-0.686491	0.00375964	0.00771609	-0.481374	-6.05285	0.00170208	0.00547268	-0.630295	-7.4869	0.248992	0.325112	-0.315529	-1.34782	0.120129	0.21022	-0.46445	-1.97029	0.0662748	0.155178	0.148922	2.50692	7	1	1	17.095	2.1098	4884200000	11	0	0
Q941A6	Succinate dehydrogenase subunit 6, mitochondrial	SDH6	At1g08480	AT1G08480	1.98021	1.94937	2.04651	2.5907	1.34792	2.3573	3.00799	3.18413	2.59563	2.02367	1.63575	2.34667	0.794238	0.816377	-0.106613	-0.278773	0.00607379	0.0112184	-0.937222	-5.30326	0.963872	0.969083	-0.0100002	-0.0481942	0.118699	0.178896	-0.83061	-1.98076	0.834449	0.88722	0.0966123	0.223016	0.0262894	0.0812528	-0.927222	-3.44018	5	5	5	15.812	20.271	2158800000	35	1	1
Q94BT9	Copper transport protein ATX1	ATX1	ATX1	AT1G66240	0.708008	1.72021	2.19911	3.42339	4.20559	3.58494	3.4281	3.18093	1.64865	3.73978	3.59538	2.79555	0.0117747	0.0211669	-2.19553	-4.39086	0.163131	0.192487	-1.21012	-1.70638	0.0255732	0.0439547	-1.83446	-3.47045	0.178953	0.248996	0.985412	1.62754	0.393844	0.516968	0.36107	0.954585	0.377273	0.50913	0.624342	0.992177	7	7	7	8.1584	34.207	3662800000	49	1	0
P93836;F4IDP2	4-hydroxyphenylpyruvate dioxygenase	HPD;PDS1	At1g06570;HPD	AT1G06570	NaN	NaN	NaN	5.483	5.11197	5.25651	3.09324	3.17547	3.39037	3.6282	3.23987	4.13501	4.01997e-07	0.000110205	-10.3636	-62.129	7.27487e-07	0.000106409	-8.2995	-53.5586	7.06419e-06	0.000343376	-8.7475	-30.303	0.000121992	0.00153098	2.06413	14.7799	0.00451691	0.0187315	1.61613	5.75647	0.177227	0.298395	0.448002	1.63578	20	20	20	48.815	323.31	28277000000	211	0	0
Q9C5H4	VHS domain-containing protein At3g16270		At3g16270	AT3G16270	NaN	NaN	NaN	1.92015	2.15609	1.68324	2.54671	3.17404	2.46418	0.880642	1.31519	0.430569	2.79552e-05	0.000462116	-6.13298	-21.4464	3.27075e-05	0.000402666	-6.94147	-20.6149	0.000142699	0.00120508	-5.08862	-14.2029	0.0369044	0.0708296	-0.808485	-3.08076	0.0226259	0.0581499	1.04436	3.60655	0.00549585	0.0288624	-1.85284	-5.45293	16	16	16	74.891	279.36	7276300000	128	0	0
Q9LUD4	60S ribosomal protein L18a-3	RPL18AC	RPL18AC	AT3G14600	0.853714	1.68622	2.01661	1.4951	1.91466	2.04413	3.12504	3.16861	3.07216	3.59283	3.59962	2.40295	0.479103	0.523725	-0.299114	-0.77974	0.0098917	0.0166747	-1.60309	-4.61857	0.0333413	0.0549491	-1.67961	-3.18607	0.00148601	0.00665068	-1.30397	-7.76032	0.0327824	0.0778558	-1.3805	-3.20378	0.857153	0.897894	0.0765263	0.191921	12	6	5	21.309	22.091	3570600000	49	1	2
P93733;A0A1P8B0W4	Phospholipase D beta 1	PLDBETA1	At2g42010	AT2G42010	-2.02967	-1.82364	-0.996495	2.96503	2.35919	3.31315	3.0557	3.16784	3.42703	2.66165	2.2732	3.395	0.000436152	0.00187311	-4.49572	-10.6753	0.000133039	0.00083379	-4.83346	-14.4581	0.000648558	0.0029556	-4.39322	-9.63634	0.322695	0.398572	-0.337734	-1.12721	0.823742	0.881355	0.102505	0.23777	0.273111	0.402938	-0.440239	-1.26946	37	34	27	121.1	294.87	24695000000	346	2	1
Q8GUM4	Uncharacterized membrane protein At3g27390		At3g27390	AT3G27390	NaN	NaN	NaN	-1.22953	-0.817588	-0.371058	2.96872	3.15888	2.9546	3.54346	3.40176	3.47129	0.0108066	0.0197409	-3.74178	-4.50193	0.000680801	0.00225727	-7.57524	-9.51599	0.000541597	0.0026947	-8.02001	-10.096	0.000116735	0.00150041	-3.83346	-14.946	6.97468e-05	0.00187619	-4.27823	-17.0285	0.00457461	0.0258219	0.444774	5.73642	12	12	12	65.496	89.817	7959100000	78	0	0
Q9LTT8;A0A1I9LRS8	Enhancer of mRNA-decapping protein 4	VCS	At3g13300;VCS	AT3G13300	-2.27777	-2.3192	-1.97541	4.44526	4.77537	4.36777	3.06323	3.15556	2.71359	2.76748	2.79858	2.2098	2.1929e-06	0.000202585	-6.72026	-40.6298	7.44169e-06	0.000233891	-5.16825	-29.9097	2.64124e-05	0.000575015	-4.78275	-21.7552	0.00107454	0.00548334	1.55201	8.45002	0.00106026	0.007179	1.93751	8.47962	0.174665	0.295222	-0.385501	-1.64816	56	56	45	145.72	323.31	65193000000	388	2	2
Q9ASQ2			At5g45420	AT5G45420	NaN	NaN	NaN	-0.448322	-0.0414972	-0.78059	3.08178	3.14974	2.87301	-1.8594	-2.00634	NaN	0.00130312	0.00392572	-4.15164	-8.03334	9.08775e-05	0.000666653	-7.60995	-15.9254	0.0774878	0.111705	-1.96006	-2.36207	0.000112764	0.00147988	-3.45831	-15.0778	0.0376475	0.0864586	2.19158	3.0603	0.00120202	0.0111742	-5.64989	-8.20548	9	9	9	34.362	125.89	2400700000	39	0	0
Q9LF79	Calcium-transporting ATPase 8, plasma membrane-type	ACA8	ACA8	AT5G57110	-0.146433	0.0334301	0.838447	1.26862	1.02596	1.42952	3.05451	3.14532	2.86479	3.82306	3.57522	3.75481	0.0369975	0.055396	-0.999554	-3.07817	0.000897702	0.00273555	-2.77973	-8.85613	0.00036801	0.00213009	-3.47588	-11.1517	0.000242607	0.00228863	-1.78018	-12.407	5.77312e-05	0.00181412	-2.47633	-17.862	0.00328514	0.0205544	0.696153	6.2788	38	38	36	116.17	323.31	19767000000	261	8	4
O82355	Desiccation-related protein At2g46140		At2g46140	AT2G46140	1.41479	1.18907	1.37055	3.79908	3.53799	3.96203	3.65706	3.14195	2.42577	3.28005	2.98741	3.28592	6.61862e-05	0.000654727	-2.44156	-17.2556	0.00856746	0.014743	-1.75012	-4.81286	0.000102296	0.00101901	-1.85965	-15.4549	0.141178	0.205618	0.69144	1.8303	0.0211454	0.0552601	0.581909	3.68315	0.782148	0.843421	0.109531	0.295737	8	8	8	17.846	58.885	5056300000	64	1	0
F4JB65		At3g19370	At3g19370	AT3G19370	NaN	NaN	NaN	2.1828	2.36413	2.27176	3.19052	3.14087	3.26065	4.16865	4.34555	4.43389	0.000993336	0.00320641	-7.16603	-8.62535	0.000620104	0.00211968	-8.09049	-9.74889	0.000380326	0.00218038	-9.20917	-11.0578	0.000124178	0.00155241	-0.924453	-14.7134	2.64183e-05	0.00123951	-2.04314	-21.754	0.000195825	0.00415255	1.11868	13.1039	43	43	43	81.547	323.31	23885000000	293	0	0
Q9MAH3;A0A1P8AUR1	Protein DJ-1 homolog B	DJ1B	At1g53280;DJ1B	AT1G53280	1.66457	1.31223	1.80911	3.4758	1.98569	3.29106	2.94158	3.13762	3.00447	2.47313	2.3571	2.64104	0.0546863	0.0777356	-1.32222	-2.6895	0.000829583	0.00259023	-1.43259	-9.03997	0.00610343	0.0139562	-0.895126	-5.29606	0.826766	0.857843	-0.110375	-0.233597	0.420436	0.541653	0.42709	0.896981	0.00592837	0.0305711	-0.537464	-5.33923	16	16	16	46.99	323.31	9398300000	110	6	1
Q9SKZ3	40S ribosomal protein S12-2	RPS12C	RPS12C	AT2G32060	2.19981	2.00047	1.82026	3.09297	2.82506	2.8638	3.17279	3.13704	2.02581	2.95238	2.60116	1.58063	0.00261549	0.00650566	-0.920428	-6.67687	0.120458	0.146125	-0.771698	-1.96791	0.432475	0.482669	-0.371211	-0.871893	0.719401	0.765958	0.14873	0.385631	0.260899	0.380078	0.549217	1.30825	0.512389	0.627177	-0.400487	-0.718126	8	6	6	15.329	120.64	4229900000	44	2	2
Q9C5J7	ATP-dependent 6-phosphofructokinase 7	PFK7	PFK7	AT5G56630	0.486452	-0.670017	0.765355	3.26348	2.99739	2.93303	3.33966	3.13484	2.90574	3.13613	3.03369	2.57578	0.00312089	0.00740296	-2.8707	-6.36655	0.00302851	0.00653964	-2.93282	-6.41844	0.00449061	0.0110458	-2.72127	-5.76571	0.719364	0.765958	-0.0621157	-0.385685	0.496024	0.609272	0.149433	0.748029	0.376908	0.508813	-0.211548	-0.993019	23	23	12	53.481	242.88	13317000000	162	5	3
O04314	PYK10-binding protein 1	PBP1	PBP1	AT3G16420	4.19256	3.45573	4.8321	3.79379	3.48996	4.46467	4.04688	3.12932	3.76216	4.47169	3.88389	4.42348	0.645286	0.680761	0.243992	0.496968	0.345711	0.379653	0.51401	1.06795	0.8321	0.853157	-0.0995566	-0.226247	0.532294	0.600201	0.270018	0.682684	0.374605	0.49922	-0.343549	-0.998361	0.136682	0.249397	0.613567	1.85822	14	14	10	32.158	179.05	14813000000	191	13	9
Q9ZP06	Malate dehydrogenase 1, mitochondrial		At1g53240	AT1G53240	4.92748	4.85871	5.75716	1.42515	-0.997251	1.69075	3.5688	3.12714	3.42587	0.431908	0.494414	2.95142	0.00771811	0.0149305	4.4749	4.95782	0.00466142	0.00904459	1.80718	5.70683	0.0114507	0.0226999	3.88854	4.42677	0.036788	0.0707171	-2.66772	-3.08401	0.648409	0.745177	-0.586365	-0.492138	0.0683191	0.158215	-2.08136	-2.47852	17	15	9	35.804	117.5	8200300000	105	13	12
P41377	Eukaryotic initiation factor 4A-2	TIF4A-2	TIF4A-2	AT1G54270	2.06341	0.993307	1.25682	2.93327	3.14651	3.60034	2.84353	3.1121	2.8522	3.02376	3.08194	3.66975	0.0090241	0.0170087	-1.78886	-4.74197	0.0109159	0.0180493	-1.4981	-4.48879	0.0088936	0.0187108	-1.82064	-4.76177	0.248631	0.324781	0.290762	1.34905	0.91661	0.946079	-0.0317764	-0.111474	0.223899	0.351342	0.322538	1.43769	34	9	0	46.762	86.524	13542000000	78	4	2
Q8VYI4;A0A1P8ANY1		At1g14810	At1g14810	AT1G14810	1.95881	1.68175	2.06838	2.55493	1.68105	2.52264	3.08667	3.10963	3.00488	2.19461	2.35936	2.32705	0.319852	0.365573	-0.349892	-1.13479	0.000619165	0.00211943	-1.16408	-9.75272	0.0358542	0.0585023	-0.390696	-3.11051	0.0474042	0.0860208	-0.814187	-2.82877	0.895076	0.932274	-0.0408033	-0.140474	0.000203336	0.00422056	-0.773384	-12.9788	13	13	13	40.745	144.9	6341400000	129	10	6
Q9FIJ2	NADH dehydrogenase [ubiquinone] 1 alpha subcomplex subunit 2		At5g47890	AT5G47890	1.63383	1.95341	2.18981	3.01797	3.14501	2.81223	3.16069	3.10819	3.35391	3.4509	3.30399	3.18972	0.00477306	0.010149	-1.06605	-5.66976	0.00195278	0.00470026	-1.28192	-7.21891	0.00145288	0.00492885	-1.38919	-7.80659	0.152582	0.219124	-0.215863	-1.76356	0.0582873	0.121671	-0.323136	-2.62834	0.369908	0.501577	0.107273	1.00935	5	5	5	10.851	18.01	2906600000	37	2	1
Q9FF53	Probable aquaporin PIP2-4;Probable aquaporin PIP2-4, N-terminally processed	PIP2-4	PIP2-4	AT5G60660	2.8145	-0.880077	3.1356	2.02999	2.41376	2.04536	3.11319	3.10485	3.05095	3.30166	3.40958	2.99716	0.733301	0.76024	-0.473027	-0.36542	0.338452	0.372974	-1.39965	-1.08624	0.298242	0.352842	-1.54613	-1.19458	0.00187307	0.00775213	-0.926627	-7.29928	0.00366183	0.0161834	-1.0731	-6.09645	0.306362	0.436065	0.146472	1.17166	7	5	4	30.952	95.106	4753900000	57	4	1
P28186	Ras-related protein RABE1c	RABE1C	RABE1C	AT3G46060	1.16935	1.49516	1.53726	1.99701	1.58399	1.6109	3.00318	3.10476	3.07168	2.4924	2.56831	2.66446	0.135604	0.170081	-0.330042	-1.86506	0.000158799	0.00090406	-1.65928	-13.8221	0.000747979	0.00325357	-1.17446	-9.28653	0.00062675	0.00400906	-1.32924	-9.72204	0.004053	0.0173792	-0.844421	-5.93	0.00112574	0.0106932	-0.484818	-8.34769	9	3	1	23.835	35.215	5724700000	35	2	2
Q8RU07;F4IMR0		At2g30200	At2g30200	AT2G30200	1.25122	3.52752	0.55594	2.82437	2.9239	3.03959	3.04704	3.10251	2.97371	2.73402	2.92505	2.78287	0.26986	0.31395	-1.15106	-1.27962	0.23243	0.264175	-1.26286	-1.40606	0.313544	0.369128	-1.03575	-1.15185	0.197981	0.270183	-0.111802	-1.5418	0.244382	0.361202	0.115307	1.36364	0.0293309	0.0873691	-0.227109	-3.32174	11	11	11	41.522	201.63	10235000000	128	6	2
Q9FLH0;F4JXK3	Protein CROWDED NUCLEI 4	CRWN4;ATBCAT-5	At5g65770	AT5G65770;AT5G65780	-2.42737	-3.47548	-3.35688	3.57472	3.69316	3.57286	3.50556	3.0984	3.51345	-0.962328	-2.35044	-2.10388	3.63399e-05	0.000503511	-6.70016	-20.0749	5.58532e-05	0.00051812	-6.45905	-18.0118	0.0769812	0.111082	-1.28103	-2.36809	0.166397	0.235185	0.241111	1.68947	0.000226994	0.00310749	5.41913	12.6195	0.000322878	0.00539939	-5.17802	-11.5322	66	66	66	117.08	323.31	31970000000	420	2	1
Q9SGA6	40S ribosomal protein S19-1	RPS19A	RPS19A	AT3G02080	1.9688	1.83989	2.09972	2.04099	2.71759	2.32515	3.05647	3.09669	3.08323	2.67735	2.64528	2.35136	0.135524	0.170036	-0.391773	-1.86557	0.000127704	0.000810781	-1.10932	-14.6092	0.0100499	0.0205908	-0.58853	-4.59749	0.0217417	0.0468431	-0.717549	-3.65155	0.425322	0.546552	-0.196756	-0.886729	0.00755329	0.0354869	-0.520792	-4.9882	7	5	3	15.828	22.019	3813300000	65	3	3
Q9MA55	Acyl-CoA-binding domain-containing protein 4	ACBP4	ACBP4	AT3G05420	-1.557	-4.6349	-2.34659	1.17944	1.36951	1.15497	3.17374	3.09491	3.04323	1.01145	1.01584	0.400705	0.0116045	0.0209393	-4.08081	-4.40957	0.00298876	0.00647822	-5.95012	-6.44137	0.0180391	0.0329362	-3.6555	-3.86702	1.77035e-05	0.000700138	-1.86932	-24.059	0.11939	0.209543	0.42531	1.97568	0.000382465	0.00590551	-2.29463	-11.0419	28	28	25	73.074	323.31	10093000000	203	4	0
Q38872	Calcium-dependent protein kinase 6	CPK6	CPK6	AT2G17290	-2.76946	NaN	-1.4012	1.40131	1.92407	1.71367	3.13301	3.09361	3.01108	3.89887	3.90129	3.48619	0.0354225	0.053398	-5.46197	-3.12304	0.0169982	0.0262247	-6.86153	-3.93731	0.0124811	0.0243018	-7.54441	-4.31657	0.00085527	0.00477303	-1.39955	-8.96852	0.00053059	0.00493526	-2.08244	-10.1496	0.00871229	0.0385325	0.682881	4.78989	20	20	12	61.111	136.09	13758000000	175	2	0
Q84R15;F4IL68		At2g07360	At2g07360	AT2G07360	-3.79847	-3.70914	-3.38569	0.40074	0.488994	0.601421	2.80373	3.09087	2.53041	1.45215	1.85139	1.70197	7.4766e-06	0.000289851	-4.12815	-29.8746	6.08599e-06	0.000211605	-6.43944	-31.4576	6.47816e-06	0.000343376	-5.2996	-30.9686	0.000177051	0.00190189	-2.31128	-13.4447	0.000843181	0.00629423	-1.17145	-9.00181	0.00462982	0.025984	-1.13984	-5.71752	27	27	26	130.08	219.54	11659000000	154	0	3
Q9FKC0	60S ribosomal protein L13a-4	RPL13AD	RPL13AD	AT5G48760	1.70235	1.6218	2.00414	2.19653	2.58295	2.4538	2.83442	3.08999	2.81707	3.08906	3.09135	2.32553	0.0174663	0.0295312	-0.634999	-3.90508	0.00146396	0.00381544	-1.13773	-7.79097	0.0194328	0.0350723	-1.05922	-3.78018	0.0249936	0.0524215	-0.502732	-3.49569	0.203095	0.315188	-0.424218	-1.5202	0.785457	0.845456	-0.0785144	-0.291084	10	4	3	23.59	65.876	4775700000	60	2	2
Q9C8Y9	Beta-glucosidase 22	BGLU22	BGLU22	AT1G66280	3.80446	2.64081	3.57366	1.21802	1.73653	1.20633	2.7156	3.08739	2.61466	2.58751	2.75543	3.25139	0.00789154	0.0151946	1.95268	4.92668	0.236535	0.268359	0.533761	1.39125	0.30889	0.364363	0.474864	1.16463	0.00330313	0.0114842	-1.41892	-6.26952	0.00507516	0.020136	-1.47782	-5.57454	0.822352	0.873095	0.0588967	0.23969	22	14	14	59.78	74.907	9738500000	107	11	6
Q9XI87		F7A19.9	At1g14000	AT1G14000	-5.75733	-7.24153	-3.72392	4.01423	4.03364	3.94077	2.83147	3.08305	2.98587	3.38508	3.24149	3.06179	0.000718705	0.00259491	-9.57047	-9.38324	0.00112165	0.00318095	-8.54105	-8.35565	0.00100517	0.00387553	-8.80371	-8.59871	0.000195444	0.00203509	1.02942	13.1104	0.00142407	0.00866688	0.766761	7.84789	0.0915143	0.191307	0.26266	2.2111	24	24	23	49.335	148.92	22498000000	242	0	0
Q9SQI8	Dihydrolipoyllysine-residue acetyltransferase component 4 of pyruvate dehydrogenase complex, chloroplastic	LTA2	LTA2	AT3G25860	2.84243	1.86021	3.44279	-0.298254	-0.742866	0.372375	2.80404	3.07681	3.11473	1.64076	1.57644	2.87302	0.00646492	0.0129231	2.93806	5.21151	0.580244	0.611944	-0.283383	-0.600988	0.33466	0.390924	0.685071	1.09594	0.000681253	0.00421987	-3.22144	-9.51435	0.0133194	0.0394016	-2.25299	-4.23474	0.0889977	0.188215	-0.968453	-2.23619	12	12	10	50.08	62.375	6574400000	93	6	3
Q8L611;F4J110;F4J109	Protein transport protein SEC31 homolog B	SEC31B;At3g63460	At3g63460	AT3G63460	2.12358	1.95918	2.6697	3.55083	3.27106	3.62655	3.19649	3.07189	3.14881	3.22371	2.9346	2.92992	0.00686618	0.0135418	-1.23199	-5.12418	0.0151193	0.0238287	-0.88824	-4.07832	0.0298437	0.0500308	-0.778585	-3.3032	0.0393839	0.0745448	0.34375	3.01429	0.0355495	0.0830106	0.453405	3.11933	0.350023	0.481824	-0.109655	-1.05724	36	36	36	119.87	323.31	30422000000	354	13	9
Q9LIK0	Plastidial pyruvate kinase 1, chloroplastic	PKP1	PKP1	AT3G22960	2.05613	2.39654	2.25575	3.1592	1.8071	2.96547	3.27277	3.05999	3.20683	2.47576	2.45555	2.68378	0.400162	0.446719	-0.407783	-0.940609	0.0012864	0.00348446	-0.943726	-8.06064	0.0695679	0.102059	-0.302223	-2.46165	0.277555	0.35376	-0.535943	-1.25575	0.817492	0.877165	0.10556	0.246413	0.00263882	0.0180036	-0.641503	-6.66097	22	22	22	65.13	323.31	13461000000	151	10	10
Q8RXV3;A0A1P8B4X7	Probable protein phosphatase 2C 59	WIN2	At4g31750;WIN2	AT4G31750	NaN	NaN	NaN	2.42468	2.56759	2.24798	2.41101	3.05198	2.49551	1.39935	1.69828	1.66526	1.62911e-05	0.000375961	-7.57519	-24.5671	2.55765e-05	0.000352418	-7.81461	-21.932	2.5997e-05	0.000575015	-6.7494	-21.8422	0.340154	0.416757	-0.239416	-1.08192	0.00335542	0.0153505	0.825788	6.24289	0.00868795	0.0385309	-1.0652	-4.79371	15	15	11	33.247	54.705	5969000000	74	0	0
Q93VC9		At1g02305	At1g02305	AT1G02305	0.481392	1.01035	1.09638	2.37504	2.37533	2.7073	3.04454	3.04298	3.42454	2.44779	2.59807	2.80543	0.00185678	0.00509886	-1.62318	-7.31622	0.000558122	0.00199674	-2.30798	-10.0179	0.00130428	0.00453978	-1.75439	-8.03146	0.0152734	0.035528	-0.6848	-4.06597	0.435793	0.554533	-0.131208	-0.865079	0.0278411	0.0844587	-0.553591	-3.37784	10	10	10	40.033	80.987	6971000000	104	2	1
Q9LZ45;Q9ZUS0;Q9LZT0;Q9FFC0;Q9LQQ4;P40283;O23629;Q9SI96	Histone H2B.9;Histone H2B.4;Histone H2B.7;Histone H2B.10;Histone H2B.1;Histone H2B.11;Histone H2B.6;Histone H2B.3	H2B	At1g07790;At2g28720;At2g37470;At3g46030;At5g02570;At5g22880;At5g59910;H2B	AT1G07790;AT2G28720;AT2G37470;AT3G45980;AT3G46030;AT5G02570;AT5G22880;AT5G59910	2.99407	2.99032	2.44262	2.12743	NaN	1.97329	4.67316	3.03891	2.41684	1.21333	0.690183	2.09268	0.270761	0.314808	3.46933	1.27679	0.461562	0.496835	-0.567304	-0.813539	0.0300938	0.0504032	1.47694	3.2943	0.221941	0.295897	-4.03663	-1.44511	0.507666	0.620291	-1.99239	-0.726683	0.060309	0.145864	-2.04424	-2.59588	6	6	6	14.544	21.849	2881900000	40	3	3
Q9FG38	Sorting nexin 1	SNX1	SNX1	AT5G06140	NaN	NaN	NaN	4.93397	4.85992	4.7922	3.1902	3.03716	3.26622	4.9564	4.76519	4.23588	1.87719e-05	0.00039586	-9.86596	-23.707	4.10459e-05	0.00045465	-8.16846	-19.4679	3.22754e-05	0.000594515	-9.65642	-20.684	2.74989e-05	0.000853817	1.6975	21.5355	0.393536	0.516733	0.209538	0.95527	0.00274543	0.0185247	1.48797	6.59044	30	30	30	46.523	232.46	39778000000	277	0	0
Q8LG11		At5g53330	At5g53330	AT5G53330	NaN	NaN	NaN	1.77206	2.76106	2.58427	2.73481	3.0326	3.20763	1.66325	2.0806	2.48721	0.000230915	0.00127215	-7.78861	-12.5645	0.000112504	0.000753353	-8.40783	-15.0866	0.000221412	0.00154646	-7.49317	-12.7	0.137649	0.201621	-0.619219	-1.85213	0.487124	0.602558	0.295443	0.764604	0.0292145	0.0871571	-0.914662	-3.326	6	6	6	24.276	108.09	5505800000	57	0	0
Q93VB2;F4IZI7	Autophagy-related protein 18a	ATG18A;AtATG18a	At3g62770;ATG18A	AT3G62770	NaN	NaN	NaN	2.56823	2.78514	2.68307	2.70372	3.03232	3.40284	2.92995	2.98261	3.40941	1.6368e-06	0.000202585	-8.44796	-43.718	5.43453e-06	0.000198726	-8.81544	-32.3637	3.06623e-06	0.000245707	-8.87648	-37.3567	0.157201	0.22434	-0.36748	-1.73802	0.0594665	0.123368	-0.428511	-2.60925	0.820986	0.87229	0.061031	0.241578	14	14	14	46.799	162.5	9922900000	101	0	0
Q9C5Z1;F4K4D5	Eukaryotic translation initiation factor 3 subunit B	TIF3B1	At5g27640;TIF3B1	AT5G27640	0.137026	-0.0954895	-0.337571	4.43239	4.36208	4.18923	2.7798	3.03156	2.38904	3.01792	2.83101	2.28836	8.92244e-06	0.000305753	-4.42658	-28.5781	0.000257454	0.00120883	-2.83215	-12.2202	0.00040375	0.00226427	-2.81111	-10.8894	0.00135175	0.00627143	1.59443	7.95631	0.002179	0.0115993	1.61547	7.01123	0.945239	0.961663	-0.0210346	-0.0730957	34	34	10	81.874	315.35	27516000000	250	4	3
F4J2Z7	Short-chain dehydrogenase reductase 4	SDR4	SDR4	AT3G29250	2.5583	0.273205	2.8774	3.31471	3.05051	2.94658	3.73528	3.02983	3.32218	3.69527	3.30047	2.95088	0.220256	0.26115	-1.20096	-1.45156	0.15929	0.188424	-1.45946	-1.72673	0.171006	0.22031	-1.41257	-1.66618	0.327846	0.403722	-0.2585	-1.11362	0.430071	0.548983	-0.211611	-0.876857	0.882139	0.917939	-0.0468887	-0.157964	8	8	6	31.802	72.153	9570900000	116	7	5
P46010	Nitrilase 3	NIT3	NIT3	AT3G44320	1.83926	1.92081	2.1957	4.17336	4.45308	4.48325	3.39324	3.02481	3.28304	3.40881	3.35556	3.47434	8.25617e-05	0.000730119	-2.38464	-16.3171	0.00124162	0.00339215	-1.24844	-8.13599	0.000227235	0.00156376	-1.42765	-12.6161	0.00151457	0.00674182	1.1362	7.72145	0.000788132	0.00606892	0.956992	9.16125	0.192471	0.31461	0.179206	1.56572	16	16	13	38.022	277.37	20281000000	193	8	5
Q94A28	Aconitate hydratase 3, mitochondrial	ACO3	At4g26970	AT4G26970	4.2899	4.41589	4.66636	3.12754	2.34811	2.99414	3.49217	3.01933	3.03338	2.9185	2.68767	3.04277	0.00350583	0.00802827	1.63412	6.16904	0.0025966	0.0058191	1.27575	6.68987	0.000488762	0.00253229	1.5744	10.3668	0.279091	0.355388	-0.358361	-1.25106	0.831008	0.885428	-0.0597165	-0.227751	0.185397	0.306883	-0.298645	-1.59749	34	31	31	108.48	323.31	30493000000	382	34	32
Q94BZ6		At1g12850	At1g12850	AT1G12850	NaN	NaN	NaN	1.78942	2.20773	1.80122	2.9246	3.01583	3.08187	1.33104	1.1828	0.859859	3.86872e-05	0.00052467	-7.39422	-19.7607	1.74994e-05	0.000316033	-8.46886	-24.1292	6.15791e-05	0.000815673	-6.58599	-17.5732	0.00176271	0.00749403	-1.07465	-7.41781	0.0144695	0.0417628	0.808222	4.13207	0.000210634	0.00429538	-1.88287	-12.8627	16	16	14	44.86	74.299	5209200000	113	0	0
Q8L9C4	Very-long-chain 3-oxoacyl-CoA reductase 1	KCR1	KCR1	AT1G67730	-2.47456	NaN	-0.484233	2.30262	1.93795	2.37232	3.03169	3.0131	2.75665	2.51273	1.87236	2.29195	0.00786138	0.0151542	-4.3351	-4.93204	0.00439281	0.00864246	-5.06461	-5.80067	0.00803064	0.017299	-4.35648	-4.90231	0.0106345	0.0269168	-0.729515	-4.52293	0.930737	0.953905	-0.0213807	-0.0925147	0.0270485	0.0826548	-0.708134	-3.40915	14	14	14	35.761	155.22	6318600000	105	1	0
Q8LB29;A0A1P8BAC5		At5g63905	At5g63905	AT5G63905	NaN	NaN	NaN	NaN	NaN	NaN	2.5976	3.01198	2.63471	1.89908	2.35489	2.29019	NaN	NaN	0	NaN	1.19845e-05	0.000288463	-7.92769	-26.5374	1.71012e-05	0.000484852	-7.36097	-24.2693	8.665e-06	0.00057365	-8.24999	-28.7888	1.2284e-05	0.00102489	-7.68328	-26.3733	0.0434608	0.115123	-0.56671	-2.91498	3	3	3	8.4774	13.399	975570000	12	0	0
Q8LCW9;A8MQK8	60S acidic ribosomal protein P1-1	RPP1A;At1g01100	At1g01100;RPP1A	AT1G01100	2.55863	3.10288	1.87818	3.42308	NaN	3.50667	1.48701	3.00613	2.766	0.232027	NaN	2.44821	0.558348	0.601105	1.71638	0.637693	0.881683	0.89486	0.0935214	0.158581	0.202983	0.253711	3.01842	1.52067	0.581471	0.643939	-1.62286	-0.59896	0.713838	0.795673	1.30203	0.393772	0.21916	0.3464	-2.9249	-1.45578	4	4	2	11.162	106.99	1159200000	26	2	0
P42733	40S ribosomal protein S11-3	RPS11C	RPS11C	AT5G23740	0.90229	0.727327	0.865243	3.06507	3.36395	2.21758	3.17298	3.00302	3.03263	3.35696	3.23556	2.85776	0.00412339	0.00907362	-2.05058	-5.90214	7.39727e-06	0.000233891	-2.23792	-29.9547	0.000130119	0.00115602	-2.31847	-14.5398	0.618225	0.677888	-0.187343	-0.539416	0.514246	0.627072	-0.267891	-0.714778	0.639473	0.734991	0.0805483	0.505995	8	4	4	17.749	25.771	4753600000	42	1	1
A0A1P8BCE3;Q9LXC6_ARATHGb			At5g09620	AT5G09620	NaN	NaN	NaN	4.26294	4.27066	4.4891	2.66244	2.99845	2.91474	2.31029	2.57983	2.65051	8.454e-06	0.000298622	-9.07545	-28.9675	1.88714e-05	0.000327707	-7.5931	-23.6755	2.29433e-05	0.000547903	-7.2481	-22.54	0.000291996	0.00251395	1.48236	11.833	0.000137427	0.00241095	1.82736	14.3394	0.0756609	0.168727	-0.344999	-2.38398	14	14	13	55.03	91.387	14502000000	98	0	0
B9DFQ9;Q9FGI6	NADH dehydrogenase [ubiquinone] iron-sulfur protein 1, mitochondrial	EMB1467	At5g37510;EMB1467	AT5G37510	3.97182	3.9145	4.62147	2.54271	2.23864	2.63484	3.31339	2.99755	3.05255	3.00278	2.64074	2.785	0.00269987	0.00664662	1.6972	6.62016	0.0131834	0.0211993	1.0481	4.24759	0.00554164	0.0129593	1.35976	5.44038	0.0136313	0.032483	-0.649099	-4.20587	0.101655	0.185601	-0.337442	-2.11726	0.0954471	0.196659	-0.311657	-2.17339	29	29	29	81.181	323.31	21559000000	265	19	21
Q9SA78	Coatomer subunit epsilon-1		At1g30630	AT1G30630	0.730145	0.286009	0.614812	2.90682	1.63377	2.97901	3.24885	2.99497	2.62954	2.16161	1.76178	3.03576	0.0126652	0.0224418	-1.96288	-4.29804	0.000417641	0.00166139	-2.41413	-10.7951	0.0112362	0.0223484	-1.77606	-4.45121	0.393567	0.469201	-0.451247	-0.955201	0.762131	0.834686	0.186823	0.324058	0.200641	0.323247	-0.638069	-1.53049	11	11	9	32.602	108.11	6209100000	87	3	1
F4HTM3	Mannosyl-oligosaccharide glucosidase GCS1	GCS1	GCS1	AT1G67490	NaN	NaN	NaN	-3.67415	-1.7208	-4.77447	2.96785	2.99024	2.81913	NaN	NaN	NaN	0.12198	0.155174	-1.9531	-1.95695	5.11864e-05	0.000502906	-8.26864	-18.4131	NaN	NaN	0	NaN	0.00212282	0.00846269	-6.31555	-7.06024	0.0817819	0.15789	2.12814	2.31278	3.21223e-06	0.00119793	-8.44368	-36.9238	26	26	26	97.633	143.5	7129600000	91	0	0
Q94CJ5		At5g12470	At5g12470	AT5G12470	0.87464	1.46589	1.28798	2.58066	2.81167	3.306	2.84099	2.98219	2.95998	2.29361	2.31529	2.37643	0.0036269	0.00822697	-1.68994	-6.11237	0.000680394	0.00225727	-1.71822	-9.51746	0.00319533	0.00858733	-1.11894	-6.3261	0.903228	0.923205	-0.0282761	-0.129479	0.0569089	0.119411	0.570997	2.65123	0.00028568	0.00505663	-0.599273	-11.8994	16	16	16	41.323	117.87	7731300000	100	3	6
Q9SYG7	Aldehyde dehydrogenase family 7 member B4	ALDH7B4	ALDH7B4	AT1G54100	1.67564	1.028	1.05774	2.76895	2.33815	2.65679	2.96048	2.97834	2.69158	2.24449	2.32477	2.16503	0.00572085	0.0116853	-1.33417	-5.39247	0.00214709	0.00504385	-1.62301	-7.03887	0.0101361	0.0206969	-0.99097	-4.58617	0.143278	0.207794	-0.288838	-1.81759	0.0664419	0.134699	0.343198	2.50456	0.00365036	0.0219301	-0.632037	-6.10165	21	21	21	54.208	215.06	9570600000	143	8	4
Q9SHH8	Glutathione S-transferase U26	GSTU26	GSTU26	AT1G17190	NaN	NaN	NaN	5.4913	3.87755	4.96233	2.87908	2.97474	3.23599	2.98708	2.04751	3.06515	8.30921e-05	0.000731655	-8.10364	-16.2907	4.03492e-06	0.000181966	-6.35652	-34.8726	7.36688e-05	0.000876731	-6.02649	-16.7945	0.0229825	0.0490794	1.74712	3.58899	0.0227144	0.0583031	2.07715	3.60216	0.391619	0.523805	-0.330026	-0.959553	14	14	14	25.779	185.78	15600000000	97	0	0
Q9SDM9	Nitrile-specifier protein 1	NSP1	NSP1	AT3G16400	2.72571	2.55927	3.15132	3.43051	3.11989	3.41453	3.3172	2.97225	3.08418	3.64734	3.61814	3.69342	0.0661911	0.0916456	-0.50954	-2.5081	0.199437	0.230185	-0.312444	-1.53559	0.00908046	0.019017	-0.840864	-4.73352	0.240866	0.316411	0.197096	1.3759	0.0326997	0.0777051	-0.331324	-3.20644	0.00706134	0.0341153	0.52842	5.08392	27	11	11	51.669	262.97	19525000000	150	8	7
O64517	Metacaspase-4;Metacaspase-4 subunit p20;Metacaspase-4 subunit p10	AMC4	AMC4	AT1G79340	-0.60273	-0.069685	0.244517	4.64332	4.41836	4.55807	2.79677	2.97038	3.04908	3.27187	3.18147	3.13003	5.24122e-05	0.000591354	-4.68255	-18.3034	0.000282758	0.00128509	-3.08137	-11.9307	0.000184233	0.00138504	-3.33709	-13.3092	8.64296e-05	0.00130693	1.60118	16.1291	6.48718e-05	0.00184589	1.34546	17.3433	0.0400106	0.109457	0.255717	2.99826	19	19	19	45.483	323.31	21070000000	200	4	1
Q94K85		T15B16.17a:T15B16.17b	At4g01610	AT4G01610	1.9019	2.08615	2.45659	2.99768	2.89058	3.14473	3.09612	2.9687	3.37844	3.2469	3.1272	2.98232	0.00851782	0.0161678	-0.862785	-4.82084	0.00792467	0.0138627	-0.999541	-4.92083	0.00573923	0.0133434	-0.970592	-5.38766	0.389194	0.464795	-0.136756	-0.964995	0.367456	0.491606	-0.107807	-1.01513	0.849666	0.891956	-0.0289488	-0.202148	10	10	10	39.417	118.27	9027300000	112	8	6
P93755	Zinc finger CCCH domain-containing protein 30		At2g41900	AT2G41900	-5.32708	-5.51769	-4.85031	3.20799	3.38849	2.94224	2.83682	2.96857	2.69681	2.3309	2.41199	2.37348	3.76445e-06	0.000220285	-8.41126	-35.4845	2.92739e-06	0.000172762	-8.06576	-37.793	2.84997e-06	0.000233568	-7.60382	-38.0477	0.0847412	0.136736	0.345501	2.28048	0.00358683	0.0159569	0.807444	6.13086	0.00486042	0.0267801	-0.461943	-5.64148	16	16	15	77.991	174.33	15531000000	152	0	1
A8MRW0;Q9SA23	Syntaxin-51	SYP51	At1g16240;SYP51	AT1G16240	NaN	NaN	NaN	2.88911	3.22487	2.39555	2.871	2.96749	2.70569	-1.91696	-1.92232	-1.40444	6.61371e-05	0.000654727	-8.94238	-17.2589	4.28975e-05	0.000462779	-8.95393	-19.2525	0.000882135	0.00361065	-4.35796	-8.89659	0.965739	0.973311	-0.011548	-0.0457015	0.000101175	0.00208287	4.58442	15.4981	1.66063e-05	0.00186133	-4.59597	-24.4491	4	4	4	25.523	34.729	5765000000	25	0	0
F4J7I2;Q84WU2	Ubiquitin carboxyl-terminal hydrolase;Ubiquitin carboxyl-terminal hydrolase 13	UBP13	At3g11910	AT3G11910	-3.47791	NaN	NaN	3.43811	3.41162	3.43234	2.46289	2.96281	2.5877	1.98658	1.77077	1.38744	0.00048624	0.00199593	-8.52444	-10.3807	0.000742038	0.00238174	-7.76822	-9.30577	0.001255	0.00441945	-6.81202	-8.11314	0.00734976	0.0204254	0.756225	5.02685	0.000616376	0.00536868	1.71243	9.76411	0.0143376	0.0526653	-0.956204	-4.14333	77	39	39	130.52	260.92	30982000000	310	1	0
O22940		At2g41800	At2g41800	AT2G41800	1.99515	2.19899	2.39095	2.7421	1.40463	2.72099	2.70715	2.96214	2.92124	1.04678	1.4348	2.81592	0.846699	0.864493	-0.0942103	-0.206209	0.00858197	0.0147493	-0.668482	-4.81053	0.477946	0.526734	0.429196	0.78194	0.270379	0.346283	-0.574272	-1.27799	0.493648	0.607834	0.523406	0.752431	0.113135	0.22059	-1.09768	-2.02281	12	12	12	40.37	45.507	6696800000	83	2	5
Q8H0Y1	Outer envelope pore protein 24B, chloroplastic	OEP24B	OEP24B	AT5G42960	1.57264	1.15398	1.66868	2.64759	3.10825	3.01261	2.8507	2.96076	2.90838	2.92905	2.89632	2.71697	0.00231681	0.00595125	-1.45772	-6.89734	0.00086441	0.00265968	-1.44151	-8.94374	0.00127832	0.00447101	-1.38235	-8.074	0.915779	0.933251	0.0162026	0.112591	0.652351	0.748007	0.0753695	0.48606	0.464141	0.588102	-0.0591669	-0.808506	14	14	14	23.41	116.54	6869800000	127	4	4
F4JGL5;Q94BV7	External alternative NAD(P)H-ubiquinone oxidoreductase B2, mitochondrial	NDB2	At4g05020;NDB2	AT4G05020	1.20223	1.32332	1.92707	2.19748	1.90298	1.63154	2.73181	2.96033	2.57618	2.56068	2.38358	2.46366	0.199046	0.238432	-0.426461	-1.53726	0.00708321	0.0126467	-1.2719	-5.0795	0.0128069	0.024869	-0.9851	-4.284	0.0129209	0.0311876	-0.84544	-4.27284	0.0310188	0.074471	-0.55864	-3.26212	0.079679	0.175054	-0.2868	-2.33655	23	23	23	69.242	233.69	10140000000	224	8	7
Q9LZG0;A0A1P8BAP0	Adenosine kinase 2	ADK2	ADK2;At5g03300	AT5G03300	0.989813	0.452335	1.28364	1.90912	0.914195	1.55532	3.09167	2.95725	2.68365	1.14647	0.831428	2.13943	0.220201	0.26115	-0.550948	-1.45177	0.00179893	0.00442518	-2.00226	-7.37792	0.373326	0.427234	-0.463846	-1.00134	0.00997027	0.0255978	-1.45131	-4.60805	0.867556	0.913277	0.0871023	0.177752	0.0202274	0.0673046	-1.53841	-3.73394	23	10	10	37.846	114.26	4377200000	93	4	5
Q9ZNT0	Protein SUPPRESSOR OF K(+) TRANSPORT GROWTH DEFECT 1	SKD1	At2g27600	AT2G27600	NaN	NaN	-2.22491	3.01735	2.94101	3.07188	2.69565	2.95214	2.90319	2.75922	3.06798	2.73346	0.00398809	0.0088732	-7.8798	-5.95622	0.00431931	0.00855984	-7.72004	-5.82758	0.00433681	0.0107704	-7.72327	-5.82112	0.141234	0.205627	0.159756	1.82996	0.241601	0.358416	0.156526	1.37332	0.981809	0.988106	0.00323009	0.0242576	20	20	20	48.592	323.31	13429000000	180	0	0
Q9SD78		F13G24.260	At5g08060	AT5G08060	2.83207	2.48853	4.51711	2.33272	2.34262	2.09629	3.33499	2.94737	3.22676	2.98175	1.12799	3.2882	0.181148	0.219736	1.02202	1.61718	0.871907	0.885647	0.109527	0.17184	0.42712	0.477136	0.813252	0.882979	0.0029196	0.0105429	-0.912498	-6.48217	0.774023	0.843419	-0.208773	-0.307197	0.362093	0.494427	-0.703725	-1.02789	8	8	8	15.038	86.929	2893500000	57	5	5
O48726;A0A1P8B2X5	26S proteasome regulatory subunit RPN13	RPN13	At2g26590;RPN13	AT2G26590	NaN	NaN	NaN	3.53391	3.25292	4.04153	2.90811	2.9471	2.95434	1.52067	1.28898	1.27209	7.88546e-05	0.000716446	-9.28982	-16.508	7.3885e-05	0.000589066	-8.61688	-16.7821	0.00017152	0.00133586	-7.04094	-13.5537	0.0436577	0.080703	0.672935	2.91047	0.000773728	0.00605037	2.24887	9.20526	4.20976e-05	0.00258916	-1.57594	-19.3441	14	14	14	33.297	323.31	7605900000	112	0	0
O04193	LIM domain-containing protein WLIM2a	WLIN2A	At2g39900	AT2G39900	NaN	NaN	NaN	1.89252	2.09584	1.74236	3.07825	2.94356	2.90591	2.37463	2.39037	2.55922	0.000115272	0.000873194	-6.60426	-14.9939	5.88955e-05	0.000527011	-7.66993	-17.7721	7.90001e-05	0.000918949	-7.13543	-16.5003	0.000754458	0.00442666	-1.06567	-9.26575	0.0108878	0.0339833	-0.531169	-4.49215	0.00247937	0.0173446	-0.5345	-6.77328	7	4	4	21.901	32.803	4719000000	31	0	0
Q9LT78			At3g19390	AT3G19390	2.18495	2.40848	2.39738	2.28856	2.84976	2.68899	2.85986	2.9389	3.11617	2.5449	2.67599	2.58191	0.200305	0.239866	-0.278836	-1.53192	0.00364	0.00751923	-0.641376	-6.10638	0.030519	0.0509733	-0.270664	-3.27937	0.119031	0.179332	-0.36254	-1.97831	0.964248	0.976346	0.00817235	0.047692	0.0121635	0.0474118	-0.370713	-4.34933	8	8	8	49.307	165.8	8978800000	94	6	6
P13114	Chalcone synthase	CHS	CHS	AT5G13930	1.01261	1.27505	2.33054	3.25199	2.50378	3.33344	3.06776	2.93517	3.62241	3.54534	3.12052	3.98779	0.0364102	0.0546082	-1.49034	-3.09463	0.0213402	0.0318887	-1.66905	-3.67271	0.0132404	0.0255457	-2.01182	-4.24219	0.624637	0.683461	-0.178711	-0.529258	0.225101	0.339545	-0.521481	-1.43316	0.353824	0.485672	0.342769	1.0479	15	15	15	43.115	161.62	9997000000	130	3	5
Q42577	NADH dehydrogenase [ubiquinone] iron-sulfur protein 7, mitochondrial		At5g11770	AT5G11770	1.42497	NaN	2.57597	3.34345	3.05803	3.42577	3.66263	2.93069	3.68744	2.94838	2.86052	3.0923	0.201271	0.240873	-3.61579	-1.52784	0.188196	0.218913	-3.76696	-1.58477	0.234547	0.286801	-3.30711	-1.39839	0.60809	0.66838	-0.151169	-0.555603	0.0769097	0.150719	0.308681	2.36894	0.14837	0.263612	-0.45985	-1.78757	8	8	8	24.044	46.024	6885400000	55	1	1
Q9FJZ7;Q94JM0;A0A1P8BA73		At5g66420	At5g66420	AT5G66420	2.96565	1.78906	3.6387	3.32066	2.29804	3.45409	3.59162	2.92826	3.51191	3.13686	2.33957	3.20196	0.745953	0.772106	-0.22646	-0.34718	0.399371	0.434441	-0.546126	-0.942349	0.883311	0.897498	-0.0949923	-0.156377	0.489749	0.562507	-0.319667	-0.759691	0.788546	0.856299	0.131467	0.286746	0.263731	0.392062	-0.451134	-1.2991	40	40	40	80.718	311.11	25742000000	308	19	7
Q9SIL6	Prohibitin-6, mitochondrial	PHB6	PHB6	AT2G20530	1.10553	1.49178	1.82152	2.16182	2.3576	2.08566	2.80875	2.927	2.72672	2.79252	2.95914	2.27841	0.0305058	0.0469452	-0.72875	-3.27982	0.00329886	0.0069814	-1.34788	-6.27171	0.0144443	0.0275151	-1.20375	-4.13422	0.00342138	0.0118055	-0.619131	-6.21001	0.0973037	0.1798	-0.474999	-2.15619	0.535639	0.647911	-0.144132	-0.676823	9	9	7	31.636	32.996	5004100000	63	3	2
Q94K78		At2g40765	UCRY	AT2G40765	NaN	NaN	NaN	2.97195	3.31248	3.17947	2.80884	2.9248	3.223	3.12359	3.05492	3.56846	4.80363e-05	0.000576136	-8.018	-18.7107	5.53548e-05	0.00051812	-7.84892	-18.0527	5.41616e-05	0.000757003	-8.11236	-18.1523	0.345433	0.421718	0.169082	1.06864	0.643831	0.741398	-0.0943597	-0.499223	0.26374	0.392062	0.263441	1.29907	2	2	2	5.9759	3.6816	1105300000	16	0	0
P93736	Valine--tRNA ligase	VALRS	TWN2	AT1G14610	1.97318	1.99217	1.28775	2.46857	2.59981	2.08055	2.56355	2.92436	2.17378	2.32442	2.42409	2.28595	0.0864055	0.115308	-0.631944	-2.26287	0.0646272	0.0835693	-0.802864	-2.53054	0.0651377	0.0964626	-0.593786	-2.52315	0.55686	0.621875	-0.17092	-0.640224	0.824542	0.881566	0.0381578	0.236665	0.39692	0.527479	-0.209078	-0.947757	42	42	42	125.92	323.31	20213000000	278	11	9
Q9S791		F5A18.5	At1g70770	AT1G70770	-0.0674553	-0.185886	0.0769339	2.07355	2.42836	2.30173	2.97931	2.92294	2.6546	1.89192	1.64074	1.58095	5.49671e-05	0.000607171	-2.32668	-18.0847	2.0623e-05	0.000336606	-2.91108	-23.1528	0.000132621	0.00116358	-1.76334	-14.4697	0.0154623	0.0358491	-0.584406	-4.05105	0.0161554	0.0455218	0.563338	3.99811	0.00114926	0.0108902	-1.14774	-8.30261	19	19	16	66.864	147.54	10526000000	141	4	3
Q9FIJ4		At5g47870	At5g47870	AT5G47870	NaN	NaN	NaN	2.01324	2.10432	2.39654	2.75891	2.91913	3.10305	2.44939	2.13435	2.2601	1.09076e-05	0.000329518	-8.06216	-27.1724	7.04375e-06	0.000232934	-8.81783	-30.325	9.20241e-06	0.000381424	-8.17208	-28.3573	0.00773028	0.0210421	-0.755664	-4.9556	0.497512	0.610727	-0.109914	-0.74528	0.00879031	0.038703	-0.64575	-4.7777	6	6	6	21.409	22.937	4164000000	52	0	0
Q9LS94	Ras-related protein RABG3f	RABG3F	RABG3F	AT3G18820	1.73835	2.13613	2.32481	2.22487	2.46253	2.19974	2.8719	2.91422	3.07092	3.20306	3.35011	3.36491	0.2985	0.344554	-0.229282	-1.19384	0.00841556	0.0145607	-0.885921	-4.83746	0.00234971	0.00693375	-1.23959	-6.87138	0.00314046	0.0111013	-0.656639	-6.3558	0.000506947	0.00481301	-1.01031	-10.2697	0.011297	0.045315	0.353674	4.44423	8	8	4	23.102	85.981	6076700000	63	2	3
Q9SYP2	Pyrophosphate--fructose 6-phosphate 1-phosphotransferase subunit alpha 1	PFP-ALPHA1	At1g20950	AT1G20950	1.79564	1.67536	2.16923	3.41047	3.56506	3.95369	3.42514	2.90738	3.25784	3.9875	3.51517	3.56515	0.0013061	0.00393162	-1.763	-8.02851	0.00348105	0.00725394	-1.31671	-6.18093	0.00101747	0.00389463	-1.8092	-8.57145	0.115025	0.174382	0.446288	2.00828	0.844169	0.894256	-0.0462017	-0.209673	0.0826296	0.178683	0.49249	2.3034	31	31	19	67.118	233.92	27104000000	287	13	8
O80526	ATP-citrate synthase alpha chain protein 3	ACLA-3	ACLA-3	AT1G09430	0.90653	0.256237	1.04215	2.23473	1.73404	2.35034	3.05412	2.90435	3.08217	1.73635	1.38656	2.1574	0.0111708	0.0203	-1.3714	-4.45878	0.000788488	0.00249055	-2.27858	-9.16018	0.0357898	0.0584238	-1.02513	-3.11237	0.00999776	0.0256364	-0.907177	-4.60439	0.301718	0.423455	0.346268	1.18469	0.00547075	0.0288077	-1.25344	-5.45986	16	11	11	46.945	207.06	6408400000	77	6	1
Q8GUM2	Heat shock 70 kDa protein 9, mitochondrial	HSP70-9	At4g37910	AT4G37910	3.09163	3.20152	3.70184	2.25867	2.14488	2.19134	3.07791	2.89584	3.04187	2.58523	2.58304	2.67801	0.00401782	0.00891776	1.13337	5.94415	0.170887	0.200582	0.32646	1.66677	0.0197372	0.0355151	0.716237	3.7622	0.000238143	0.00227258	-0.806908	-12.466	0.000786379	0.00606892	-0.417131	-9.16655	0.00364645	0.0219301	-0.389777	-6.10343	32	31	28	73.074	323.31	17636000000	263	18	19
Q9FLW9	Plastidial pyruvate kinase 2	PKP2	PKP2	AT5G52920	1.04406	0.281389	0.567046	2.23636	1.47403	2.35142	2.91674	2.8938	2.84184	2.35191	2.54136	2.06293	0.0171535	0.0290977	-1.38977	-3.9265	0.00054513	0.00196691	-2.25329	-10.079	0.00300274	0.00820915	-1.6879	-6.43326	0.0353022	0.068749	-0.863521	-3.12656	0.388498	0.512619	-0.298132	-0.966562	0.015944	0.0566561	-0.565389	-4.01397	15	13	13	63.521	120.27	10417000000	121	5	3
Q94CE5	Gamma-aminobutyrate transaminase POP2, mitochondrial	POP2	At3g22200	AT3G22200	4.23332	4.78988	4.83995	2.17131	1.11923	2.16225	3.45673	2.89279	2.59753	2.13439	1.79606	2.58494	0.00217507	0.00570993	2.80345	7.01461	0.00675254	0.0121706	1.6387	5.14827	0.00122544	0.00433526	2.44925	8.16404	0.0538348	0.0954291	-1.16475	-2.70464	0.443813	0.562044	-0.354204	-0.848782	0.0757757	0.168727	-0.81055	-2.38259	18	18	18	55.187	232.97	12187000000	148	13	18
A8MR27;Q6ICX4	Polypyrimidine tract-binding protein homolog 3	PTB3	At1g43190	AT1G43190	2.35058	-0.0279179	-0.984067	2.78717	2.04623	2.78046	2.8867	2.89206	3.00802	2.61307	2.23477	2.73317	0.109954	0.14185	-2.09175	-2.04788	0.0666025	0.0858608	-2.48273	-2.5023	0.106599	0.146661	-2.08081	-2.07521	0.191513	0.262564	-0.390974	-1.56995	0.971508	0.980677	0.0109482	0.0380008	0.060809	0.146735	-0.401923	-2.58805	14	14	14	48.02	157.96	7906800000	101	2	1
O82462			At5g26710	AT5G26710	0.660515	0.515879	0.962581	2.74657	2.71383	2.93731	2.68647	2.89165	2.78661	2.92065	2.76479	2.84686	0.000150559	0.00101733	-2.08624	-14.0107	0.000135894	0.000842631	-2.07525	-14.3804	0.000105816	0.00103579	-2.13111	-15.3229	0.91012	0.928173	0.010993	0.120201	0.617321	0.718665	-0.0448659	-0.540852	0.494514	0.612173	0.0558589	0.750826	26	26	26	81.064	151.46	18090000000	212	7	4
Q9SH69	6-phosphogluconate dehydrogenase, decarboxylating 1, chloroplastic		At1g64190	AT1G64190	2.99689	0.867531	0.2212	2.36405	1.83968	2.34365	3.13276	2.8834	2.90353	2.58016	2.50558	2.29741	0.391974	0.438089	-0.820586	-0.958758	0.128306	0.154561	-1.61136	-1.91297	0.262145	0.316258	-1.09917	-1.30421	0.0139287	0.0330766	-0.790772	-4.17908	0.218879	0.332772	-0.278588	-1.45687	0.0116974	0.0464934	-0.512184	-4.39931	26	10	10	53.377	103.3	8938000000	75	3	2
P46644	Aspartate aminotransferase 3, chloroplastic	ASP3	ASP3	AT5G11520	2.3062	1.41524	3.10466	2.9715	2.23489	3.24894	3.2062	2.88201	3.01004	2.84767	2.30089	3.03171	0.397761	0.444168	-0.543073	-0.945899	0.20218	0.232715	-0.757381	-1.52403	0.446344	0.495846	-0.451389	-0.843689	0.535978	0.602811	-0.214308	-0.67623	0.818302	0.877165	0.0916843	0.24529	0.269389	0.398797	-0.305992	-1.2811	22	17	16	48.954	164.66	12145000000	150	10	8
Q9SMT7	Oxalate--CoA ligase	AAE3	At3g48990	AT3G48990	1.45955	1.88212	1.01113	2.33404	1.63885	2.0474	2.95463	2.87634	2.80303	1.78489	1.67799	2.71649	0.159764	0.195653	-0.555831	-1.72419	0.00502183	0.00957593	-1.42707	-5.59084	0.216	0.267295	-0.608854	-1.46807	0.0134665	0.0321928	-0.871235	-4.22102	0.897535	0.93363	-0.053023	-0.137155	0.0697369	0.160456	-0.818212	-2.45939	11	11	11	55.544	41.715	7370700000	80	6	3
P59259;A8MRV1	Histone H4	At1g07660	At1g07660;At5g59970	AT1G07660;AT5G59970	3.62719	4.44372	3.79479	2.22175	2.62878	2.48049	2.24931	2.87441	2.45975	2.45855	3.6304	2.35523	0.00540581	0.0111967	1.51156	5.47798	0.00992735	0.01672	1.42741	4.61378	0.0758085	0.109697	1.14051	2.38219	0.720094	0.766299	-0.0841481	-0.384619	0.432773	0.551648	-0.371052	-0.87128	0.556973	0.663933	0.286904	0.640032	6	6	6	11.409	12.678	2930400000	48	5	6
Q949R4	Extradiol ring-cleavage dioxygenase	LIGB	LIGB	AT4G15093	1.30981	1.64361	1.35251	2.76133	3.10378	2.72467	3.12936	2.87409	2.69182	3.10004	3.12228	2.06515	0.000869812	0.00291522	-1.42795	-8.92924	0.000885529	0.00271045	-1.46311	-8.88769	0.0218775	0.0387287	-1.32718	-3.6445	0.850686	0.876882	-0.035161	-0.200753	0.798316	0.864289	0.100773	0.273072	0.732691	0.808992	-0.135935	-0.366303	7	7	7	30.247	71.199	5305700000	63	3	3
O04663	Eukaryotic translation initiation factor isoform 4E	EIF(ISO)4E	EIF(ISO)4E	AT5G35620	NaN	-2.53943	-2.17396	3.83183	3.81682	3.95851	2.70527	2.86744	2.60315	2.38972	2.25507	3.04161	0.0041691	0.00914343	-7.49415	-5.88437	0.00759573	0.013392	-6.35038	-4.9803	0.00880741	0.0185837	-6.18723	-4.77505	0.000212379	0.00215682	1.14377	12.8356	0.00612294	0.022876	1.30692	5.29134	0.556759	0.66388	-0.163152	-0.640395	11	11	11	22.514	87.2	6980000000	87	0	0
P34066	Proteasome subunit alpha type-1-A	PAF1	PAF1	AT5G42790	0.0169296	1.34991	1.31506	1.60481	1.77581	2.18079	2.01088	2.86539	1.91999	2.23726	2.12584	2.21434	0.111054	0.143125	-0.959836	-2.03913	0.0614789	0.0797966	-1.37145	-2.57766	0.0419061	0.0667789	-1.29851	-2.95152	0.300201	0.376671	-0.411617	-1.18899	0.123669	0.214165	-0.338678	-1.94497	0.821629	0.872564	-0.0729386	-0.240689	10	10	4	30.476	69.599	4528400000	83	3	3
Q9LHA4;F4J0D8	V-type proton ATPase subunit d2	VHA-d2;At3g28715	At3g28715;VHA-d2	AT3G28715	2.35019	1.80585	2.30886	2.4325	1.66816	2.88306	2.17223	2.86515	2.76801	2.24499	2.10196	2.73542	0.684418	0.715944	-0.172941	-0.437374	0.183821	0.214242	-0.44683	-1.60474	0.472276	0.521441	-0.205824	-0.792779	0.54581	0.611194	-0.273889	-0.659157	0.938909	0.960086	-0.0328833	-0.0815673	0.451697	0.57871	-0.241006	-0.83299	14	14	2	40.787	71.198	7169800000	115	5	3
Q9LY87	E3 ubiquitin-protein ligase RGLG2	RGLG2	RGLG2	AT5G14420	NaN	NaN	NaN	NaN	-2.74626	-2.92103	2.64889	2.86448	3.02503	-0.78533	0.0593348	1.61412	0.132859	0.167192	-1.88083	-1.88274	8.68073e-05	0.000647399	-8.41754	-16.1113	0.00250698	0.00722635	-5.86745	-6.7532	0.00164545	0.00715405	-6.53671	-7.55423	0.0228874	0.0585579	-3.98662	-3.59364	0.0230415	0.0736689	-2.55009	-3.58612	12	12	12	51.577	230.25	3089600000	47	0	0
Q9LFA3;F4J849	Probable monodehydroascorbate reductase, cytoplasmic isoform 3	MDAR1	At3g52880	AT3G52880	0.82107	-0.0633869	0.495496	2.55416	2.41082	2.60711	2.83713	2.86412	2.58027	2.98542	2.71809	2.61459	0.00135374	0.00403703	-2.10631	-7.95323	0.00102207	0.00298764	-2.34278	-8.56134	0.00110741	0.0040558	-2.35498	-8.38364	0.0932978	0.147341	-0.236475	-2.19378	0.117688	0.207368	-0.248669	-1.98823	0.936048	0.955285	0.0121934	0.0853987	17	17	17	46.487	198.63	11066000000	162	9	7
Q9SUQ8	Dirigent protein 6	DIR6	DIR6	AT4G23690	2.07737	3.43016	3.06835	2.47252	NaN	2.46338	2.44228	2.86341	2.84517	-0.325956	NaN	1.90043	0.324244	0.369711	3.31	1.1231	0.75675	0.780771	0.14167	0.331724	0.11954	0.161507	3.88825	1.97458	0.339297	0.415955	-3.16833	-1.08409	0.876722	0.91879	0.578251	0.165305	0.1245	0.234533	-3.74658	-1.93914	4	4	4	21.412	16.784	2359600000	18	1	1
Q9SHH7	Glutathione S-transferase U25	GSTU25	GSTU25	AT1G17180	0.652374	0.0370884	0.494119	3.55311	2.98748	2.71216	2.753	2.86058	2.49163	3.11939	3.36383	2.19213	0.000955671	0.00311364	-2.68972	-8.71282	0.000423868	0.00167459	-2.30721	-10.7541	0.00340869	0.00900492	-2.49726	-6.21628	0.230503	0.305235	0.382515	1.4131	0.680572	0.767498	0.192466	0.443146	0.637484	0.734464	0.190049	0.509094	11	11	11	25.59	78.678	6040800000	83	4	1
P30302	Aquaporin PIP2-3;Aquaporin PIP2-3, N-terminally processed	PIP2-3	PIP2-3	AT2G37180	NaN	NaN	NaN	NaN	NaN	NaN	3.0632	2.85877	2.77386	3.11755	2.9723	3.12912	NaN	NaN	0	NaN	0.000201663	0.00103442	-8.24517	-13.0062	0.000181406	0.00137138	-8.41954	-13.3618	0.000200523	0.00207746	-8.68229	-13.025	0.000181534	0.00276411	-8.85667	-13.3594	0.154851	0.271439	0.174379	1.75091	5	4	4	30.429	6.1264	1638200000	23	0	0
Q8LBZ7	Succinate dehydrogenase [ubiquinone] iron-sulfur subunit 1, mitochondrial	SDH2-1	SDH2-1	AT3G27380	2.02228	2.2209	2.2245	1.78666	1.87394	1.5638	2.91339	2.85845	3.09848	2.63167	2.52816	2.01997	0.0220409	0.0358445	0.414425	3.63608	0.00125288	0.003418	-0.800885	-8.11673	0.301967	0.35678	-0.237373	-1.18399	0.00049256	0.00352331	-1.21531	-10.3462	0.0362806	0.0842789	-0.651798	-3.09831	0.0496703	0.127274	-0.563511	-2.78291	11	11	1	31.171	80.146	4926400000	94	7	5
Q9SDS7	V-type proton ATPase subunit C	VHA-C	VHA-C	AT1G12840	2.17611	1.69419	2.15792	2.82864	0.496249	1.80375	2.82854	2.8544	2.05867	1.00477	0.809075	2.17713	0.687595	0.71907	0.29986	0.43262	0.13441	0.16125	-0.57113	-1.8727	0.210127	0.261092	0.67908	1.49139	0.295111	0.371417	-0.87099	-1.20357	0.659716	0.753667	0.37922	0.474762	0.0669512	0.156037	-1.25021	-2.49742	12	12	12	42.619	91.245	7585900000	94	9	3
O22173	Polyadenylate-binding protein 4	PAB4	PAB4	AT2G23350	0.516953	0.821733	0.735456	2.41485	2.76069	2.75785	2.90296	2.84952	2.49072	2.58165	2.76429	2.45025	0.000182117	0.00112014	-1.95308	-13.3485	0.000201358	0.00103442	-2.05635	-13.0112	0.000120031	0.00111268	-1.90735	-14.8408	0.582718	0.644973	-0.103271	-0.596899	0.770559	0.840553	0.0457331	0.312096	0.39972	0.530122	-0.149004	-0.94158	22	22	20	71.652	76.284	12394000000	163	7	9
Q42551	SUMO-conjugating enzyme SCE1	SCE1	SCE1	AT3G57870	1.2515	NaN	NaN	2.29729	NaN	-0.869713	3.00493	2.84522	3.50269	NaN	NaN	1.8127	0.594309	0.63272	-1.69488	-0.577894	0.0568981	0.0745122	-5.82469	-2.65141	0.932776	0.941391	-0.274521	-0.0897825	0.103228	0.159796	-4.12981	-2.10364	0.649311	0.745723	1.42036	0.490745	0.0608504	0.146735	-5.55017	-2.5874	2	2	2	17.985	14.857	1133800000	16	1	0
F4IXW2	Brefeldin A-inhibited guanine nucleotide-exchange protein 5	BIG5	BIG5	AT3G43300	-2.65878	-2.69112	-0.931096	2.59082	2.10921	2.92873	2.85965	2.8449	2.69881	1.30467	1.00911	1.26376	0.00179535	0.00497154	-4.63659	-7.38181	0.00110577	0.00314999	-4.89479	-8.38691	0.00504932	0.0120742	-3.28618	-5.58241	0.348336	0.424757	-0.258202	-1.06142	0.00611577	0.022876	1.35041	5.29307	0.000108919	0.0034183	-1.60861	-15.2111	65	65	64	192.88	323.31	34438000000	438	4	1
Q42525	Hexokinase-1	HXK1	At4g29130	AT4G29130	0.885921	1.14857	1.21048	2.48594	2.45725	2.78019	2.85805	2.84074	2.63949	2.31896	2.19093	2.57594	0.000480169	0.00197735	-1.49281	-10.4143	0.000153269	0.000889294	-1.69777	-13.9473	0.00105279	0.00396154	-1.28029	-8.49534	0.175804	0.246113	-0.204965	-1.64263	0.237615	0.353923	0.21252	1.38739	0.035018	0.0995476	-0.417485	-3.13494	23	23	16	53.706	147.83	8646900000	171	4	8
Q8H166;F4JYX9;A8MQZ1	Thiol protease aleurain	ALEU;ALP	ALEU;At5g60360	AT5G60360	1.85003	1.77185	2.29618	2.40374	0.706834	2.49317	2.7501	2.83649	3.03989	0.880001	0.884236	2.53027	0.870633	0.885163	0.104771	0.17357	0.00808701	0.0140948	-0.902806	-4.89258	0.398514	0.45119	0.541185	0.944236	0.161449	0.229295	-1.00758	-1.71523	0.614264	0.715932	0.436413	0.545722	0.0602492	0.14581	-1.44399	-2.59682	7	7	7	38.959	84.92	5864900000	116	7	3
O64740	Protein transport protein SEC13 homolog B	SEC13B	At2g30050	AT2G30050	1.59967	1.4256	1.73073	2.39153	2.48939	2.88556	2.84891	2.82673	2.54631	2.59715	2.32856	2.54301	0.00457958	0.00980827	-1.00349	-5.7347	0.000925702	0.00278958	-1.15532	-8.78552	0.00169083	0.00544873	-0.904242	-7.50005	0.445765	0.520267	-0.151821	-0.844852	0.594539	0.697171	0.0992521	0.577518	0.11988	0.22874	-0.251074	-1.9721	15	15	13	32.642	142.93	6938400000	112	5	3
A8MQH0;Q8GXE7		At5g15320	At5g15320	AT5G15320	NaN	NaN	NaN	2.79917	3.20969	3.14139	3.20699	2.82644	2.49077	3.18778	2.60559	2.72861	0.000400968	0.00176887	-7.51221	-10.9087	0.000497531	0.00185488	-7.30352	-10.3194	0.000475947	0.00249193	-7.30278	-10.438	0.438451	0.51355	0.208687	0.859651	0.391064	0.514827	0.209428	0.960795	0.997961	0.999042	-0.000740369	-0.00271821	2	2	2	5.2622	4.8431	1478200000	13	0	0
Q9LV27;F4J7K1		At3g18140	At3g18140	AT3G18140	NaN	NaN	NaN	3.35307	3.50156	3.45531	2.75956	2.82473	3.20153	2.80471	2.61287	2.67128	0.000914746	0.00302276	-8.96799	-8.81283	0.00117967	0.00329147	-8.45996	-8.24597	0.00127458	0.00446226	-8.22763	-8.08021	0.0245798	0.0518444	0.508038	3.51414	0.000497662	0.00476177	0.74036	10.3187	0.193942	0.316093	-0.232322	-1.55927	14	14	14	34.31	138.63	11057000000	125	0	0
Q2V3X4;Q9SF40	60S ribosomal protein L4-1	At3g09630;RPL4A	At3g09630;RPL4A	AT3G09630	3.02381	3.93757	3.04853	2.28147	2.73135	2.32154	2.64479	2.82292	2.31115	2.70919	2.69173	2.67911	0.0554039	0.078581	0.891851	2.67695	0.091219	0.113368	0.743683	2.214	0.0991471	0.137934	0.643293	2.13947	0.515121	0.585143	-0.148168	-0.713202	0.159435	0.260735	-0.248558	-1.72595	0.540598	0.65134	0.10039	0.668181	18	4	4	44.572	84.267	7863300000	71	6	8
Q37145;F4HUS8;A0A1P8AR51	Calcium-transporting ATPase 1, chloroplastic;Calcium-transporting ATPase	ACA1	ACA1;At1g27770	AT1G27770	-4.50005	NaN	-4.70548	1.33695	0.72615	1.45016	3.09991	2.82244	2.93747	0.314369	0.16977	0.438587	1.67674e-05	0.000375972	-5.73816	-24.3898	2.37895e-07	7.42128e-05	-7.52034	-70.843	1.2412e-06	0.000179031	-4.87465	-46.8541	0.00172343	0.00736849	-1.78219	-7.46222	0.0221637	0.057363	0.863513	3.62981	1.89435e-05	0.0018966	-2.6457	-23.6528	18	18	18	111.26	148.17	8822600000	121	1	0
B0F9L4	Golgin candidate 6	GC6	At3g27530	AT3G27530	NaN	NaN	NaN	4.19021	3.6897	4.26641	2.94788	2.81949	2.94717	2.42485	2.2291	2.08346	9.34542e-06	0.000314629	-9.3465	-28.2477	8.12168e-06	0.000241303	-8.20257	-29.2606	1.37387e-05	0.000451196	-7.54353	-25.6421	0.00353467	0.0120748	1.14393	6.15532	0.000941922	0.00671238	1.80297	8.74582	0.00361443	0.0218481	-0.659042	-6.1181	51	51	51	101.83	323.31	35473000000	322	0	0
O23657	Ras-related protein RABC1	RABC1	RABC1	AT1G43890	0.0809803	2.5972	2.57964	3.47755	3.78199	3.38809	3.0279	2.81931	2.99646	3.34003	3.05557	2.78273	0.100439	0.131396	-1.79661	-2.12795	0.227077	0.258559	-1.19528	-1.42576	0.199498	0.250048	-1.30684	-1.53534	0.011427	0.0285363	0.601321	4.42944	0.0707636	0.141492	0.48977	2.44581	0.555255	0.662489	0.111551	0.642958	12	12	11	23.53	42.436	8975100000	98	4	3
O80480	Importin subunit alpha-4	IMPA4	At1g09270	AT1G09270	-1.15261	-0.635391	-0.359075	3.32121	3.14512	3.80899	2.4749	2.81829	2.11913	1.18884	1.38325	2.42044	0.000172157	0.00108853	-4.1408	-13.541	0.000492273	0.00183743	-3.18646	-10.3477	0.00601114	0.0137801	-2.37987	-5.31862	0.0280282	0.057525	0.954331	3.3706	0.0150007	0.0429886	1.76093	4.08792	0.135475	0.247539	-0.806598	-1.86588	17	17	15	59.445	323.31	11417000000	115	1	1
Q96533;F4K7D6	Alcohol dehydrogenase class-3;S-(hydroxymethyl)glutathione dehydrogenase	ADH2;HOT5	ADH2;At5g43940	AT5G43940	2.55301	2.29999	2.80995	3.24328	2.25551	3.0814	3.50489	2.81577	3.36736	3.17596	2.48871	3.10329	0.418667	0.464004	-0.305749	-0.900716	0.0583472	0.0762001	-0.675023	-2.62736	0.234009	0.286337	-0.36834	-1.40033	0.376292	0.452937	-0.369274	-0.994447	0.875734	0.918769	-0.0625909	-0.166645	0.368815	0.500644	-0.306684	-1.01192	18	18	18	40.698	94.383	11081000000	152	8	4
O49636	Mitochondrial pyruvate carrier 4	MPC4	At4g22310	AT4G22310	NaN	NaN	-1.04047	2.41391	2.73901	2.51777	2.94375	2.8059	2.5807	1.49766	2.42776	2.32451	0.00703526	0.0138212	-5.87707	-5.08922	0.00618829	0.0113856	-6.09695	-5.27567	0.0104263	0.0210628	-5.40348	-4.54891	0.198397	0.270648	-0.219886	-1.54002	0.200784	0.312202	0.473587	1.52989	0.0909003	0.190696	-0.693473	-2.21715	4	4	3	12.005	16.536	2551200000	38	0	0
P20115	Citrate synthase 4, mitochondrial	CSY4	CSY4	AT2G44350	3.6369	3.76499	4.82669	2.73253	1.73293	2.53148	3.04789	2.8038	2.93677	2.36629	1.70903	2.63362	0.0228682	0.0370018	1.74388	3.59458	0.0403684	0.0553828	1.14671	2.98924	0.0169051	0.0311798	1.83988	3.94385	0.129335	0.19142	-0.597175	-1.90604	0.826638	0.882768	0.0960019	0.233773	0.0708989	0.162843	-0.693177	-2.44404	21	21	20	52.782	205.84	11115000000	192	19	11
F4ICJ5		At1g25570	At1g25570	AT1G25570	NaN	NaN	NaN	-2.03074	-2.69547	-1.58843	2.8096	2.80255	3.08148	-0.841724	-0.704753	-0.153105	0.017174	0.0291138	-2.9883	-3.92508	0.000328681	0.00141161	-7.99106	-11.4797	0.00329288	0.00877615	-4.52666	-6.2748	0.000116522	0.00150041	-5.00275	-14.9529	0.0161098	0.045425	-1.53835	-4.00151	0.000112476	0.00342971	-3.4644	-15.0876	11	11	11	68.971	52.405	3935400000	41	0	0
O22715	AP-1 complex subunit mu-2	AP1M2	AP1M2	AT1G60780	1.15763	1.9299	1.999	1.94666	2.03899	2.38661	2.76341	2.80166	2.81226	2.21572	2.28742	2.54651	0.227738	0.268942	-0.428572	-1.4233	0.0153313	0.0241029	-1.09693	-4.06138	0.0853702	0.121246	-0.654368	-2.27378	0.00770784	0.0210367	-0.66836	-4.95968	0.24877	0.365516	-0.225796	-1.34857	0.0120839	0.0473272	-0.442564	-4.3577	18	18	12	49.032	121.07	7455000000	135	7	10
F4K470;Q8RX87	Probable galactinol--sucrose galactosyltransferase 6	DIN10;RFS6	At5g20250;RFS6	AT5G20250	-0.664179	-0.678993	-0.075841	3.30556	3.59665	3.89164	2.85802	2.79641	2.937	2.33842	2.42271	2.29266	9.85307e-05	0.000813087	-4.07096	-15.6025	7.98131e-05	0.000614432	-3.33681	-16.4576	0.000152526	0.00124702	-2.82427	-13.9645	0.0134893	0.0322191	0.734141	4.21892	0.00198374	0.0108461	1.24669	7.18877	0.000776579	0.00877546	-0.512546	-9.19647	32	32	31	94.215	323.31	24118000000	238	3	2
P46645	Aspartate aminotransferase, cytoplasmic isozyme 1	ASP2	ASP2	AT5G19550	2.35252	1.75564	3.63644	3.4056	3.0004	3.53957	3.56795	2.79571	3.40197	3.61004	2.91429	3.45095	0.273207	0.317268	-0.733659	-1.26916	0.326108	0.360415	-0.673677	-1.11818	0.278477	0.332623	-0.743564	-1.25293	0.843711	0.871686	0.059982	0.210301	0.972044	0.980677	-0.00990486	-0.0372859	0.835413	0.882663	0.0698868	0.22169	25	25	19	44.266	182.53	18377000000	206	9	6
Q9LPS7		F11F12.11	At1g50570	AT1G50570	NaN	NaN	NaN	5.11246	4.77018	4.81574	2.5299	2.77908	3.00009	3.40859	3.46102	3.9487	2.51454e-06	0.000202585	-9.6791	-39.2603	8.40225e-06	0.000245798	-7.54933	-29.0122	7.48514e-06	0.000343376	-8.38574	-29.8661	0.000250627	0.00231647	2.12977	12.3044	0.00309537	0.014523	1.29335	6.3807	0.0188261	0.0640544	0.836416	3.81704	11	11	9	42.152	192.62	17559000000	83	0	0
Q8RXU5;Q9SRK6	60S ribosomal protein L37a-2;Putative 60S ribosomal protein L37a-1	RPL37AC;RPL37AB	RPL37AB;RPL37AC	AT3G10950;AT3G60245	4.30797	4.73811	3.46885	2.39922	3.21144	2.36311	2.50757	2.77776	2.2017	2.62729	2.28159	2.19115	0.0310804	0.0477337	1.51372	3.26001	0.0147777	0.0233505	1.67596	4.10622	0.0103253	0.0209528	1.80496	4.56172	0.641949	0.698768	0.162243	0.502144	0.396768	0.519127	0.291243	0.948094	0.577365	0.683053	-0.129001	-0.60576	4	4	4	10.241	14.73	1967000000	27	2	4
A0A2P2CLF6;Q95748	NADH dehydrogenase [ubiquinone] iron-sulfur protein 3	NAD9	nad9;NAD9	ATMG00070	1.58744	2.17099	3.48106	1.74505	1.51512	1.30932	2.27674	2.77667	2.7992	1.80181	1.782	2.33016	0.195866	0.235358	0.89	1.5509	0.744555	0.769023	-0.204374	-0.349189	0.494163	0.542848	0.44184	0.751476	0.00668054	0.0188716	-1.09437	-5.16379	0.110406	0.197382	-0.44816	-2.04427	0.0594194	0.144425	-0.646214	-2.61001	9	9	9	22.881	38.803	3553500000	53	5	3
O82399	Probable malate dehydrogenase, glyoxysomal		PMDH1	AT2G22780	-0.232857	-0.381811	1.95112	1.87454	NaN	1.96061	2.97605	2.77457	2.70585	NaN	NaN	1.38707	0.688627	0.719758	1.19472	0.431077	0.0352045	0.0490773	-2.37334	-3.12943	0.203791	0.254633	3.79595	1.5173	0.252112	0.328041	-3.56805	-1.33727	0.507497	0.620291	2.60124	0.72699	0.0610214	0.146735	-6.16929	-2.58474	12	12	11	37.465	153.1	4045900000	66	2	0
Q9SD33	UPF0183 protein At3g51130		At3g51130	AT3G51130	-2.22385	NaN	-3.17315	2.99212	2.71827	2.94554	2.74028	2.774	2.72602	3.41856	3.62207	3.60739	0.00250105	0.00627799	-6.50231	-6.75749	0.00267224	0.00595344	-6.36377	-6.63849	0.00172614	0.00550469	-7.16635	-7.45912	0.181607	0.251838	0.138542	1.61502	0.0034303	0.0155062	-0.664033	-6.20562	0.000279216	0.00502461	0.802575	11.9692	16	16	16	45.681	54.578	8392400000	136	1	0
O80719;F4IK66;A0A1P8AZ55	Probable receptor-like protein kinase At2g47060	At2g47060	At2g47060	AT2G47060	-1.80569	-1.15603	NaN	-1.09806	-0.961341	-1.31752	2.58993	2.77389	2.60353	2.09715	1.85705	1.79747	0.285229	0.330329	-1.79873	-1.23257	0.0186133	0.0282919	-5.58015	-3.8303	0.0293915	0.0494106	-4.8416	-3.31953	5.932e-06	0.000500057	-3.78143	-31.6604	2.53201e-05	0.00123951	-3.04287	-21.9877	0.00248033	0.0173446	-0.738556	-6.77257	15	13	9	39.931	165.12	4559000000	70	0	1
P55034	26S proteasome non-ATPase regulatory subunit 4 homolog	RPN10	RPN10	AT4G38630	1.76899	2.2037	2.24971	1.78632	1.68691	1.72943	2.85565	2.77359	2.74512	1.90381	2.01321	2.45909	0.0946128	0.124871	0.339909	2.18124	0.0101994	0.0170648	-0.717324	-4.57793	0.833688	0.853571	-0.0512384	-0.224063	1.76331e-05	0.000700138	-1.05723	-24.0831	0.0856458	0.16255	-0.391148	-2.27087	0.0183076	0.0628354	-0.666086	-3.84968	8	8	8	40.757	111.49	4437200000	69	4	5
Q9M0N1	Plant UBX domain-containing protein 10	PUX10	At4g10790	AT4G10790	-2.46799	NaN	NaN	0.759874	0.734994	0.747023	3.06635	2.77163	2.95339	-0.361992	-0.406425	-0.99456	0.00406715	0.00897935	-4.6297	-5.92435	0.000975503	0.00288724	-6.81286	-8.66624	0.0151017	0.0285863	-3.29475	-4.07973	1.43974e-05	0.000655615	-2.18316	-25.3421	0.00281771	0.0136427	1.33496	6.54451	9.13355e-05	0.00336677	-3.51812	-15.9052	10	10	10	52.802	69.582	3937800000	54	1	0
Q9FY99	Glucose-6-phosphate 1-dehydrogenase 2, chloroplastic		At5g13110	AT5G13110	1.367	1.17118	1.28367	2.07522	1.96917	2.01863	2.83473	2.77005	2.91919	2.454	2.32679	2.57791	0.000317071	0.00156819	-0.747052	-11.586	2.53392e-05	0.000350419	-1.56737	-21.9835	0.000214256	0.00152331	-1.17895	-12.8068	0.000101276	0.00141095	-0.82032	-15.4942	0.00537115	0.0209215	-0.431899	-5.48775	0.0100061	0.0419828	-0.388421	-4.60328	25	24	9	67.159	160.91	11862000000	163	4	7
O82793	Soluble inorganic pyrophosphatase 3	PPA3	At2g46860	AT2G46860	1.75161	2.15849	1.57402	3.61714	NaN	2.8999	3.01705	2.76876	2.88694	NaN	NaN	2.77628	0.753031	0.778382	0.73574	0.337037	0.00475457	0.00918885	-1.06288	-5.67582	0.182688	0.232208	4.04086	1.60998	0.455179	0.529156	-1.79862	-0.826086	0.375489	0.500197	3.30512	0.996308	0.111263	0.217806	-5.10374	-2.03747	6	1	1	24.915	27.038	2613300000	15	0	2
F4HS76;Q9M8L4	Glycerol kinase	NHO1;GLPK	At1g80460;GLPK	AT1G80460	0.870161	0.0715389	0.018096	3.08364	3.16805	3.12445	2.75501	2.76487	2.7801	2.81245	2.72971	2.42103	0.000532177	0.00212318	-2.80545	-10.1418	0.000889849	0.0027163	-2.44673	-8.87643	0.00147415	0.00497732	-2.33446	-7.77674	0.000146851	0.0017241	0.358717	14.0998	0.0179297	0.0492488	0.470982	3.87418	0.400057	0.53039	-0.112266	-0.94084	20	20	20	52.483	102.18	13078000000	142	6	1
Q96255	Phosphoserine aminotransferase 1, chloroplastic	PSAT1	PSAT1	AT4G35630	1.90745	1.75223	1.94433	2.76625	2.47196	2.46706	2.82504	2.76434	2.77368	2.49537	2.72079	2.44312	0.00368736	0.00832966	-0.70042	-6.08493	0.00011879	0.000773857	-0.919683	-14.88	0.00270601	0.00758654	-0.685089	-6.61612	0.0950376	0.149594	-0.219262	-2.17724	0.912177	0.944237	0.0153313	0.117433	0.0547475	0.136365	-0.234593	-2.68842	20	20	10	47.359	175.81	8673400000	141	9	6
Q8L7Z3	Anamorsin homolog		At5g18400	AT5G18400	-0.861773	-0.885506	-1.26604	4.37887	4.07559	4.32266	2.45439	2.75963	2.29055	2.75686	2.46577	2.48562	5.18451e-06	0.000255104	-5.26348	-32.7482	5.06094e-05	0.000501353	-3.50596	-18.4658	2.44768e-05	0.000571112	-3.57385	-22.176	0.000450805	0.00334686	1.75752	10.5849	0.000216377	0.00302432	1.68963	12.7747	0.704268	0.785792	0.0678905	0.407852	15	15	15	29.436	198.41	11281000000	82	1	1
A0A1P8AQ08;F4HY33;A0A1P8APZ6;F4HY32		At1g21630	At1g21630	AT1G21630	NaN	NaN	NaN	3.37766	3.4472	3.12003	2.74028	2.7591	2.67522	3.56523	3.54724	3.60234	3.57385e-06	0.000220285	-9.05145	-35.9496	3.4134e-06	0.000180694	-8.46135	-36.3659	2.30006e-06	0.000224327	-9.30809	-40.1471	0.00454844	0.0144011	0.590095	5.74547	0.0636203	0.130375	-0.256638	-2.54532	9.55933e-06	0.00162913	0.846733	28.0877	29	29	28	129.45	323.31	36961000000	280	0	0
Q9FMD7	Probable inactive receptor kinase At5g16590		At5g16590	AT5G16590	-1.33552	-1.75528	-3.57939	0.058403	0.755548	0.285009	2.82123	2.7583	2.79931	2.7951	2.70707	2.71973	0.0226899	0.0367752	-2.58971	-3.60338	0.00189109	0.00459247	-5.01634	-7.28074	0.00197041	0.00611999	-4.96403	-7.20167	0.000297976	0.00254269	-2.42663	-11.7717	0.00033065	0.00388972	-2.37432	-11.4621	0.189105	0.310792	-0.05231	-1.58068	19	19	15	67.463	228.17	11209000000	152	3	2
P0DI77;P0DI76;F4JA62	1,8-cineole synthase 2, chloroplastic;1,8-cineole synthase 1, chloroplastic	TPS23;TPS27;TPS-CIN	At3g25820;TPS23;TPS27	AT3G25820;AT3G25830	2.05572	2.12949	3.22523	3.36909	3.6031	3.65219	3.28239	2.75503	3.09366	3.74027	3.43252	3.47006	0.0508284	0.0727908	-1.07131	-2.76041	0.232894	0.264545	-0.573548	-1.40437	0.0508431	0.0788221	-1.07747	-2.76012	0.0484285	0.0876038	0.497764	2.80773	0.964619	0.976387	-0.00615819	-0.0471961	0.0505506	0.12894	0.503922	2.76575	31	31	31	70.454	314.27	22285000000	278	8	6
Q9FKI4		MXE10.5	At5g13780	AT5G13780	1.80327	-0.0446568	1.83164	3.37707	2.24505	3.55455	2.14271	2.75014	1.99901	2.36235	2.47657	2.20428	0.0665642	0.0920293	-1.86214	-2.50284	0.171793	0.201396	-1.10053	-1.66227	0.139705	0.18494	-1.15098	-1.83934	0.180687	0.250984	0.761604	1.61934	0.163834	0.265918	0.711153	1.70271	0.845891	0.889898	0.050451	0.207314	8	8	8	21.714	103.32	4513200000	46	2	2
Q9C5J9	Uncharacterized GTP-binding protein At5g64813		At5g64813	AT5G64813	NaN	NaN	NaN	1.00377	1.04681	1.12495	2.65817	2.74769	2.91909	-0.226097	-0.045392	-0.869114	0.000472031	0.00197348	-5.80292	-10.4603	0.000176562	0.000964747	-7.51939	-13.4542	0.00198804	0.00616411	-4.3642	-7.18464	3.4457e-05	0.000908471	-1.71647	-20.346	0.0046857	0.0191566	1.43871	5.69867	0.000270258	0.00488581	-3.15518	-12.0695	10	10	10	37.741	60.527	2924200000	56	0	0
Q9ZSK3;Q39250	Actin-depolymerizing factor 4;Actin-depolymerizing factor 1	ADF4;ADF1	ADF1;ADF4	AT3G46010;AT5G59890	-0.219629	-0.582504	-1.09824	1.64922	0.914281	1.0588	2.59608	2.74588	2.35801	1.38851	1.29573	2.47534	0.00563032	0.0115438	-1.84089	-5.41644	0.000328869	0.00141161	-3.20011	-11.478	0.00672012	0.0150141	-2.35331	-5.15523	0.00568105	0.0168344	-1.35922	-5.40295	0.309271	0.431504	-0.512424	-1.16358	0.0987686	0.201492	-0.846799	-2.14287	5	4	4	16.034	9.1996	1396600000	41	2	1
Q9SJQ9;B3H6D7	Fructose-bisphosphate aldolase	At2g36460	At2g36460	AT2G36460	-3.622	-3.7621	-3.10524	4.45558	4.60539	4.50231	2.68008	2.74581	2.22436	2.10155	1.86669	2.88489	2.53269e-06	0.000202585	-8.01754	-39.1897	1.9776e-05	0.000331314	-6.04653	-23.3984	9.48432e-05	0.000997409	-5.78083	-15.754	0.000314963	0.00262236	1.97101	11.6058	0.00197996	0.0108401	2.23671	7.19243	0.488594	0.607001	-0.265704	-0.76185	24	15	14	38.386	136.6	19368000000	111	1	0
Q9FMV1;F4KAQ8	Gamma carbonic anhydrase-like 1, mitochondrial	GAMMACAL1;GAMMA CAL1	At5g63510;GAMMACAL1	AT5G63510	1.21638	1.60343	2.18018	2.89234	1.52502	2.07479	2.23702	2.74339	2.16926	2.71132	2.05945	1.59589	0.363963	0.409765	-0.497382	-1.02342	0.0981343	0.121131	-0.716556	-2.14861	0.347014	0.402616	-0.455555	-1.0647	0.642024	0.698768	-0.219174	-0.502027	0.93885	0.960086	0.0418275	0.0816462	0.520299	0.635059	-0.261001	-0.703924	11	11	3	27.569	46.585	4276100000	74	2	1
Q9M011;A0A1P8B982;F4K9G5		F7A7_170;At5g01650	At5g01650	AT5G01650	NaN	NaN	NaN	NaN	2.17554	2.44953	2.06465	2.74258	2.31474	NaN	1.48219	2.03506	0.107065	0.138776	-5.37716	-2.07136	2.96293e-05	0.000384574	-8.01314	-21.1346	0.0328117	0.0541506	-5.6659	-3.20285	0.36524	0.441833	-2.63598	-1.02038	0.930447	0.95385	-0.288741	-0.0929045	0.251023	0.379631	-2.34724	-1.34094	3	3	3	12.111	8.3145	911720000	15	0	0
Q9ZVF3	MLP-like protein 328	MLP328	MLP328	AT2G01520	3.03869	2.59319	3.18335	3.5945	3.2308	3.53496	3.65005	2.74223	3.19137	4.05856	3.5176	3.87444	0.0705219	0.096873	-0.515008	-2.44899	0.463837	0.499002	-0.256138	-0.809099	0.021066	0.0374392	-0.878454	-3.68744	0.415454	0.490838	0.25887	0.907535	0.135317	0.229067	-0.363447	-1.86689	0.112096	0.219219	0.622317	2.03091	13	8	7	17.513	138.06	6944000000	61	5	2
P49637	60S ribosomal protein L27a-3	RPL27AC	RPL27AC	AT1G70600	1.87709	1.94981	1.62647	1.32473	2.03498	1.00367	2.1235	2.74139	2.25948	1.92983	2.39802	1.82885	0.319693	0.3655	0.363328	1.13522	0.0579669	0.0757814	-0.556999	-2.63361	0.307908	0.363324	-0.234442	-1.16735	0.0618093	0.106522	-0.920327	-2.57259	0.164275	0.266525	-0.597771	-1.70042	0.27725	0.407208	-0.322556	-1.25668	7	1	1	16.455	4.4579	2128900000	24	4	2
Q93ZS6		LRS1	At3g05090	AT3G05090	NaN	NaN	NaN	2.60544	2.92171	2.72319	2.60014	2.73603	2.97543	4.78651	5.07605	5.37422	0.000227122	0.00126391	-7.67043	-12.6177	0.000228979	0.00111929	-7.69085	-12.5915	8.88822e-05	0.000979632	-9.99925	-16.0152	0.893645	0.91523	-0.0204147	-0.142404	0.000271293	0.00357239	-2.32881	-12.0577	0.000334815	0.00549574	2.3084	11.4254	33	33	33	82.196	270.39	29518000000	215	0	0
F4IG73		At2g45540	At2g45540	AT2G45540	-2.17349	-2.21791	-2.13957	2.36372	2.14546	2.72336	2.84641	2.73227	2.72418	2.24116	1.91491	2.0611	1.12085e-05	0.000330908	-4.58783	-26.9873	4.30585e-08	3.55993e-05	-4.94461	-108.633	1.62575e-06	0.000193526	-4.24938	-43.7923	0.108233	0.166291	-0.356771	-2.06179	0.154515	0.254685	0.338456	1.75277	0.00244571	0.0171637	-0.695227	-6.79813	78	78	78	328.09	323.31	46770000000	639	4	1
Q9C6Z3	Pyruvate dehydrogenase E1 component subunit beta-2, chloroplastic	PDH-E1 BETA	PDH-E1	AT1G30120	0.600803	0.953609	1.14392	1.63912	1.2188	1.84653	2.11592	2.72867	2.49646	1.16508	0.257321	2.04675	0.0517195	0.0739291	-0.668704	-2.74349	0.00294012	0.00640027	-1.54757	-6.46995	0.659334	0.699487	-0.256939	-0.475347	0.0267522	0.0553202	-0.878868	-3.42114	0.494643	0.608501	0.411765	0.750587	0.0775559	0.171506	-1.29063	-2.36126	6	6	2	44.244	18.762	4244600000	62	3	2
Q9SGW3	26S proteasome non-ATPase regulatory subunit 8 homolog A	RPN12A	At1g64520	AT1G64520	0.691639	0.527899	1.57223	2.56623	2.09908	2.41393	2.5589	2.72388	2.81923	2.07177	1.53983	1.97536	0.0153839	0.0266081	-1.42916	-4.05722	0.00602877	0.011146	-1.77008	-5.31428	0.0622983	0.0929832	-0.93173	-2.56514	0.0958965	0.150773	-0.340929	-2.16919	0.0805148	0.15605	0.497425	2.32702	0.00968809	0.0412217	-0.838354	-4.64632	12	12	12	30.706	70.117	5051800000	80	3	2
Q8LA13	DEAD-box ATP-dependent RNA helicase 11	RH11	RH11	AT3G58510	6.98741	7.02781	6.78449	1.85449	2.66751	2.29002	1.97034	2.72318	1.88639	1.89528	1.70116	1.91191	4.61349e-05	0.000563903	4.66257	18.9023	6.7919e-05	0.000568117	4.73993	17.1432	9.30287e-07	0.000154778	5.09712	50.3615	0.838105	0.866984	0.0773656	0.217991	0.150082	0.248903	0.434554	1.77772	0.263083	0.391382	-0.357188	-1.30119	28	28	15	66.025	119.14	31682000000	133	7	2
Q8VZB9	60S ribosomal protein L10a-1	RPL10AA	RPL10AA	AT1G08360	2.07693	NaN	NaN	-0.130783	2.10684	4.47486	2.61257	2.71509	2.34605	3.64106	3.24121	2.72923	0.144044	0.179145	-5.3929	-1.813	0.0949452	0.117576	-5.8005	-2.17811	0.0734835	0.106804	-6.44643	-2.4109	0.775233	0.81444	-0.407596	-0.305486	0.480473	0.595609	-1.05353	-0.777142	0.0867392	0.185135	0.645932	2.25939	6	6	3	24.469	22.362	6199600000	29	1	0
Q9SLI0		F20D21.35	At1g54540	AT1G54540	NaN	NaN	NaN	NaN	NaN	NaN	2.33758	2.70928	2.67522	2.10566	1.84618	2.03233	NaN	NaN	0	NaN	5.25893e-07	9.99985e-05	-7.16682	-58.0897	1.60993e-07	0.000126964	-6.58752	-78.1119	3.48712e-06	0.000500057	-7.7204	-36.1717	3.21952e-06	0.00076336	-7.1411	-36.9028	0.0149456	0.0541382	-0.5793	-4.09241	6	6	6	26.383	67.4	2580000000	16	0	0
A0A2P2CLH2;P93306	NADH dehydrogenase [ubiquinone] iron-sulfur protein 2	NAD7	nad7;NAD7	ATMG00510	2.66319	3.04415	3.65786	2.63	2.54016	2.50391	2.7606	2.70806	2.70935	3.05757	2.89336	2.42282	0.125892	0.159779	0.563711	1.92947	0.24446	0.275973	0.395731	1.36337	0.39434	0.447026	0.330481	0.953482	0.0152294	0.035528	-0.16798	-4.06948	0.295313	0.416785	-0.23323	-1.20299	0.749831	0.822362	0.0652501	0.341617	15	15	15	45.003	98.594	9710500000	168	10	12
Q9SN96		F18L15.150	At3g46430	AT5G59613	1.27407	0.233166	2.02429	1.73334	2.07096	1.99088	2.65117	2.69829	2.01137	2.18018	2.28296	2.18444	0.227069	0.268316	-0.754548	-1.42579	0.0866063	0.108272	-1.27643	-2.26077	0.116659	0.158505	-1.03868	-1.99592	0.0990499	0.154784	-0.521881	-2.14034	0.0570164	0.119512	-0.284134	-2.64942	0.348484	0.480191	-0.237748	-1.06105	4	4	4	6.5846	6.3763	911290000	24	2	0
Q9SZX3;B3H778	Argininosuccinate synthase, chloroplastic	At4g24830	At4g24830	AT4G24830	1.12419	0.984018	0.996278	2.57822	1.71992	1.95217	2.31689	2.6936	2.28362	1.47148	1.15172	1.33029	0.0157348	0.027105	-1.04861	-4.02991	0.000550298	0.00197619	-1.39654	-10.0545	0.0512227	0.0793424	-0.283	-2.75288	0.293641	0.370336	-0.347935	-1.20783	0.0483396	0.105319	0.765608	2.80954	0.0022801	0.0164125	-1.11354	-6.92685	21	21	21	53.845	203.22	8223300000	137	3	3
Q94BV4	DEAD-box ATP-dependent RNA helicase 6	RH6	RH6	AT2G45810	1.10519	1.02117	1.18002	2.26153	1.86438	2.53669	2.59662	2.68866	2.64325	2.04946	1.71385	2.46574	0.00505458	0.0106182	-1.11874	-5.5808	8.34816e-06	0.000245798	-1.54072	-29.0593	0.0118435	0.0232994	-0.974223	-4.38339	0.0987958	0.154563	-0.421974	-2.14263	0.646804	0.74376	0.14452	0.494618	0.0609568	0.146735	-0.566494	-2.58574	15	15	6	60.42	57.465	9281700000	130	3	2
Q9FGX1	ATP-citrate synthase beta chain protein 2	ACLB-2	ACLB-2	AT5G49460	0.479589	0.251915	0.685138	2.92185	2.42146	2.913	2.92436	2.68822	2.67463	2.71634	2.56677	2.44581	0.000388759	0.00173697	-2.27989	-10.9957	0.000104773	0.000722004	-2.29019	-15.3615	0.000140513	0.00120069	-2.1041	-14.2587	0.958083	0.967017	-0.0102987	-0.0559262	0.390945	0.514827	0.175797	0.961063	0.173947	0.294802	-0.186095	-1.65166	41	13	13	65.827	89.645	13629000000	111	2	2
Q9LW17		At3g15610	At3g15610	AT3G15610	-1.11336	-1.95371	NaN	4.1365	4.31757	3.9025	2.72893	2.68782	2.48882	3.22598	2.94149	2.86088	0.00427788	0.00931282	-6.7809	-5.843	0.0101852	0.0170486	-5.29723	-4.57977	0.00809632	0.0174196	-5.67149	-4.89098	0.00046361	0.00339457	1.48367	10.5089	0.00245699	0.0125176	1.10941	6.78975	0.048398	0.124747	0.374256	2.80835	20	20	9	37.355	89.624	17060000000	157	2	0
O49160	Eukaryotic translation initiation factor 3 subunit C	TIF3C1	TIF3C1	AT3G56150	1.09674	1.11355	2.00021	3.64546	3.76883	3.72536	2.84641	2.6867	2.77081	2.65628	2.27656	2.50281	0.00154244	0.00445439	-2.30972	-7.68438	0.010666	0.0177207	-1.36447	-4.51906	0.0278017	0.0472133	-1.07505	-3.37937	8.63341e-05	0.00130693	0.945243	16.1336	0.000441981	0.00446966	1.23466	10.6389	0.0726761	0.165184	-0.289422	-2.42111	40	40	40	102.95	323.31	29119000000	392	12	7
Q9LX66	Receptor-like protein kinase HERK 1	HERK1	HERK1	AT3G46290	NaN	NaN	NaN	0.260208	1.42592	0.693314	2.79189	2.68194	2.79341	3.24452	3.47487	3.31115	0.000774524	0.00272218	-6.80291	-9.2028	0.000182834	0.000986268	-8.76551	-13.3351	0.000143813	0.00120884	-9.35327	-14.1749	0.00457759	0.0144382	-1.9626	-5.73539	0.00182528	0.0102434	-2.55036	-7.34952	0.00164139	0.0134429	0.587763	7.55917	23	20	20	91.466	161.49	12272000000	149	0	0
Q9FXA2	Polyadenylate-binding protein 8	PAB8	PAB8	AT1G49760	0.353426	0.935143	0.376157	2.35333	2.24	2.30524	2.86839	2.68053	2.80106	2.72446	2.72307	2.19108	0.000830498	0.00283581	-1.74461	-9.03738	0.000355115	0.00149227	-2.22842	-11.2542	0.00156709	0.00521302	-1.9913	-7.65228	0.0016427	0.00715405	-0.483806	-7.55757	0.243672	0.36068	-0.246681	-1.3661	0.271091	0.400561	-0.237124	-1.27575	19	17	17	72.779	170.67	11554000000	140	6	5
Q9LZ98;F4KCB8	ABC transporter I family member 20	ABCI20;NAP9	ABCI20;At5g02270	AT5G02270	0.665985	0.372654	1.34073	2.25051	1.79525	2.32453	2.77522	2.67559	2.75163	2.5544	2.51855	3.01316	0.0158673	0.0272722	-1.33031	-4.01978	0.00253139	0.00571003	-1.94103	-6.73568	0.00438919	0.010878	-1.90225	-5.80198	0.0221367	0.0475199	-0.610717	-3.63118	0.0674477	0.136212	-0.571937	-2.49051	0.822619	0.873143	-0.0387805	-0.239321	16	16	16	36.922	138	6902000000	95	2	1
Q1G3U6	Plant cysteine oxidase 3	PCO3	At1g18490	AT1G18490	NaN	NaN	NaN	-0.138378	-0.0259523	-0.638195	1.94286	2.67381	2.80278	1.60744	1.9696	2.08969	0.00517888	0.0108319	-4.92633	-5.54344	0.00108147	0.00310872	-7.66699	-8.43581	0.00129678	0.00452242	-7.08275	-8.04364	0.00111188	0.00558972	-2.74066	-8.37482	0.000815933	0.00618852	-2.15642	-9.07906	0.127425	0.237589	-0.584243	-1.91896	9	9	9	31.291	78.216	2591400000	74	0	0
Q9C6Z4		T2H7.7	At1g30130	AT1G30130	NaN	NaN	NaN	-2.71218	-2.0472	-2.03637	2.70964	2.67244	2.8407	NaN	-0.303411	-1.49991	0.029092	0.0451314	-2.9161	-3.3305	0.000731273	0.00236281	-7.92228	-9.34113	0.113937	0.155451	-3.06536	-2.01661	2.60157e-05	0.000842541	-5.00618	-21.8382	0.912931	0.944532	-0.149264	-0.11642	0.0183975	0.0630514	-4.85692	-3.84394	11	11	11	35.772	37.499	1977400000	29	0	0
Q93XM7	Mitochondrial carnitine/acylcarnitine carrier-like protein	BOU	BOU	AT5G46800	2.05298	1.85651	2.06965	1.16454	0.89202	1.93458	2.76706	2.67143	2.385	1.70237	1.6756	2.45054	0.106807	0.138535	0.662666	2.07349	0.0100281	0.0168375	-0.614783	-4.60037	0.857908	0.874891	0.0502103	0.190892	0.0184487	0.0409937	-1.27745	-3.84069	0.202695	0.314689	-0.612455	-1.52187	0.0754941	0.168658	-0.664994	-2.38601	9	9	9	31.022	100.19	3867500000	67	5	3
Q84WV1	T-complex protein 1 subunit gamma	CCT3	At5g26360	AT5G26360	0.772301	0.375668	0.667756	1.88706	1.90626	1.89718	2.68623	2.66994	2.5761	2.60166	2.39441	2.1609	0.000406498	0.00178416	-1.29159	-10.8704	7.89635e-05	0.000613861	-2.03885	-16.5022	0.000514807	0.00261096	-1.78042	-10.229	2.77036e-05	0.000853817	-0.747256	-21.4953	0.0185242	0.0503673	-0.488825	-3.83591	0.121566	0.230611	-0.25843	-1.95992	28	28	28	60.339	194.3	12000000000	185	9	4
Q0V7W6;A0A1P8B529	Alcohol dehydrogenase-like 5		At4g22110	AT4G22110	NaN	NaN	NaN	4.52791	4.49308	4.42682	2.20663	2.66044	2.59496	2.05185	1.86811	2.99388	4.59309e-05	0.000563903	-9.84932	-18.9235	0.000128621	0.000812537	-7.85406	-14.5826	0.000254301	0.00167643	-7.67133	-12.2587	0.000160277	0.00180115	1.99526	13.7896	0.00339371	0.0154221	2.17799	6.2237	0.652698	0.745208	-0.182731	-0.485526	22	22	20	42.518	193.85	15539000000	179	0	0
Q9SZV4		F6G3.40	At4g30010	AT4G30010	2.69008	2.27245	2.81893	3.06321	2.78653	2.68073	2.75072	2.65918	2.80642	3.59751	3.45923	3.19094	0.281034	0.325864	-0.249673	-1.24516	0.442964	0.477627	-0.14495	-0.850497	0.0156307	0.0293564	-0.822073	-4.03793	0.438509	0.51355	0.104723	0.859533	0.0256357	0.0640662	-0.5724	-3.46777	0.0059303	0.0305711	0.677123	5.33874	3	3	3	10.439	3.2081	2710800000	12	1	1
P48348;F4KHY7	14-3-3-like protein GF14 kappa	GRF8	At5g65430;GRF8	AT5G65430	2.05037	2.20442	2.48994	3.12617	3.06394	3.07075	2.92685	2.65603	2.98066	3.1619	2.85453	2.91021	0.00299417	0.0071992	-0.83871	-6.43823	0.0206129	0.0309478	-0.606271	-3.71228	0.0103971	0.0210275	-0.727304	-4.55259	0.085657	0.137755	0.232439	2.27075	0.312953	0.435319	0.111405	1.15346	0.429816	0.558149	0.121034	0.877385	16	7	7	28.028	72.344	8534700000	97	7	4
Q8GXG9;F4HPK3		At1g44835	At1g44835	AT1G44835	0.936005	0.0827198	1.3466	4.81044	3.98592	4.83329	2.67129	2.65579	2.76596	2.86054	2.75068	2.72427	0.00127811	0.0038777	-3.75477	-8.07435	0.00694715	0.0124564	-1.90924	-5.10731	0.00603414	0.0138241	-1.99006	-5.31296	0.0027752	0.0102371	1.84554	6.57134	0.00331862	0.0152609	1.76472	6.26157	0.20948	0.334878	0.0808185	1.494	14	14	14	33.71	258.9	13087000000	139	5	0
Q9SVP6	Pinoresinol reductase 2	PRR2	PRR2	AT4G13660	-1.48967	0.371387	0.556706	4.44679	4.6349	4.51464	2.77558	2.65477	2.52322	3.29147	3.50142	2.6874	0.00197536	0.0053428	-4.71931	-7.19687	0.0124766	0.0202511	-2.83838	-4.31703	0.0086547	0.018369	-3.34729	-4.79896	3.27889e-05	0.000891657	1.88093	20.602	0.0053794	0.0209289	1.37202	5.48542	0.116318	0.224818	0.50891	1.99848	16	16	16	35.415	77.162	13084000000	144	1	1
Q43127	Glutamine synthetase, chloroplastic/mitochondrial	GLN2	GLN2	AT5G35630	1.75477	1.41184	2.24444	2.14661	1.64504	1.48539	2.82495	2.6542	2.40532	2.15347	2.17714	2.20863	0.893459	0.90597	0.0446695	0.142656	0.0381354	0.0526229	-0.82447	-3.04712	0.195328	0.246019	-0.376066	-1.55323	0.0204373	0.0445226	-0.869139	-3.72209	0.103033	0.18751	-0.420736	-2.10532	0.0217874	0.07099	-0.448403	-3.64917	14	10	10	47.41	114.5	5822800000	88	3	3
P05466;A0A1P8B1E5	3-phosphoshikimate 1-carboxyvinyltransferase, chloroplastic		At2g45300	AT2G45300	-0.169306	0.266727	0.925708	2.4272	2.42883	2.40224	2.6125	2.6485	2.828	2.95024	2.94389	2.50517	0.00284482	0.00693672	-2.07838	-6.52766	0.00192849	0.00465358	-2.35529	-7.24297	0.00217976	0.00657758	-2.45873	-7.01058	0.0146064	0.0343881	-0.276912	-4.12051	0.061486	0.126838	-0.380348	-2.57755	0.55715	0.663943	0.103436	0.63973	22	22	6	55.733	183.31	9859400000	164	6	5
Q39033;F4IX90	Phosphoinositide phospholipase C 2;Phosphoinositide phospholipase C	PLC2	At3g08510;PLC2	AT3G08510	NaN	NaN	NaN	-1.66077	-1.34375	-0.845638	2.47257	2.64295	2.74315	3.01055	3.01715	3.92782	0.0011542	0.00358398	-3.90859	-8.29328	4.68307e-05	0.000477472	-7.81154	-18.8311	7.47348e-05	0.000883586	-8.51048	-16.7336	9.83596e-05	0.00138615	-3.90294	-15.6094	0.000283961	0.00366066	-4.60189	-11.9178	0.0905369	0.190341	0.698949	2.22075	21	21	21	66.122	175.32	8907800000	132	0	0
Q9SB50;F4JQZ0;F4JQY9	AP-4 complex subunit mu	AP4M;At4g24550	AP4M;At4g24550	AT4G24550	0.13106	-0.0399914	-0.236817	1.87977	2.11069	2.19502	2.49357	2.63948	2.61653	2.25282	2.31062	2.0486	0.000119484	0.000890885	-2.11041	-14.858	2.20009e-05	0.00034303	-2.63178	-22.7792	7.06479e-05	0.000857532	-2.2526	-16.9733	0.00756082	0.0207733	-0.521369	-4.98679	0.312949	0.435319	-0.142188	-1.15347	0.014319	0.0526565	-0.379181	-4.14493	20	20	20	50.946	56.234	8681400000	142	4	4
P29976	Phospho-2-dehydro-3-deoxyheptonate aldolase 1, chloroplastic	DHS1	DHS1	AT4G39980	0.797672	0.919619	0.553853	2.19598	1.93341	2.15524	2.47959	2.63932	2.67785	2.30558	1.9395	2.10954	0.000581606	0.00225932	-1.33783	-9.91181	0.000117614	0.000769856	-1.84187	-14.9176	0.000834969	0.00348484	-1.36116	-9.02476	0.00772354	0.0210377	-0.504041	-4.95683	0.86986	0.914986	-0.0233256	-0.17462	0.0169299	0.0589317	-0.480715	-3.9421	20	18	17	57.978	78.56	9389000000	162	5	4
Q8RWF0;F4KEK8	26S proteasome non-ATPase regulatory subunit 13 homolog A	RPN9A;At5g45620	At5g45620;RPN9A	AT5G45620	-2.63805	-2.51601	-1.87077	0.599415	1.02212	1.05424	2.4356	2.63928	2.60219	1.10523	1.02593	0.260914	0.000319041	0.00157591	-3.23354	-11.5676	3.75503e-05	0.000432738	-4.90063	-19.9098	0.000946307	0.00378733	-3.13897	-8.73523	0.000471992	0.00342381	-1.6671	-10.4605	0.77307	0.842789	0.0945689	0.308544	0.00310752	0.0198899	-1.76167	-6.37394	13	13	8	44.167	30.223	4002300000	51	0	1
Q9LXP4;A0A1I9LQ33		F26G5_140	At3g44190	AT3G44190	NaN	NaN	NaN	0.434761	0.169452	0.340851	2.7385	2.63874	2.60837	1.93809	1.98725	2.12562	0.000260814	0.00137501	-5.4592	-12.1797	6.1023e-05	0.00053596	-7.80605	-17.6135	8.72043e-05	0.000970552	-7.16116	-16.0927	1.12534e-05	0.000630752	-2.34685	-26.9602	5.90621e-05	0.00181412	-1.70197	-17.7594	0.000710864	0.00829976	-0.644883	-9.40998	17	17	16	40.085	44.464	4520800000	98	1	0
F4HSX1;P31166	Adenine phosphoribosyltransferase 1, chloroplastic	APT1	APT1;At1g27450	AT1G27450	1.89857	2.06975	1.71656	3.02287	2.27406	2.60722	2.37156	2.63866	2.3462	1.98747	2.02119	2.0809	0.0365738	0.0548322	-0.739757	-3.09001	0.0157804	0.0247069	-0.557178	-4.02641	0.270449	0.324538	-0.134892	-1.27777	0.482211	0.556179	0.182579	0.773852	0.0502994	0.108494	0.604865	2.77061	0.012318	0.0477978	-0.422285	-4.33327	5	5	5	30.988	83.328	5889400000	47	3	3
Q8LGF7	Protein PEROXIN-4	PEX4	PEX4	AT5G25760	NaN	NaN	NaN	1.53087	0.969981	1.77052	2.66794	2.63791	3.19666	NaN	NaN	NaN	0.000623952	0.00237572	-7.29569	-9.7333	0.000289019	0.00130237	-8.70607	-11.864	NaN	NaN	0	NaN	0.00915543	0.0239849	-1.41038	-4.72239	7.81837e-05	0.00193175	6.72526	16.5437	2.719e-05	0.00220687	-8.13564	-21.5968	6	6	6	17.708	51.111	1457000000	25	0	0
Q93Z16;F4JIM7	Dolichyl-diphosphooligosaccharide--protein glycosyltransferase subunit 2	RPN2;HAP6	At4g21150;RPN2	AT4G21150	0.78648	0.295523	0.840718	1.83869	1.94675	1.86455	2.68114	2.63576	2.51394	2.09517	1.92196	2.00067	0.00214367	0.00564787	-1.24242	-7.04186	0.000400203	0.00161568	-1.96937	-10.9141	0.00163815	0.00535556	-1.36503	-7.56311	0.000259535	0.00236689	-0.726948	-12.195	0.109388	0.196082	-0.122602	-2.05243	0.00102844	0.0102514	-0.604346	-8.54745	24	24	24	74.667	217.6	11933000000	174	6	4
O23627	Glycine--tRNA ligase 1, mitochondrial	GLYRS-1	At1g29880	AT1G29880	0.641308	0.793756	0.905944	2.88202	2.39623	2.65484	2.61314	2.63331	2.37724	2.0902	2.04309	2.16914	0.000309683	0.0015376	-1.86403	-11.6561	9.70298e-05	0.000689728	-1.7609	-15.6633	0.000100461	0.00100628	-1.32047	-15.526	0.560447	0.624866	0.103133	0.634133	0.0200014	0.0532012	0.543555	3.74687	0.00809853	0.0371622	-0.440422	-4.8906	32	32	32	81.943	188.39	15702000000	244	8	6
O65782	Cytochrome P450 83B1	CYP83B1	At4g31500	AT4G31500	0.613394	0.699556	1.11985	2.5344	1.93624	2.04338	2.63783	2.63062	2.58465	2.34414	2.28767	2.25042	0.00489608	0.0103419	-1.36041	-5.63012	0.000328241	0.00141161	-1.80676	-11.4836	0.000731781	0.00319528	-1.48314	-9.33945	0.0732281	0.121495	-0.446356	-2.41411	0.545701	0.652401	-0.122735	-0.659346	0.00053349	0.00712974	-0.323621	-10.1353	18	18	18	56.846	127.56	8945100000	120	6	2
Q9M5K2	Dihydrolipoyl dehydrogenase 2, mitochondrial	LPD2	LPD2	AT3G17240	2.20455	2.43595	3.60331	2.99439	2.42574	2.96665	2.97247	2.62612	2.91966	3.37701	3.06721	2.63418	0.924235	0.931516	-0.0476602	-0.101236	0.847525	0.864344	-0.0914799	-0.205077	0.595856	0.638911	-0.278199	-0.575374	0.847871	0.875105	-0.0438197	-0.204604	0.462501	0.579057	-0.230539	-0.811704	0.481481	0.602534	0.186719	0.775234	23	23	14	53.985	127.84	15071000000	196	6	7
Q9FQ04;A0A1P8AQR8	5-3 exoribonuclease 4	XRN4	At1g54490;XRN4	AT1G54490	-6.52755	-6.43407	-6.56165	1.33291	1.73849	1.33344	2.18343	2.6242	2.05812	1.17179	1.36153	0.385366	5.74585e-07	0.000137829	-7.97604	-56.8166	9.55716e-07	0.00011902	-8.79634	-50.0226	1.56106e-05	0.000477051	-7.48065	-24.832	0.0198592	0.0435167	-0.820302	-3.75509	0.205419	0.317573	0.495389	1.51057	0.0188143	0.0640544	-1.31569	-3.81777	32	32	31	107.78	203.6	10906000000	210	1	0
Q94AU7	Gamma carbonic anhydrase 3, mitochondrial	GAMMACA3	GAMMACA3	AT5G66510	0.968273	0.525894	1.45298	1.72704	1.93928	1.51394	2.59568	2.62261	1.2022	2.21597	2.35898	1.9163	0.0648523	0.0901496	-0.744371	-2.52728	0.0986723	0.121725	-1.15778	-2.14374	0.0165809	0.0307882	-1.18137	-3.96695	0.441901	0.516724	-0.413407	-0.852645	0.0712459	0.142034	-0.436996	-2.43951	0.963678	0.975112	0.0235891	0.0484531	8	8	8	27.837	85.832	2971900000	72	1	1
Q9T053	Phospholipase D gamma 1	PLDGAMMA1	At4g11850	AT4G11850	-0.357887	-1.71011	-1.52815	2.92251	2.91836	3.32999	2.57244	2.62152	2.80398	2.69023	2.58448	3.31294	0.000668683	0.00247722	-4.25567	-9.56038	0.000844498	0.0026196	-3.86469	-8.99815	0.00107592	0.00400802	-4.06127	-8.44718	0.0636422	0.108772	0.390975	2.545	0.504041	0.61724	0.194404	0.73329	0.455123	0.581579	0.196571	0.826197	47	47	35	95.587	294.5	20563000000	294	4	3
Q9SSQ9	Phospholipase D alpha 2	PLDALPHA2	At1g52570	AT1G52570	-0.682106	-0.799294	-0.228145	5.22024	0.786023	5.14907	2.31045	2.62056	2.71769	-0.768616	-0.860501	3.94052	0.0439394	0.0640485	-4.28829	-2.90404	0.000126727	0.000807276	-3.11942	-14.6377	0.447966	0.497342	-1.34032	-0.840436	0.471458	0.545152	1.16888	0.79435	0.243944	0.360883	2.94798	1.36515	0.325823	0.457318	-1.7791	-1.11893	18	5	5	91.597	44.475	42560000000	58	3	1
F4JFN3		Hsp89.1	At3g07770	AT3G07770	2.61467	2.4123	3.17901	2.02404	1.78514	1.80616	2.67974	2.61419	2.51727	2.53314	2.26803	1.88031	0.0233435	0.0376431	0.863541	3.57154	0.604206	0.6351	0.131591	0.561854	0.1629	0.211074	0.508162	1.70759	0.00123168	0.00593195	-0.73195	-8.15318	0.157035	0.25768	-0.355379	-1.73893	0.126147	0.236146	-0.376571	-1.92771	29	27	25	90.566	282.59	15853000000	270	18	15
Q5G5E0	Plant intracellular Ras-group-related LRR protein 5	PIRL5	PIRL5	AT2G17440	NaN	NaN	NaN	-1.10919	-0.849767	0.166393	2.3005	2.61267	2.33071	1.98949	2.26875	2.52424	0.00112386	0.00350556	-3.97353	-8.35135	1.78942e-05	0.000316033	-6.98568	-23.9942	2.64705e-05	0.000575015	-6.83188	-21.7431	0.00169252	0.00728174	-3.01215	-7.49806	0.00240861	0.0123566	-2.85835	-6.82601	0.449456	0.57678	-0.153799	-0.837456	21	21	21	58.742	214.35	5456200000	91	0	0
P46643	Aspartate aminotransferase, mitochondrial	ASP1	ASP1	AT2G30970	4.4098	4.24686	5.56597	2.5653	1.7946	2.49948	3.36284	2.60981	3.36862	3.05239	2.47214	2.77348	0.00707056	0.0138665	2.45442	5.08206	0.0285666	0.0407651	1.62712	3.35008	0.0115944	0.0229218	1.97488	4.41069	0.0788422	0.128835	-0.827299	-2.3462	0.183068	0.290476	-0.479544	-1.60822	0.314504	0.445514	-0.347754	-1.14923	26	26	26	47.757	148.11	17046000000	245	24	20
Q9C505	Eukaryotic translation initiation factor 5A-3	ELF5A-3	ELF5A-3	AT1G69410	1.54061	1.70431	1.80673	3.45789	2.77203	2.90803	3.28442	2.60656	3.40786	3.30953	3.00146	3.00103	0.00366796	0.00829559	-1.3621	-6.09368	0.005591	0.0104793	-1.41573	-5.427	0.000383601	0.00218526	-1.42012	-11.0335	0.877161	0.899691	-0.0536267	-0.16471	0.815989	0.875902	-0.0580209	-0.248493	0.98777	0.991054	0.00439421	0.0163078	7	5	5	17.207	170.37	5602600000	46	3	2
O64858		At2g44230	At2g44230	AT2G44230	NaN	NaN	NaN	3.72608	3.43911	3.45312	2.66991	2.6047	2.62575	4.1394	4.15516	3.89474	0.000327686	0.00158562	-8.81591	-11.4886	0.000486016	0.00182375	-7.90993	-10.3819	0.00026014	0.00169739	-9.33957	-12.1878	0.000685187	0.00423786	0.905986	9.50016	0.0141249	0.0410618	-0.523661	-4.16178	7.83563e-05	0.00326583	1.42965	16.5345	18	18	18	59.894	140.92	18023000000	151	0	0
Q9FVQ1	Nucleolin 1	NUCL1	NUCL1	AT1G48920	2.07732	1.96899	1.2671	2.65859	3.71871	2.37436	1.42453	2.60271	1.81183	2.43713	2.16685	1.65275	0.0759598	0.103015	-1.14608	-2.38036	0.704366	0.73029	-0.175215	-0.407707	0.410728	0.462262	-0.314438	-0.917645	0.144448	0.209195	0.970868	1.81059	0.151075	0.250344	0.831645	1.77207	0.754732	0.825659	0.139223	0.334606	14	14	14	58.773	74.661	12301000000	140	11	8
O80840	Phosphomannomutase	PMM	At2g45790	AT2G45790	-1.01707	-0.532389	-0.541179	2.2827	2.51191	2.29488	2.6469	2.60203	2.63442	2.9511	2.87061	2.45967	6.50758e-05	0.000654727	-3.06004	-17.3296	3.22243e-05	0.000400487	-3.32466	-20.6923	9.73225e-05	0.00100216	-3.45733	-15.6514	0.0249402	0.0523629	-0.264618	-3.49805	0.0789417	0.153805	-0.397293	-2.34504	0.434133	0.562452	0.132675	0.868482	12	12	12	27.761	66.047	5639200000	101	1	1
P55852	Small ubiquitin-related modifier 1	SUMO1	SUMO1	AT4G26840	1.85333	1.66822	1.90347	2.76465	3.09298	3.12991	2.83097	2.60165	2.74524	2.75713	2.71622	2.29572	0.000957457	0.00311681	-1.18751	-8.70857	0.000723061	0.00234825	-0.917612	-9.36854	0.00885756	0.0186786	-0.781349	-4.76731	0.114229	0.173367	0.269894	2.01436	0.0964365	0.178578	0.406157	2.16418	0.44743	0.574744	-0.136263	-0.84151	4	1	1	10.976	13.074	2367900000	26	0	1
Q42538	Serine acetyltransferase 5	SAT5	SAT5	AT5G56760	NaN	NaN	NaN	4.21867	3.59902	4.07213	2.38478	2.59561	2.41346	2.18977	1.56147	2.47597	0.000382846	0.00172258	-9.42604	-11.0391	0.00068938	0.00227777	-7.92738	-9.48516	0.00100138	0.00387445	-7.5385	-8.6072	0.00164233	0.00715405	1.49866	7.55802	0.00454633	0.0188341	1.88754	5.7462	0.234464	0.363661	-0.388879	-1.39869	10	10	10	32.77	162.4	8069300000	53	0	0
O82656;F4IA41	Protein-tyrosine-phosphatase PTP1	PTP1	At1g71860;PTP1	AT1G71860	-0.0660706	-0.768763	-0.278098	2.91132	3.40531	2.73183	2.38217	2.59391	2.41541	2.6333	2.59096	2.20539	0.000305465	0.00152059	-3.38713	-11.6971	0.00020267	0.00103736	-2.83481	-12.9897	0.000331897	0.00199803	-2.84753	-11.4511	0.0595755	0.103433	0.552323	2.60751	0.0906065	0.170045	0.539603	2.22006	0.936988	0.955499	0.0127198	0.0841398	13	13	13	37.798	74.054	6880300000	108	4	4
Q9LZX1	Protein LURP-one-related 15		At5g01750	AT5G01750	-0.689018	0.783766	0.071229	2.42813	3.2801	2.31277	2.27207	2.59019	2.44277	2.69929	3.17766	2.23906	0.00747313	0.0145225	-2.61834	-5.00327	0.00543466	0.0102115	-2.37968	-5.46989	0.00627327	0.0142722	-2.65001	-5.25559	0.495437	0.567929	0.238659	0.749116	0.941865	0.961403	-0.0316658	-0.0776102	0.398279	0.528568	0.270325	0.944755	7	7	7	24.295	15.76	4863600000	52	0	1
Q9STS1	Betaine aldehyde dehydrogenase 2, mitochondrial	ALDH10A9	ALDH10A9	AT3G48170	-0.259052	NaN	NaN	3.01434	2.32053	3.02887	2.66279	2.58801	2.54962	1.91878	1.80703	1.83699	0.00961	0.0179045	-5.20178	-4.65715	0.0101179	0.0169658	-5.01401	-4.58855	0.0174535	0.0319803	-4.26814	-3.90595	0.47092	0.544684	0.187772	0.795384	0.0167558	0.0468862	0.933643	3.95442	9.29932e-05	0.00336677	-0.74587	-15.8329	14	14	14	54.918	86.029	8209900000	80	2	0
Q9C5X3	SNARE-interacting protein KEULE	KEU	KEU	AT1G12360	-2.42063	-1.85305	-2.69946	1.59267	0.956237	1.73655	2.29872	2.5764	2.52556	3.28911	3.27819	2.97301	0.000408542	0.00178994	-3.75286	-10.8564	5.3599e-05	0.000515815	-4.79127	-18.2002	3.40419e-05	0.000609933	-5.50448	-20.4082	0.0150945	0.0352747	-1.03841	-4.08032	0.00257241	0.0129746	-1.75162	-6.7067	0.00603276	0.0308334	0.713209	5.3133	33	33	33	75.082	231.42	12593000000	220	2	1
P93033	Fumarate hydratase 1, mitochondrial	FUM1	FUM1	AT2G47510	4.24432	4.53674	4.86307	2.70484	2.13664	2.71709	3.15119	2.57511	2.87357	2.97712	2.49498	2.90618	0.0014972	0.00434189	2.02852	7.74499	0.00232966	0.00536626	1.68142	6.88715	0.00167634	0.00543404	1.75528	7.51716	0.242978	0.318778	-0.3471	-1.36851	0.324455	0.44693	-0.273241	-1.12254	0.758331	0.827289	-0.0738592	-0.32947	23	23	13	52.999	230.48	14738000000	216	21	17
P59226;A8MRL0;P59169;Q9FKQ3;Q9FX60	Histone H3.2;Histone H3.3;Histone H3-like 5;Histone H3-like 1	HTR2;At4g40030;HTR4	At1g13370;At4g40030;At5g65350;HTR2;HTR4	AT1G13370;AT4G40030;AT5G10980;AT5G65350;AT5G65360	2.39752	NaN	NaN	2.36109	0.93587	0.840605	2.61067	2.57511	3.70922	NaN	4.17946	2.82395	0.185167	0.224116	-4.5655	-1.59854	0.0960736	0.118857	-6.1513	-2.16755	0.38244	0.435727	-3.90103	-0.980306	0.0618935	0.106603	-1.58581	-2.5713	0.827503	0.882768	0.664471	0.23258	0.472329	0.594846	-2.25028	-0.792677	4	4	4	15.268	8.4171	1512900000	22	2	2
Q09152	Farnesyl pyrophosphate synthase 1, mitochondrial	FPS1	FPS1	AT5G47770	0.225775	-0.111687	0.859908	2.14854	2.4049	2.23268	2.53013	2.56266	2.6198	2.26017	2.19621	2.32062	0.00276832	0.0067717	-1.93737	-6.57573	0.00142006	0.00372705	-2.2462	-7.85373	0.00252741	0.00725486	-1.93434	-6.73852	0.018047	0.0403409	-0.308824	-3.86651	0.972737	0.981003	0.00303841	0.0363612	0.00217608	0.0158382	-0.311862	-7.01374	12	12	8	44.261	38.145	6930900000	98	3	4
Q9S7J8	Copper-transporting ATPase RAN1	RAN1	RAN1	AT5G44790	NaN	NaN	NaN	-3.93278	NaN	-3.46848	2.36872	2.56	2.36617	NaN	NaN	-3.896	0.195242	0.234695	-1.20756	-1.5536	0.000293308	0.00131268	-7.74144	-11.8194	0.378419	0.432513	-0.737913	-0.989531	0.000107609	0.00144919	-6.53388	-15.2578	0.446762	0.564397	0.469646	0.842849	4.4855e-05	0.00261157	-7.00353	-19.037	20	20	20	107.39	323.31	3923300000	67	0	0
Q9FLT0		Tudor2	At5g61780	AT5G61780	-0.336853	0.044529	-0.156106	2.7613	2.46305	2.7236	2.8079	2.55952	2.46469	2.32221	2.13979	2.3836	4.20615e-05	0.000541578	-2.79879	-19.3483	5.17854e-05	0.000504974	-2.76018	-18.3591	5.15163e-05	0.00073596	-2.43134	-18.3832	0.794641	0.831009	0.038614	0.27821	0.0366202	0.0847261	0.367451	3.08871	0.0592041	0.14408	-0.328837	-2.61346	53	41	41	107.74	323.31	20293000000	280	5	3
Q680P8	40S ribosomal protein S29	RPS29A	RPS29A	AT4G33865	2.43958	2.16411	2.44423	2.33139	2.80242	2.3656	2.54787	2.55891	2.63401	2.93409	2.6012	2.5228	0.44468	0.489021	-0.150496	-0.847035	0.0748561	0.0953056	-0.230959	-2.39383	0.0977044	0.136242	-0.336728	-2.15253	0.62899	0.686945	-0.0804631	-0.522397	0.398445	0.520974	-0.186232	-0.944388	0.458144	0.584228	0.105769	0.820241	5	5	5	6.4294	8.4781	1229400000	47	3	4
Q8L4R9;F4IJD7;A0A1P8B0K9;A0A1P8B0N6		At2g15860	At2g15860	AT2G15860	NaN	NaN	NaN	4.04533	4.17915	4.21292	2.07968	2.55799	2.34755	2.35076	2.56298	1.52845	9.74276e-05	0.000809158	-9.62033	-15.6471	0.000241437	0.00116521	-7.80294	-12.4223	0.000380048	0.00218038	-7.62193	-11.0599	0.000249709	0.00231647	1.81739	12.3159	0.00333585	0.0152956	1.9984	6.25279	0.627069	0.725875	-0.18101	-0.525421	22	22	22	55.574	323.31	20252000000	172	0	0
Q9CAD1;F4I3P5		F24D7.15;At1g63660	At1g63660	AT1G63660	0.979149	0.940403	1.31435	2.23392	2.52499	2.66495	2.33862	2.55151	2.41016	2.08288	1.76715	1.85163	0.00130193	0.00392522	-1.39665	-8.03526	0.000540528	0.00195961	-1.35546	-10.1011	0.0056022	0.0130839	-0.822585	-5.42398	0.785474	0.823097	0.0411921	0.29106	0.0221775	0.057363	0.574067	3.6291	0.00926143	0.0401465	-0.532875	-4.70683	29	29	29	59.314	251.3	10661000000	157	6	3
Q9C6B3	Gamma carbonic anhydrase 2, mitochondrial	GAMMACA2	GAMMACA2	AT1G47260	0.943073	1.81026	0.893909	1.79014	1.92036	1.58401	2.44752	2.54675	2.40829	2.52268	2.23456	2.07615	0.154539	0.190285	-0.549088	-1.75264	0.0140706	0.0223863	-1.25177	-4.16653	0.0308618	0.0513084	-1.06205	-3.2675	0.00270853	0.0100816	-0.702685	-6.61446	0.0348165	0.0815822	-0.512961	-3.14093	0.238462	0.368012	-0.189724	-1.38439	10	10	10	30.065	68.374	4670700000	114	3	4
Q9FIK6;A8MQW6		At5g47730	At5g47730	AT5G47730	NaN	NaN	NaN	-3.46064	-3.73941	-3.1509	2.17748	2.54618	2.42459	1.01915	1.3488	2.36652	0.00945947	0.0176927	-1.62481	-4.67833	2.05207e-05	0.00033638	-7.45787	-23.1818	0.000193413	0.00142627	-6.65327	-13.1454	8.49844e-06	0.00057365	-5.83306	-28.9294	0.00033355	0.00388981	-5.02847	-11.4365	0.127744	0.237958	-0.804595	-1.91678	8	8	8	38.861	72.644	3071100000	58	0	0
Q94A52	DEAD-box ATP-dependent RNA helicase 2	RH2	At3g19760	AT3G19760	0.540924	0.733259	0.814136	2.47074	2.13038	2.41561	2.87887	2.54133	2.4708	2.47118	2.32379	1.86377	0.000246891	0.00131973	-1.6428	-12.3517	0.000207176	0.00105253	-1.93423	-12.9171	0.0015964	0.00526681	-1.52347	-7.61491	0.150707	0.216734	-0.291423	-1.77416	0.602169	0.704513	0.11933	0.565141	0.138052	0.251079	-0.410754	-1.84961	21	18	17	45.844	101.36	9034300000	132	5	4
Q7DLG4;A0A1P8B7W2;A0A1P8B7W5;O23247;A0A1P8B7W8		T25K17.110	At4g26300	AT4G26300	0.187611	0.313044	0.854211	2.56913	2.28333	2.76438	2.70355	2.53969	2.46975	2.62473	2.56335	2.47138	0.00108544	0.00342029	-2.08733	-8.42774	0.00060422	0.00208967	-2.11937	-9.81455	0.000553461	0.00272608	-2.10153	-10.0396	0.847188	0.874619	-0.0320482	-0.205539	0.927478	0.951773	-0.0142053	-0.0968856	0.83912	0.884596	-0.0178429	-0.216598	26	26	19	66.323	161.39	12982000000	190	2	2
F4KG14		At5g46070	At5g46070	AT5G46070	NaN	NaN	NaN	3.27696	3.26606	3.37359	2.65085	2.53929	2.85793	-0.468412	-0.720397	-1.05228	2.02949e-05	0.000403586	-8.23574	-23.2464	3.11484e-05	0.000394044	-7.61289	-20.8701	0.000432749	0.00236854	-4.18317	-10.6969	0.00331103	0.0115019	0.622844	6.26546	1.94567e-05	0.00122937	4.05256	23.4944	5.90755e-05	0.00299433	-3.42972	-17.7584	43	43	43	122.78	323.31	24462000000	285	0	0
Q8VZM1;F4HS68		EMB2753	At1g80410	AT1G80410	0.605114	-0.126959	0.831819	3.25208	3.38521	3.1421	2.72107	2.52706	2.07519	2.68979	2.23247	2.18226	0.000690142	0.00252986	-2.82314	-9.48244	0.0044534	0.0087097	-2.00445	-5.7789	0.00431308	0.0107336	-1.93151	-5.82989	0.0159124	0.0366038	0.81869	4.01636	0.00716373	0.0253736	0.891623	5.06334	0.785293	0.845456	-0.0729329	-0.291314	48	48	48	102.15	323.31	24349000000	369	10	5
O49453	Uncharacterized protein At4g28440		At4g28440	AT4G28440	NaN	-1.89699	-1.17442	2.54121	2.01417	2.1835	2.47455	2.52393	2.50764	2.21445	2.5973	2.75146	0.0106559	0.0195027	-4.81494	-4.5203	0.00857661	0.0147493	-5.07069	-4.81139	0.00880503	0.0185837	-5.08971	-4.77542	0.176536	0.246913	-0.255747	-1.6391	0.284904	0.406071	-0.274773	-1.23354	0.911241	0.937284	0.0190261	0.118692	6	6	6	16.459	41.203	2993900000	54	1	0
O04619;F4JHS4;A0A1P8B4I5	Mitochondrial adenine nucleotide transporter ADNT1	ADNT1	ADNT1;At4g01100	AT4G01100	1.15789	1.04982	1.61271	2.31717	1.93065	2.1181	2.37042	2.52201	2.63426	2.32084	2.05305	2.09619	0.0144868	0.0252615	-0.848502	-4.1306	0.00281064	0.00618353	-1.23542	-6.54894	0.00992208	0.0203753	-0.883218	-4.61449	0.0459125	0.0837791	-0.386919	-2.86037	0.81519	0.875591	-0.0347163	-0.2496	0.0354935	0.100577	-0.352203	-3.12097	22	22	22	38.325	122.23	7577300000	126	7	2
Q9ZQH3			At2g27460	AT2G27460	-1.48913	-1.55275	-0.949826	1.16923	1.48433	1.42629	2.78054	2.51684	3.01055	0.78064	0.244843	0.338526	0.000231888	0.00127505	-2.69052	-12.551	6.72806e-05	0.000568117	-4.09988	-17.1842	0.0021189	0.00645879	-1.78524	-7.06372	0.00121889	0.00590545	-1.40936	-8.17553	0.00912115	0.0298007	0.905278	4.72746	0.000447532	0.00638424	-2.31464	-10.6048	11	11	11	82.584	27.935	4893800000	65	1	0
O81845	Mitochondrial uncoupling protein 1	PUMP1	PUMP1	AT3G54110	0.939457	0.396883	2.13617	1.58389	0.846263	1.62315	2.40294	2.51189	2.25171	1.18966	1.30654	0.726538	0.752269	0.778013	-0.193598	-0.338128	0.0767233	0.097292	-1.23134	-2.37117	0.88566	0.899631	0.0832558	0.153197	0.0170254	0.0387738	-1.03774	-3.9354	0.420307	0.541653	0.276854	0.897251	0.00240439	0.0170261	-1.3146	-6.82921	15	15	15	32.662	86.582	3992600000	87	4	2
A0A1I9LT70;Q9CB01	Ras-related protein RABF1	RABF1	At3g54840	AT3G54840	NaN	NaN	NaN	-1.94364	-2.34285	-2.10331	2.08832	2.51162	2.73702	1.80586	1.57279	1.30806	0.0141802	0.0247785	-3.13893	-4.15695	0.00055788	0.00199674	-7.71451	-10.019	0.000847502	0.00351275	-6.8311	-8.98984	3.31689e-05	0.000891657	-4.57559	-20.5422	3.70035e-05	0.00155077	-3.69217	-19.9836	0.0207328	0.0684734	-0.883414	-3.70565	4	4	4	18.477	14.995	1542700000	17	0	0
F4J8D3;A0A1I9LST8	Protein TPLATE	TPLATE	At3g01780;TPLATE	AT3G01780	-3.72886	-2.9357	-2.55187	1.19193	1.32111	1.65635	2.64128	2.50669	2.53849	2.57182	2.34375	2.3917	0.000280327	0.00143262	-4.46194	-11.9571	8.60366e-05	0.000646635	-5.6343	-16.1477	9.89968e-05	0.00100216	-5.5079	-15.5839	0.00124607	0.00596935	-1.17236	-8.12835	0.00250384	0.0126782	-1.04596	-6.75547	0.191164	0.313215	-0.126398	-1.5715	48	48	48	130.91	323.31	17187000000	336	3	1
Q9FFQ5	Flavonol synthase 3	FLS3	FLS3	AT5G63590	NaN	NaN	NaN	3.61018	1.82269	3.38809	2.46293	2.5051	2.27859	0.949848	1.04649	2.82602	0.000324354	0.00158551	-8.58536	-11.5187	8.25297e-05	0.000626468	-8.06058	-16.3187	0.000750905	0.00326236	-7.2525	-9.27712	0.406891	0.482567	0.524781	0.925927	0.183448	0.290964	1.33287	1.60646	0.258412	0.386485	-0.808085	-1.31637	9	9	9	35.451	62.011	4020200000	51	0	0
Q945M1	NADH dehydrogenase [ubiquinone] 1 beta subcomplex subunit 9	CIB22	CIB22	AT4G34700	0.41151	0.600681	0.779275	1.90386	1.96546	1.62107	2.73032	2.5017	2.87378	2.27801	1.94649	2.30045	0.00119576	0.00368028	-1.23297	-8.21674	0.000156445	0.000900913	-2.10478	-13.8747	0.000539181	0.00269292	-1.57783	-10.1076	0.00453293	0.0143969	-0.871807	-5.75087	0.0915676	0.17153	-0.344856	-2.21057	0.0287299	0.0862998	-0.526951	-3.34395	7	7	7	13.616	33.642	1811800000	42	0	2
O81644	Villin-2	VLN2	At2g41740	AT2G41740	0.463949	0.0415726	0.160136	3.35751	3.54661	3.45275	2.45066	2.49605	2.07253	2.54555	2.53017	2.21764	1.9242e-05	0.00039991	-3.23041	-23.56	0.000325065	0.0014048	-2.11786	-11.5123	0.000180055	0.00136403	-2.20923	-13.3872	0.00154829	0.00684805	1.11255	7.67671	0.00104505	0.00715921	1.02117	8.51173	0.622544	0.721489	0.0913725	0.532565	43	43	38	107.84	278.16	28103000000	331	11	6
Q9T0A0	Long chain acyl-CoA synthetase 4	LACS4	LACS4	AT4G23850	0.367847	-0.907681	0.492387	2.25139	1.87068	2.53791	2.72107	2.4896	2.66089	2.2614	2.34938	2.33427	0.0101234	0.0186617	-2.23581	-4.58783	0.00431093	0.0085477	-2.63967	-5.83068	0.0065144	0.0146635	-2.33083	-5.20039	0.12058	0.181002	-0.403861	-1.96703	0.651796	0.747583	-0.0950228	-0.486914	0.0142914	0.0526565	-0.308838	-4.14731	19	19	17	74.507	106.71	10098000000	138	2	2
Q94C59	Patellin-4	PATL4	PATL4	AT1G30690	1.28663	0.654915	0.612685	1.2563	1.64977	1.44413	2.34226	2.4896	2.28022	2.50378	2.42822	2.20532	0.071544	0.0979742	-0.598658	-2.43564	0.00257624	0.00579045	-1.51928	-6.70402	0.00291815	0.00803272	-1.5277	-6.48304	0.00206772	0.00832147	-0.920627	-7.10988	0.00302477	0.0142581	-0.929039	-6.42058	0.942191	0.959557	0.00841236	0.0771743	12	12	12	61.189	242	7548000000	109	5	2
Q9FM01	UDP-glucose 6-dehydrogenase 4	UGD4	UGD4	AT5G39320	0.665735	0.840132	0.903037	2.77867	2.11065	2.75833	2.4535	2.48768	2.49312	2.65482	1.85228	2.55949	0.00162929	0.00462174	-1.74625	-7.57397	2.02876e-05	0.000335024	-1.67513	-23.2485	0.00411415	0.0103456	-1.55256	-5.90577	0.762399	0.803213	0.0711158	0.323678	0.594088	0.696844	0.193687	0.578254	0.653918	0.7453	-0.122571	-0.48365	27	13	12	53.096	232.48	10676000000	90	5	5
Q9SZZ4		L73G19.40	At4g25660	AT4G25660	NaN	NaN	NaN	2.45894	1.03105	2.38837	2.2179	2.48735	2.24753	0.741575	1.01339	2.09872	0.000167416	0.00107809	-6.85786	-13.6375	4.30916e-06	0.000181966	-7.216	-34.3025	0.000172725	0.00133658	-6.18297	-13.5296	0.490595	0.563164	-0.358144	-0.758113	0.339415	0.462162	0.67489	1.08379	0.0711564	0.163244	-1.03303	-2.44068	9	3	3	28.155	84.754	4045400000	31	0	0
Q9ZV56;A0A1P8AXC2	Choline-phosphate cytidylyltransferase 1	CCT1	At2g32260;CCT1	AT2G32260	NaN	NaN	NaN	2.25241	2.26427	2.65112	2.5605	2.48432	2.71614	0.255289	0.707749	0.00219727	0.000380651	0.00171875	-7.31701	-11.0554	0.000324248	0.00140286	-7.51474	-11.5197	0.00152247	0.00510227	-5.24949	-7.71085	0.251625	0.32751	-0.197723	-1.33891	0.00107025	0.00720384	2.06752	8.45886	0.000478788	0.00663706	-2.26525	-10.422	11	11	10	38.485	44.79	4499000000	66	0	0
P28185	Ras-related protein RABA1a	RABA1A	RABA1A	AT1G06400	-0.225029	0.374945	1.0046	1.77636	1.3674	1.63507	2.33827	2.4793	2.3036	1.74944	1.77884	1.52435	0.0321531	0.0492235	-1.20811	-3.22417	0.00519233	0.00984368	-1.98889	-5.53946	0.0233781	0.0408042	-1.29938	-3.56989	0.00402379	0.0131871	-0.780778	-5.94174	0.561586	0.665688	-0.0912685	-0.632205	0.00204409	0.0152162	-0.689509	-7.13168	9	6	6	23.927	43.583	3139400000	49	1	0
Q9LNE6	UDP-glycosyltransferase 89C1	UGT89C1	At1g06000	AT1G06000	1.8735	0.41814	2.59318	2.27906	2.29	2.73462	2.66251	2.47407	2.85192	2.6683	2.68211	2.9707	0.287092	0.332386	-0.806288	-1.22703	0.186127	0.216731	-1.03456	-1.59415	0.151515	0.198393	-1.14543	-1.76957	0.285937	0.362086	-0.228272	-1.23046	0.131921	0.22479	-0.339141	-1.88888	0.492745	0.610516	0.110869	0.75411	14	14	14	48.122	173.27	7752000000	132	6	2
Q0WW26	Coatomer subunit gamma		At4g34450	AT4G34450	2.10935	1.39626	2.4039	2.54943	2.08734	2.70957	2.60671	2.46808	2.39093	2.19518	1.8411	2.28196	0.245837	0.288627	-0.478944	-1.35861	0.164972	0.194358	-0.518739	-1.6968	0.699278	0.736018	-0.136243	-0.415233	0.849717	0.876568	-0.0397952	-0.202079	0.210742	0.323496	0.342701	1.48892	0.0620366	0.147985	-0.382496	-2.56912	30	30	30	98.49	323.31	19325000000	337	20	17
Q9LQ81;A0A1P8AMT9	Actin-depolymerizing factor 10	ADF10	ADF10;At1g01750	AT1G01750	-0.100542	0.295904	1.3904	1.89175	1.92805	2.16332	2.47979	2.46277	2.60499	2.28571	1.90118	2.46441	0.031996	0.0490222	-1.46579	-3.22933	0.0113787	0.0187086	-1.98726	-4.43491	0.0238255	0.0413848	-1.68851	-3.54874	0.00561632	0.016727	-0.521474	-5.42019	0.298823	0.420122	-0.222723	-1.19292	0.157615	0.274811	-0.298751	-1.73577	7	7	5	16.341	82.693	2431300000	65	2	1
P52901;A0A1P8AQS2	Pyruvate dehydrogenase E1 component subunit alpha-1, mitochondrial	E1 ALPHA	At1g59900;E1	AT1G59900	1.77091	1.83637	4.04713	2.60019	2.58309	2.41993	2.64728	2.46048	2.85695	2.85228	2.70888	2.44048	0.982942	0.984995	0.0170663	0.0227469	0.897889	0.909365	-0.103435	-0.136678	0.885993	0.899716	-0.115743	-0.152748	0.400179	0.475842	-0.120502	-0.94057	0.376649	0.501005	-0.132809	-0.993619	0.944579	0.961431	0.0123078	0.0739787	23	16	16	43.059	77.465	8295700000	147	8	4
Q9FJA6	40S ribosomal protein S3-3	RPS3C	RPS3C	AT5G35530	-0.397324	0.842615	1.0664	0.238279	1.10402	1.12066	2.15513	2.45931	2.30365	2.25662	2.10248	1.91072	0.588938	0.628048	-0.31709	-0.586669	0.0177329	0.0271491	-1.80214	-3.88718	0.0272037	0.0463493	-1.58604	-3.40293	0.00816301	0.0218584	-1.48505	-4.87959	0.0146271	0.0421874	-1.26895	-4.11877	0.179859	0.301275	-0.216091	-1.62325	22	3	3	27.458	12.107	3558200000	28	1	2
Q9FUS6	Glutathione S-transferase U13	GSTU13	GSTU13	AT1G27130	NaN	NaN	-1.58612	4.57906	4.17412	4.57067	2.32642	2.45561	1.80958	2.74934	2.40008	2.88209	0.00309836	0.00736861	-8.63617	-6.37903	0.0093464	0.0158751	-6.39209	-4.69451	0.00712	0.0156553	-6.87205	-5.07209	0.000709221	0.00430789	2.24408	9.41563	0.00084771	0.00629423	1.76412	8.98927	0.120759	0.229635	0.479965	1.96573	9	9	9	25.131	57.64	6527400000	71	0	0
Q9FF90	60S ribosomal protein L13-3	RPL13D	RPL13D	AT5G23900	0.0178452	2.38949	1.48194	0.983212	1.42343	0.587967	1.39078	2.45434	1.83854	1.6516	1.2331	1.15876	0.704497	0.733549	0.298225	0.407514	0.473418	0.508016	-0.598125	-0.790587	0.945596	0.953263	-0.0513929	-0.072618	0.0839001	0.135485	-0.896349	-2.28953	0.288538	0.409947	-0.349618	-1.22276	0.187548	0.309307	-0.546732	-1.5877	7	4	4	23.485	24.55	1872100000	40	1	6
P92966;A0A1P8BAJ3	Serine/arginine-rich splicing factor RS41	RS41	At5g52040;RS41	AT5G52040	1.13287	1.68547	1.61088	1.72436	2.19239	1.85124	1.94805	2.45368	2.25837	2.16203	2.45541	2.05843	0.115347	0.147913	-0.446255	-2.00582	0.0307217	0.0435787	-0.743626	-3.27233	0.0234588	0.0408882	-0.748882	-3.56604	0.216782	0.290621	-0.297371	-1.46501	0.174404	0.279587	-0.302628	-1.64943	0.97917	0.985956	0.00525633	0.0277781	6	6	2	41.281	63.287	5186100000	67	3	5
Q8GWG0		GPAT9	At5g60620	AT5G60620	NaN	NaN	NaN	1.04241	-2.06511	0.861059	2.7961	2.45321	2.42293	-1.36266	-2.41121	-0.205133	0.00717753	0.0140404	-5.65655	-5.0606	7.81532e-05	0.000612818	-8.26785	-16.5453	0.00541769	0.0127468	-4.3841	-5.47464	0.0616468	0.106316	-2.6113	-2.57508	0.345748	0.468938	1.27245	1.06786	0.00390338	0.0229236	-3.88375	-5.99124	5	5	5	43.02	57.096	2459500000	26	0	0
Q7DMA9	Peptidyl-prolyl cis-trans isomerase PASTICCINO1	PAS1	PAS1	AT3G54010	NaN	NaN	NaN	1.02888	1.22932	1.10955	2.53858	2.44964	2.4253	-1.13687	-1.3587	-2.10306	3.46005e-05	0.000497367	-6.76608	-20.3246	1.61475e-05	0.000316033	-8.11467	-24.6219	0.000725182	0.00317741	-4.11062	-9.36143	3.73494e-05	0.000957373	-1.34859	-19.9368	0.000876015	0.00640348	2.65546	8.91273	0.00016879	0.00392483	-4.00405	-13.6092	18	18	18	71.796	115.72	5527500000	114	0	0
Q9SY56		At1g10140	At1g10140	AT1G10140	NaN	NaN	NaN	0.454649	1.55089	0.790791	1.95305	2.44686	2.00953	2.84747	3.47978	2.9575	0.00432972	0.009415	-5.03597	-5.82373	0.00157581	0.00403283	-6.24033	-7.64108	0.000950332	0.00379762	-7.19877	-8.72556	0.0286511	0.0585405	-1.20437	-3.34691	0.00463479	0.0190055	-2.16281	-5.71583	0.0185039	0.0632898	0.958441	3.83719	5	5	5	18.373	116.93	2803300000	40	0	0
P30184;F4INR3	Leucine aminopeptidase 1	PM25;At2g24200	At2g24200;LAP1	AT2G24200	1.25347	0.699509	0.684825	3.4014	2.91903	3.53623	2.30193	2.44652	1.93856	2.57578	2.50775	2.61256	0.000813255	0.00281071	-2.40629	-9.08683	0.00495544	0.00949876	-1.34974	-5.61142	0.000884467	0.00361318	-1.68609	-8.89047	0.0117853	0.0291129	1.05655	4.38971	0.0192101	0.0518133	0.720194	3.79355	0.0945896	0.195405	0.336356	2.18146	23	23	16	54.509	323.31	13889000000	202	8	10
Q93VP9		At4g27585	At4g27585	AT4G27585	1.51624	2.21343	2.76841	1.24633	1.01195	1.51024	2.35429	2.44132	2.35662	1.76748	1.95625	2.60813	0.0798842	0.107615	0.90985	2.3342	0.580799	0.612359	-0.218052	-0.60007	0.906462	0.918175	0.0554047	0.125124	0.00154117	0.00683062	-1.1279	-7.68606	0.043197	0.0969949	-0.854446	-2.92108	0.346043	0.478034	-0.273456	-1.06712	17	17	12	45.02	243.51	6605600000	115	4	7
O48832;A0A1P8AYB1		ERD7	At2g17840	AT2G17840	-3.30591	-3.49808	-2.99864	3.67074	3.55098	3.75269	2.51562	2.43662	2.49619	2.67706	2.87334	2.30413	1.57084e-06	0.000202585	-6.92568	-44.1707	2.57717e-06	0.000171947	-5.75035	-39.0191	1.19021e-05	0.000422924	-5.88572	-26.5834	4.92304e-05	0.00104452	1.17533	18.5951	0.00418434	0.0177537	1.03996	5.87849	0.467072	0.590882	0.135367	0.802815	22	22	21	49	147.7	13028000000	174	1	1
Q9SFU0	Protein transport protein Sec24-like At3g07100		At3g07100	AT3G07100	-0.597416	-1.78324	-0.413032	1.67189	1.2469	1.80899	2.48532	2.43562	2.86231	1.55307	1.20255	1.62687	0.00556835	0.0114469	-2.50716	-5.43312	0.00143261	0.0037574	-3.52565	-7.83555	0.00596683	0.0137644	-2.39206	-5.32961	0.009246	0.0241606	-1.01849	-4.70908	0.619095	0.720107	0.115096	0.538032	0.00379987	0.022552	-1.13359	-6.03532	27	27	27	113.96	146.42	10993000000	185	5	2
F4I116		At1g09620	At1g09620	AT1G09620	-1.10168	-0.32435	0.433705	3.74527	3.33796	3.77853	2.52144	2.42871	2.55919	2.28092	1.8984	2.58553	0.0010545	0.00335041	-3.95136	-8.49171	0.00311594	0.00667226	-2.83389	-6.36928	0.00599376	0.0137644	-2.58572	-5.32292	0.0016006	0.00703339	1.11747	7.60963	0.0050083	0.0199845	1.36564	5.595	0.287661	0.418426	-0.248164	-1.22535	51	51	51	123.45	323.31	28675000000	355	7	3
Q24JN5	Prolyl 4-hydroxylase 5	P4H5	P4H5	AT2G17720	-1.63548	-0.923845	-0.0861635	1.22919	1.1737	0.56448	1.96372	2.42799	1.75107	0.672462	1.14493	0.896719	0.0195425	0.0323325	-1.87095	-3.77366	0.00394365	0.00799844	-2.92942	-5.97448	0.0188299	0.0341725	-1.78653	-3.8168	0.0222672	0.0477502	-1.05847	-3.62455	0.755292	0.829621	0.0844173	0.333807	0.0091529	0.0397199	-1.14289	-4.72276	9	9	9	32.691	117.68	2497000000	64	2	2
Q9SRV5	5-methyltetrahydropteroyltriglutamate--homocysteine methyltransferase 2	MS2	MS2	AT3G03780	-0.239714	-0.946712	-0.234092	3.09725	1.24778	3.08799	2.53282	2.4267	2.43836	2.1721	1.72673	2.55396	0.0109989	0.020054	-2.95118	-4.47893	0.000250983	0.0011961	-2.93947	-12.2999	0.00145541	0.00492885	-2.62444	-7.80302	0.98574	0.989348	0.0117108	0.019015	0.646411	0.743566	0.326739	0.495226	0.261878	0.390477	-0.315028	-1.30508	46	20	20	84.583	279.16	14210000000	132	2	1
O82240			At2g47710	AT2G47710	NaN	NaN	NaN	1.99989	2.05853	2.4888	2.72113	2.42641	2.30014	3.19616	2.62807	2.02726	1.329e-05	0.000345331	-8.23717	-25.8569	9.74572e-06	0.000265479	-8.53732	-27.9518	3.83025e-05	0.000642928	-8.67192	-19.8105	0.204633	0.277499	-0.300153	-1.51381	0.3063	0.428395	-0.434755	-1.17183	0.727305	0.804857	0.134603	0.374116	5	5	5	17.301	55.734	3104300000	40	0	0
Q9LD55	Eukaryotic translation initiation factor 3 subunit A	TIF3A1	TIF3A1	AT4G11420	0.447651	-0.316936	0.190881	4.02299	4.24305	3.99845	2.39512	2.42473	2.08685	2.63144	2.56748	2.04737	7.45182e-05	0.000695866	-3.98096	-16.7459	0.000917577	0.00277388	-2.19504	-8.80574	0.00136733	0.00467923	-2.30823	-7.93236	0.00017849	0.00190189	1.78593	13.417	0.00113121	0.00745206	1.67273	8.33709	0.625138	0.724068	0.113193	0.528466	39	39	39	114.3	323.31	34237000000	315	6	2
F4KG92;A0A1P8BE11;F4KG91		At5g52580	At5g52580	AT5G52580	NaN	NaN	NaN	2.95541	3.07089	3.16468	2.24394	2.42085	2.76656	2.44355	2.26931	1.77772	0.000173888	0.00109049	-8.14837	-13.5065	0.000258688	0.00121156	-7.56183	-12.2052	0.0003309	0.00199803	-7.24824	-11.4599	0.0236812	0.0502324	0.586544	3.55551	0.0124422	0.0374938	0.900131	4.32053	0.280609	0.410297	-0.313586	-1.24645	23	23	23	77.67	217.29	13745000000	167	0	0
Q9LRP3	Probable receptor-like protein kinase At3g17420		At3g17420	AT3G17420	2.06235	2.43162	2.37367	0.152323	0.998603	-0.598795	2.5125	2.41796	2.53125	3.30183	3.26901	2.78078	0.0114407	0.0206887	2.10517	4.42789	0.173967	0.203819	-0.198021	-1.65157	0.0153121	0.0289087	-0.827991	-4.0629	0.00761146	0.0208706	-2.30319	-4.97738	0.00395102	0.0171239	-2.93316	-5.97143	0.0215663	0.070445	0.62997	3.66074	16	15	11	52.805	71.77	8790200000	98	2	1
Q9LM33	Mitogen-activated protein kinase 8	MPK8	MPK8	AT1G18150	-2.07954	-2.86367	-1.40977	2.69336	3.17548	2.59502	2.08662	2.40815	1.71727	2.20103	2.61669	2.28084	0.000415166	0.0018115	-4.93895	-10.8116	0.000842224	0.00261557	-4.18834	-9.00447	0.000517852	0.00262272	-4.48385	-10.2134	0.0489516	0.0883837	0.750612	2.79719	0.107365	0.193142	0.4551	2.06889	0.28006	0.410107	0.295512	1.24811	26	26	14	66.231	191.95	12470000000	198	1	1
Q9M885	40S ribosomal protein S7-2	RPS7B	RPS7B	AT3G02560	-1.81388	-0.383848	NaN	1.16141	1.71696	1.31191	2.26775	2.4047	0.0909786	2.76367	2.92177	1.77297	0.0566071	0.0799331	-3.89138	-2.65632	0.0672232	0.0865729	-4.08243	-2.49363	0.0293201	0.0493135	-4.98076	-3.32213	0.815701	0.849577	-0.191049	-0.248892	0.0512956	0.110036	-1.08938	-2.75149	0.340621	0.472176	0.898328	1.08074	5	4	4	22.196	18.819	1973000000	41	0	0
O80725;A0A1P8AYL3;A0A1P8AYF4;A0A1P8AYG2	ABC transporter B family member 4	ABCB4	ABCB4;At2g47000	AT2G47000	-2.47997	-2.31185	-2.48555	0.00528717	0.00802517	0.0403976	2.48756	2.39919	2.19093	3.66113	3.57292	3.45121	1.90975e-06	0.000202585	-2.44369	-42.0615	1.37542e-06	0.000145298	-4.78502	-45.6649	2.25301e-07	0.000126964	-5.98754	-71.8136	1.22148e-05	0.000630752	-2.34132	-26.4108	5.57015e-07	0.000374593	-3.54385	-57.2599	0.000356201	0.0056574	1.20253	11.2454	35	35	23	139.03	160.04	18817000000	207	1	2
Q9SHH6	Glutathione S-transferase U24	GSTU24	GSTU24	AT1G17170	0.522764	NaN	0.379287	2.65278	2.36947	2.34604	2.33567	2.39524	1.99595	1.81493	1.41385	1.78254	0.119787	0.152941	-4.0606	-1.97279	0.135199	0.162145	-3.84679	-1.86764	0.187083	0.236973	-3.27494	-1.5898	0.249129	0.325187	0.213814	1.34735	0.00835234	0.0281551	0.78566	4.84786	0.0330252	0.0951232	-0.571846	-3.19604	13	11	11	25.306	46.209	3900500000	73	5	2
Q9SD52		F13I12.260	At3g47210	AT3G47210	NaN	NaN	NaN	2.35006	2.16814	2.2379	1.63871	2.39519	1.98917	2.59122	2.9798	2.59056	1.74281e-06	0.000202585	-7.89752	-43.0363	1.07204e-05	0.000271115	-7.65318	-27.2908	2.77107e-06	0.000233568	-8.36602	-38.3163	0.338378	0.415076	0.244342	1.08643	0.0286945	0.0701285	-0.468496	-3.34528	0.0485599	0.124918	0.712839	2.80507	19	19	18	54.809	101.8	8277200000	122	0	0
Q39255	SKP1-like protein 1A	SKP1A	At1g75950	AT1G75950	0.68017	1.26012	1.76846	3.28193	2.83108	4.20112	3.25989	2.38463	2.88039	2.11793	2.17058	2.91537	0.012577	0.0223437	-2.20179	-4.30689	0.0164605	0.0255716	-1.60538	-3.97567	0.0456104	0.07179	-1.16504	-2.86691	0.278605	0.354988	0.596408	1.25254	0.096092	0.178103	1.03675	2.16738	0.289858	0.42022	-0.44034	-1.21887	9	9	7	17.857	191.51	4085900000	69	2	1
O48724	Protein WEAK CHLOROPLAST MOVEMENT UNDER BLUE LIGHT 1	WEB1	WEB1	AT2G26570	NaN	NaN	NaN	2.11664	2.26904	1.84668	2.03116	2.37989	1.81233	4.04006	4.61454	4.11852	0.000253672	0.00134847	-7.82463	-12.2665	0.000268992	0.00124299	-7.82163	-12.084	0.000104679	0.00103579	-10.0049	-15.365	0.989113	0.991765	0.00299486	0.0145166	0.000563383	0.00508557	-2.18025	-9.99367	0.000866298	0.00923502	2.18325	8.93866	40	40	38	89.293	323.31	25404000000	299	0	0
F4KHD5		At5g40450	At5g40450	AT5G40450	-6.92637	-5.05471	-5.88629	4.36758	4.78031	4.47738	1.99026	2.37969	1.69881	3.89501	4.0971	2.84526	4.6118e-05	0.000563903	-10.4975	-18.9041	0.0001577	0.000902193	-7.97871	-13.8466	0.000136479	0.00117894	-9.56825	-14.3647	0.000412994	0.00312826	2.51884	10.8262	0.0845647	0.161346	0.9293	2.28238	0.0217342	0.0708755	1.58954	3.65194	134	134	134	323	323.31	165940000000	1265	2	0
Q9ZSY2	Chaperone protein dnaJ 15	ATJ15	ATJ15	AT1G68370	NaN	NaN	NaN	1.21378	1.81365	1.5395	2.22059	2.37885	2.18887	2.76127	2.58773	2.59014	5.40151e-05	0.000602645	-7.05174	-18.1647	2.47264e-05	0.000349041	-7.7922	-22.1194	2.03778e-05	0.000528651	-8.17581	-23.2226	0.0155428	0.0359952	-0.74046	-4.04476	0.00353703	0.0158225	-1.12407	-6.15421	0.00953237	0.0410007	0.383611	4.66802	21	21	21	45.483	134.62	7092100000	134	0	0
Q8S8F8	GLABRA2 expression modulator	GEM	GEM	AT2G22475	NaN	NaN	NaN	1.19777	2.15376	1.34512	2.01295	2.37816	2.11661	-0.569193	-0.221431	-0.228317	0.000345838	0.00161978	-5.65386	-11.3309	0.000113072	0.000753353	-6.25755	-15.0674	0.000847198	0.00351275	-3.74867	-8.99068	0.129055	0.191142	-0.603686	-1.90792	0.00392905	0.0170838	1.9052	5.98053	9.20776e-05	0.00336677	-2.50888	-15.8726	6	6	6	32.215	72.967	2530400000	33	0	0
B9DHK3		At5g14540	At5g14540	AT5G14540	NaN	NaN	NaN	0.485647	0.578982	-0.496386	2.25115	2.36533	2.14927	-3.69981	-2.69774	-2.90808	0.00416372	0.00913684	-5.05337	-5.88645	0.000835692	0.00260426	-7.1192	-9.02273	0.104992	0.144725	-1.76208	-2.08864	0.0041044	0.0133344	-2.06583	-5.9096	0.00201517	0.010978	3.29129	7.15877	6.69767e-05	0.00311802	-5.35712	-17.2039	11	11	11	59.097	77.103	2772800000	61	0	0
F4IFM7;Q9SKR2	Synaptotagmin-1	SYTA;SYT1	At2g20990;SYT1	AT2G20990	-0.477007	-0.206377	0.389829	1.01017	1.55024	1.47773	2.46742	2.36312	2.39156	2.04512	1.71723	1.67946	0.00927797	0.0174297	-1.4439	-4.70442	0.000629104	0.00213805	-2.50522	-9.71261	0.00244316	0.00713362	-1.91179	-6.80003	0.00350852	0.0120154	-1.06132	-6.16775	0.0848088	0.161569	-0.467889	-2.27976	0.00783489	0.0362029	-0.593431	-4.93676	25	25	1	64.49	188.58	8192700000	173	4	4
O80858			At2g30930	AT2G30930	NaN	NaN	NaN	2.75417	3.68933	2.78712	1.82262	2.35746	1.98866	NaN	NaN	NaN	6.6454e-05	0.000655135	-8.28312	-17.238	5.54667e-05	0.00051812	-7.2625	-18.0434	NaN	NaN	0	NaN	0.0415319	0.0776178	1.02062	2.96055	6.93934e-05	0.00187619	7.69965	17.0504	5.38887e-05	0.00293619	-6.67902	-18.1754	8	8	8	16.936	71.625	3887000000	32	0	0
Q9SJB9;Q9FKI2;F4K1D3		At2g04520;MXH1.2;At5g35680	At2g04520;At5g35680	AT2G04520;AT5G35680	NaN	NaN	NaN	1.7412	2.597	2.23	2.31482	2.35097	2.4493	2.33483	2.55477	2.12803	4.30782e-05	0.000549283	-7.44821	-19.2321	1.42385e-05	0.000314787	-7.63051	-25.4129	1.91388e-05	0.000511218	-7.59803	-23.5919	0.508066	0.579215	-0.182298	-0.725956	0.617101	0.718615	-0.149811	-0.541203	0.814412	0.867247	-0.0324869	-0.250679	5	5	5	16.637	28.342	2180700000	37	0	0
Q9LX88	40S ribosomal protein S15a-4	RPS15AD	RPS15AD	AT3G46040	0.000165939	0.998165	1.63056	0.50873	0.727885	1.97927	1.90123	2.35021	2.21085	1.17899	1.15814	2.01863	0.781495	0.804986	-0.195665	-0.296656	0.0604896	0.0786468	-1.2778	-2.59304	0.356514	0.410863	-0.575626	-1.04135	0.0858009	0.137755	-1.08213	-2.26923	0.519468	0.631722	-0.37996	-0.705409	0.0882495	0.187356	-0.702174	-2.2438	7	2	2	14.774	6.889	1659800000	19	1	1
Q93ZN2	Probable aldo-keto reductase 4		At1g60710	AT1G60710	-0.845638	-1.16837	-0.856023	3.29467	3.33473	3.31288	2.58441	2.34966	2.4458	3.14907	2.47817	2.81809	2.3123e-06	0.000202585	-4.27077	-40.0938	1.0969e-05	0.000274441	-3.41663	-27.1341	6.88007e-05	0.000857532	-3.77179	-17.0874	0.000246375	0.00231356	0.854137	12.3583	0.0618639	0.127488	0.498984	2.57175	0.15872	0.275879	0.355153	1.7298	21	21	11	37.924	43.556	10085000000	149	2	0
O49543;A8MSF1	Cysteine desulfurase, mitochondrial	NIFS1;NFS1	At5g65720	AT5G65720	-0.219398	1.8259	2.22289	1.42415	1.70419	2.08156	2.31275	2.34834	2.26489	2.40471	2.52392	1.51279	0.587053	0.62656	-0.46017	-0.589762	0.244435	0.275973	-1.0322	-1.36345	0.348792	0.40416	-0.870674	-1.06029	0.040765	0.076595	-0.572026	-2.97935	0.331234	0.453061	-0.410504	-1.10479	0.64022	0.735272	-0.161522	-0.504833	16	16	16	50.295	253.17	7693600000	147	4	7
Q29Q34		At5g19440	At5g19440	AT5G19440	1.23987	1.03454	0.850537	1.92059	0.896825	1.49115	2.66185	2.34773	2.21447	1.7465	1.31321	2.39758	0.281735	0.326577	-0.394541	-1.24305	0.00141684	0.0037239	-1.36637	-7.85842	0.0808188	0.115553	-0.777445	-2.32358	0.040362	0.0760462	-0.971829	-2.9894	0.426386	0.547101	-0.382903	-0.884508	0.160076	0.276886	-0.588925	-1.72253	13	13	13	35.593	35.023	3973500000	87	4	4
Q39247	Serine/threonine protein phosphatase 2A 55 kDa regulatory subunit B beta isoform	PP2AB2	PP2AB2	AT1G17720	-1.52319	-3.16693	-1.27584	3.90682	3.88091	3.80822	2.32957	2.34748	2.64597	3.04475	3.129	3.5882	0.000595349	0.00230106	-5.85397	-9.85215	0.00182004	0.00446267	-4.42966	-7.35513	0.00105205	0.00396154	-5.24264	-8.49688	0.000182584	0.00193045	1.42431	13.3398	0.0234571	0.059603	0.611333	3.56612	0.0146811	0.0534761	0.81298	4.11426	21	21	19	56.274	248.22	18065000000	194	2	1
Q94C69	Cold shock domain-containing protein 3	CSP3	CSP3	AT2G17870	-0.591026	-0.44846	0.324334	3.23858	3.97662	3.42041	2.76815	2.34196	2.72179	2.62056	2.45999	2.31134	0.000467199	0.00196613	-3.78359	-10.488	0.000825703	0.00258024	-2.84902	-9.051	0.000820107	0.00346289	-2.70235	-9.06702	0.022822	0.0487873	0.934571	3.59685	0.0106697	0.0335036	1.08124	4.5186	0.416101	0.544848	-0.146668	-0.906159	8	8	8	29.564	73.071	9864900000	117	3	2
Q8H0V6	ABC transporter F family member 3	ABCF3	ABCF3	AT1G64550	-1.37811	-0.388441	-0.459592	3.79896	3.46937	3.84366	2.27343	2.33916	2.06622	1.23891	1.53405	1.99332	0.000197086	0.00116731	-4.44605	-13.0825	0.000837193	0.00260517	-2.96832	-9.01852	0.00382779	0.00977252	-2.33081	-6.02329	0.000506372	0.00359708	1.47772	10.2727	0.00105638	0.007179	2.11523	8.48777	0.0529967	0.133273	-0.63751	-2.71982	25	25	25	79.643	323.31	16914000000	172	2	1
Q9LT75		PEN2	At3g19420	AT3G19420	NaN	NaN	NaN	3.52405	3.11246	3.42402	2.21559	2.33916	2.24173	2.87763	2.85559	2.67871	3.02504e-05	0.000464546	-8.46822	-21.0245	4.36747e-05	0.000462779	-7.3802	-19.1655	3.41671e-05	0.000609933	-7.91868	-20.3893	0.00109883	0.00555219	1.08801	8.40074	0.0167728	0.0469012	0.549533	3.95321	0.00183101	0.0142012	0.538482	7.34341	19	19	18	66.429	237.99	14863000000	134	0	0
Q9FKM4		At5g57460	At5g57460	AT5G57460	-3.16656	NaN	NaN	2.01597	2.69543	2.07072	2.15513	2.33911	1.92402	3.18514	2.88404	2.86749	0.000170342	0.00108414	-5.46814	-13.5775	0.000118788	0.000773857	-5.34686	-14.88	6.2993e-05	0.000815673	-6.18633	-17.4726	0.651475	0.708117	0.121282	0.48741	0.0408135	0.0924145	-0.718183	-2.97815	0.00608301	0.0309625	0.839465	5.30101	18	18	18	70.511	167.47	11205000000	157	1	0
Q8VYF2;A0A1P8B3W0		At4g15790	At4g15790	AT4G15790	NaN	NaN	NaN	3.2264	3.40829	2.91975	2.34913	2.33865	2.5146	2.12243	2.37491	2.13755	0.000208211	0.00119987	-8.32352	-12.9007	0.000282566	0.00128509	-7.5395	-11.9328	0.00031732	0.00196558	-7.35033	-11.5836	0.00694912	0.0195097	0.784019	5.1069	0.00407302	0.0174096	0.973186	5.92202	0.130508	0.241616	-0.189167	-1.89821	8	8	8	16.53	39.172	4296800000	40	0	0
F4HTI7;Q9M5P2	Secretory carrier-associated membrane protein 3	SC3;SCAMP3	At1g61250;SCAMP3	AT1G61250	NaN	NaN	NaN	-2.37639	NaN	-2.91618	2.18749	2.33299	1.90845	2.92865	2.98744	2.52297	0.114009	0.146344	-1.65495	-2.01605	0.000669535	0.00223551	-6.83598	-9.55722	0.000476492	0.00249193	-7.50602	-10.435	0.00029667	0.0025368	-5.18103	-11.785	0.00019526	0.00288598	-5.85107	-13.1136	0.0250963	0.0785736	0.670044	3.49117	3	3	3	30.942	6.1742	1814300000	10	0	0
O23264	Selenium-binding protein 1	SBP1	At4g14030	AT4G14030	-2.90031	NaN	NaN	3.73915	3.47081	3.48451	2.44664	2.33212	2.09652	2.32014	2.19804	1.92195	0.000691308	0.00253172	-7.72028	-9.47829	0.00139044	0.00367722	-6.44722	-7.89745	0.00152985	0.00512224	-6.30217	-7.70102	0.000705829	0.00430559	1.27306	9.42734	0.000638646	0.00546589	1.41811	9.67484	0.406479	0.535413	-0.145052	-0.926819	21	21	21	54.056	189.02	13488000000	143	3	1
P93028	Ubiquitin-activating enzyme E1 1	UBA1	UBA1	AT2G30110	-0.314886	-0.665426	-0.355468	4.05209	3.92127	4.00054	2.46663	2.32849	2.25752	2.72759	2.61299	2.43554	2.89463e-06	0.000213646	-4.43656	-37.8997	2.4865e-05	0.000349041	-2.79614	-22.0883	2.63625e-05	0.000575015	-3.0373	-21.7655	2.22614e-05	0.000780605	1.64042	22.7118	0.000114133	0.00219299	1.39926	15.0317	0.08287	0.178898	0.241161	2.30076	50	50	45	120.25	323.31	38360000000	380	7	8
P93004	Aquaporin PIP2-7;Aquaporin PIP2-7, N-terminally processed	PIP2-7	PIP2-7	AT4G35100	2.31898	2.02777	2.77336	2.44869	1.93595	2.67773	2.47735	2.32145	2.21699	2.83283	2.97786	3.38427	0.953247	0.95799	0.0192445	0.0623872	0.88703	0.899567	0.0347719	0.151345	0.0641679	0.0953005	-0.691616	-2.53725	0.949844	0.961239	0.0155274	0.0669367	0.06068	0.125304	-0.710861	-2.59006	0.016116	0.0571638	0.726388	4.00105	4	3	3	29.742	70.64	3303500000	26	3	2
Q9ZW24	Glutathione S-transferase U7	GSTU7	GSTU7	AT2G29420	-3.35271	-1.18818	-3.03285	3.74863	3.86425	3.54759	2.28564	2.31944	1.98898	2.1781	2.28453	2.25584	0.000784652	0.00273772	-6.24474	-9.17179	0.00229121	0.00529372	-4.7226	-6.91785	0.002129	0.00647316	-4.76407	-7.05477	0.000405331	0.00307588	1.52214	10.8784	0.000111061	0.00217539	1.48067	15.1361	0.724571	0.80251	0.0414705	0.378093	16	16	16	26.112	76.274	8034800000	80	0	1
Q9LJE6;Q8VXU9		At3g13440	At3g13440	AT3G13440	NaN	NaN	NaN	2.90312	2.99074	2.96986	1.93272	2.31717	1.82006	1.29232	1.46809	1.5679	0.000524217	0.00210711	-7.48849	-10.1813	0.000944469	0.00282375	-6.55724	-8.73966	0.00127308	0.00446226	-5.97669	-8.08271	0.00366451	0.0123239	0.931255	6.09524	5.8106e-05	0.00181412	1.51181	17.8328	0.0272448	0.0831114	-0.580554	-3.4013	9	9	9	27.275	69.016	3048200000	54	0	0
Q9LHH7	Bifunctional protein FolD 2;Methylenetetrahydrofolate dehydrogenase;Methenyltetrahydrofolate cyclohydrolase	FOLD2	FOLD2	AT3G12290	0.251669	0.441505	1.12247	2.26713	2.07683	2.40121	2.62411	2.31691	2.32183	2.41154	2.10139	2.42442	0.00424461	0.00926667	-1.64317	-5.85551	0.00304139	0.00656065	-1.81574	-6.41109	0.00388955	0.00987033	-1.70723	-5.99704	0.280721	0.35669	-0.172562	-1.24611	0.674102	0.763402	-0.0640596	-0.452896	0.500122	0.616974	-0.108502	-0.740473	11	11	11	31.589	52.245	6512800000	125	5	1
Q8VYV7	3-dehydroquinate synthase, chloroplastic	DHQS	DHQS	AT5G66120	-1.12974	0.61936	0.512437	1.68681	1.23	1.86719	2.20806	2.3166	2.30699	1.46193	1.41588	1.62656	0.0557992	0.0790541	-1.59398	-2.67012	0.0159406	0.0248859	-2.27653	-4.01422	0.0579109	0.0876319	-1.50077	-2.63453	0.0239975	0.0507987	-0.68255	-3.54074	0.665606	0.757633	0.0932096	0.465778	0.000438116	0.00629571	-0.77576	-10.663	19	19	19	48.064	160.3	5936300000	135	1	3
Q0WQK2	Probable protein S-acyltransferase 7	PAT07	PAT07	AT3G26935	NaN	NaN	NaN	-0.418472	0.107759	-0.0938091	2.08377	2.31629	2.1762	2.86579	3.27082	3.02354	0.00300803	0.00720353	-4.58972	-6.43021	0.000589939	0.00206208	-6.91665	-9.87543	0.000388021	0.00219655	-7.77795	-11.0011	0.000155784	0.00176203	-2.32693	-13.8897	7.92357e-05	0.00193175	-3.18822	-16.4878	0.00317172	0.0201804	0.861294	6.3388	8	8	8	49.916	62.508	5649300000	67	0	0
Q9C5S1	Protein-tyrosine-phosphatase MKP1	MKP1	MKP1	AT3G55270	NaN	NaN	NaN	2.7533	2.8771	2.7114	2.14866	2.31257	2.21145	1.78659	1.76824	1.80114	7.5715e-05	0.000698543	-7.89271	-16.6785	0.000100881	0.000706538	-7.33634	-15.5096	0.000126187	0.0011367	-6.89743	-14.6536	0.00128095	0.00604762	0.556371	8.06964	3.95362e-05	0.0015799	0.995277	19.6528	0.000838248	0.0090441	-0.438907	-9.01556	26	26	26	85.963	262.84	14424000000	187	0	0
Q9FPR3;A0A1P8AUW3	Serine/threonine-protein kinase EDR1	EDR1	At1g08720;EDR1	AT1G08720	NaN	NaN	NaN	0.708141	0.528676	0.541981	1.97017	2.31054	2.09527	1.03015	0.933244	0.922504	0.00069362	0.00253375	-5.83981	-9.47009	0.000290026	0.0013043	-7.37221	-11.8535	0.000541326	0.0026947	-6.20885	-10.0973	0.000183047	0.00193045	-1.5324	-13.3311	0.0053342	0.020845	-0.369033	-5.49826	0.000379218	0.00588013	-1.16337	-11.0661	21	21	21	103.59	308.69	7033900000	141	0	0
Q9SIM4	60S ribosomal protein L14-1	RPL14A	RPL14A	AT2G20450	NaN	NaN	NaN	2.10558	2.53824	2.24629	2.15774	2.30436	2.15419	2.53164	2.84646	2.04575	5.13654e-05	0.00059024	-6.9461	-18.3969	4.42505e-05	0.000462779	-6.85483	-19.1023	7.4181e-05	0.000879924	-7.12401	-16.7651	0.54083	0.606774	0.0912733	0.667777	0.539455	0.647635	-0.17791	-0.670166	0.321429	0.45303	0.269184	1.13058	8	3	3	15.506	8.8543	1916000000	20	0	0
Q9SIE7		At2g22170	At2g22170	AT2G22170	2.24418	2.27304	NaN	1.49041	1.12736	1.33631	2.44269	2.30368	2.62402	2.08076	1.08293	2.27064	0.580069	0.621179	-1.42197	-0.601278	0.33971	0.374252	-2.56074	-1.08304	0.467986	0.51718	-1.91539	-0.801045	0.00125105	0.00598322	-1.13877	-8.11985	0.267201	0.387129	-0.493421	-1.28802	0.164558	0.282891	-0.645349	-1.69895	3	3	2	20.129	52.963	1494200000	22	1	1
Q9SL42	Peptidyl-prolyl cis-trans isomerase Pin1	PIN1	PIN1	AT2G18040	-0.693077	-0.724213	-0.365993	2.34009	2.96713	2.69826	2.51888	2.30363	2.57225	2.44347	2.48999	2.48732	0.000109376	0.00084977	-3.26292	-15.1949	2.66567e-05	0.000357717	-3.05935	-21.7048	1.19629e-05	0.000422924	-3.06802	-26.5494	0.364823	0.441459	0.203577	1.02137	0.34511	0.468389	0.194902	1.06945	0.922242	0.944429	0.0086743	0.103911	6	6	6	13.015	9.2469	3414300000	30	0	0
Q8LCL3	60S ribosomal protein L27-2	RPL27B	RPL27B	AT3G22230	2.07909	1.99156	-0.0843725	1.48129	1.60857	1.15251	0.838909	2.30347	1.01835	1.34307	-0.137605	-1.15605	0.911332	0.921809	-0.0853653	-0.11857	0.948384	0.952642	-0.0581528	-0.0688898	0.264892	0.319144	1.31229	1.29538	0.957579	0.966746	0.0272125	0.0565989	0.131226	0.224078	1.39765	1.89346	0.186146	0.307603	-1.37044	-1.59407	5	5	4	15.614	4.939	1009300000	17	3	2
Q93Z83;A0A1P8BA53;A8MR02		At5g26280	At5g26280	AT5G26280	1.58962	1.21998	1.63677	1.50444	1.86626	1.19936	1.71168	2.29474	2.03372	0.704927	0.58388	0.773567	0.868405	0.883366	-0.0412337	-0.176598	0.0680302	0.0874641	-0.531259	-2.48248	0.00512874	0.0121833	0.794663	5.55838	0.128236	0.190272	-0.490026	-1.91345	0.0140577	0.0409254	0.835897	4.16767	0.0017168	0.0137813	-1.32592	-7.46984	11	11	10	39.445	58.334	3781600000	82	7	3
Q9LVQ4	WEB family protein At5g55860		At5g55860	AT5G55860	NaN	NaN	NaN	1.36421	1.49512	0.867081	2.16764	2.29279	1.72213	2.88604	3.44815	2.9663	1.03619e-05	0.00032053	-6.17143	-27.5248	4.76318e-06	0.000184841	-6.99015	-33.4517	2.84379e-06	0.000233568	-8.02946	-38.0684	0.0337647	0.0663279	-0.818721	-3.17288	0.00201754	0.010978	-1.85803	-7.15654	0.0135323	0.0508562	1.03931	4.21495	33	33	33	72.43	323.31	10641000000	186	0	0
P49967;A8MSA9	Signal recognition particle 54 kDa protein 3	SRP-54C;At1g48900	At1g48900;SRP-54C	AT1G48900	NaN	NaN	-3.38804	3.02808	2.8021	3.02434	2.0566	2.29132	1.8034	0.806332	0.124619	0.160557	0.000507563	0.0020614	-7.64867	-10.2664	0.000864767	0.00265968	-6.7476	-8.94278	0.00282211	0.00784621	-5.061	-6.54176	0.00483269	0.0149973	0.901068	5.65039	0.000378682	0.00409986	2.58767	11.0701	0.00301687	0.0194978	-1.6866	-6.42511	23	23	23	54.781	138.78	10503000000	117	0	0
P46077;F4HWQ5	14-3-3-like protein GF14 phi	GRF4;GF14 PHI	At1g35160;GRF4	AT1G35160	1.70255	1.13515	1.63823	2.19598	2.6338	2.26604	2.57052	2.29053	2.0661	2.98878	2.73453	2.29604	0.0178134	0.0299333	-0.873297	-3.88185	0.0241505	0.0353507	-0.817071	-3.53367	0.0119838	0.0235092	-1.18114	-4.36832	0.791858	0.828942	0.0562258	0.282104	0.275058	0.396095	-0.307842	-1.26342	0.218193	0.34515	0.364067	1.45952	16	8	8	30.194	34.294	6586700000	82	3	1
Q9ZQ87		At2g03510	At2g03510	AT2G03510	-0.0518093	-0.214239	-0.22317	0.645967	1.34007	1.38645	2.42412	2.28985	2.26553	2.26346	2.69184	2.32502	0.00635941	0.0127854	-1.28724	-5.23558	4.75372e-06	0.000184841	-2.48957	-33.4683	5.75142e-05	0.000785591	-2.58984	-17.879	0.00794316	0.0214027	-1.20233	-4.91758	0.008976	0.0295417	-1.30261	-4.74923	0.520503	0.635059	0.100273	0.703559	10	10	10	40.596	22.037	4502300000	90	2	3
Q8VYN2;F4JJI7	Vesicle-associated protein 4-2	PVA42;At4g21450	At4g21450;PVA42	AT4G21450	NaN	NaN	NaN	-0.672709	-0.237159	-0.209332	2.37224	2.28753	2.36158	1.8389	2.11518	1.97674	1.0231e-05	0.00032053	-4.83686	-27.6129	1.45499e-07	5.68943e-05	-7.55038	-80.1143	4.74132e-07	0.000140173	-7.18687	-59.6155	5.84371e-05	0.00110336	-2.71352	-17.8072	0.000158427	0.00256728	-2.35001	-13.8304	0.0124165	0.0481324	-0.363512	-4.32315	5	4	4	32.964	17.602	2314300000	31	0	0
Q940M2;A0A1P8B5L9	Alanine--glyoxylate aminotransferase 2 homolog 1, mitochondrial	AGT2	AGT2;At4g39660	AT4G39660	3.86303	4.3078	5.01058	0.274092	-0.316316	0.202387	2.33697	2.28611	2.54217	0.361124	0.582761	1.23913	0.000343323	0.00161802	4.34042	11.3521	0.00427252	0.00848923	2.00539	5.84501	0.000997742	0.00386573	3.66614	8.61539	0.000318688	0.00262678	-2.33503	-11.5709	0.104834	0.18996	-0.674283	-2.08997	0.00379038	0.0225298	-1.66074	-6.03943	23	23	23	51.952	159.32	8222700000	134	12	17
Q8VYM7		ESP1	At1g73840	AT1G73840	NaN	NaN	NaN	1.97133	2.01365	1.6302	1.97214	2.286	2.14961	1.44835	1.54466	1.61672	7.93972e-05	0.000716446	-7.00764	-16.4793	6.38172e-05	0.000550333	-7.27183	-17.4153	8.37882e-05	0.00094931	-6.67249	-16.2563	0.156395	0.223585	-0.264188	-1.74242	0.0625004	0.128537	0.335148	2.56208	0.00436247	0.0249475	-0.599336	-5.81171	2	2	2	41.83	2.5194	2756800000	17	0	0
Q9ZUY6	UDP-D-apiose/UDP-D-xylose synthase 1	AXS1	AXS1	AT2G27860	0.184877	-0.865061	-0.238809	3.18853	3.25509	3.12391	2.33923	2.28584	2.24179	2.92357	2.76145	2.71818	0.000340685	0.00161426	-3.49551	-11.3746	0.00106295	0.00307386	-2.59528	-8.47401	0.000565981	0.0027395	-3.1074	-9.9818	4.45269e-05	0.000999539	0.900223	19.0723	0.00604558	0.0227768	0.388109	5.31015	0.00171763	0.0137813	0.512114	7.46889	17	17	5	43.637	79.118	12634000000	146	9	1
Q9LW33			At3g26780	AT3G26780	NaN	NaN	NaN	0.159775	0.410644	0.298985	2.05997	2.28484	1.93498	-0.42861	-1.7161	-1.39662	0.00553621	0.011393	-4.71868	-5.44186	0.00169447	0.00423394	-6.52214	-7.49578	0.0265121	0.0453127	-3.24844	-3.43097	0.000136151	0.00165013	-1.80346	-14.3735	0.0202367	0.0536159	1.47024	3.73341	0.00121822	0.0112955	-3.2737	-8.17671	12	10	10	44.321	64.971	2029800000	76	0	0
Q9LUG1;F4J462		At3g23660	At3g23660	AT3G23660	NaN	NaN	NaN	0.63385	0.594699	-0.0171432	2.31337	2.2831	2.14892	0.753784	0.450484	-0.102648	0.000108107	0.000844978	-5.33325	-15.2399	1.45292e-05	0.000314787	-7.17791	-25.2841	0.000146401	0.00122269	-5.29666	-14.1108	0.00104558	0.00537632	-1.84466	-8.51061	0.916422	0.946079	0.036595	0.111727	0.00181949	0.0142012	-1.88125	-7.35572	17	10	9	84.046	55.579	3779300000	41	1	0
Q9S7U3			At4g12510	AT4G12520	-0.505171	NaN	0.461097	-0.00671577	NaN	1.59281	2.27043	2.28161	1.73327	NaN	NaN	2.396	0.951346	0.95658	0.193897	0.0649287	0.0788843	0.0997383	-3.62735	-2.34571	0.725044	0.758928	1.1158	0.377404	0.210898	0.284307	-3.82125	-1.48829	0.810388	0.87221	0.921901	0.256262	0.134414	0.246564	-4.74315	-1.87268	4	4	4	13.264	20.903	885050000	16	1	0
Q9LK23;A0A1I9LLZ7;A0A1I9LLZ6	Glucose-6-phosphate 1-dehydrogenase, cytoplasmic isoform 1	ACG9	At3g27300	AT3G27300	-1.4776	-0.71508	-1.14119	3.73665	3.35388	3.70838	1.90117	2.28108	2.10358	2.08043	1.95568	2.05988	4.8714e-05	0.000577171	-4.71093	-18.6446	0.000201264	0.00103442	-3.20657	-13.0128	0.000149589	0.00123156	-3.14329	-14.0337	0.000802054	0.00458174	1.50436	9.11965	0.000263626	0.00348764	1.56764	12.1464	0.615394	0.71468	-0.0632836	-0.543921	33	22	22	59.156	160.76	15352000000	161	2	1
Q9CAI4		F28P22.12	At1g72690	AT1G72690	NaN	NaN	NaN	-1.05584	-0.489348	NaN	2.26286	2.27764	2.66126	2.47432	3.07809	2.4592	0.0250076	0.03968	-3.63815	-3.49507	1.85032e-06	0.000153598	-7.83099	-42.3959	4.765e-06	0.000326898	-8.10094	-33.4485	0.0157579	0.0363093	-4.19283	-4.02814	0.0132663	0.039331	-4.46279	-4.23974	0.327073	0.458416	0.269954	1.11565	4	4	4	10.025	25.882	1067500000	28	0	0
Q9ZQY6	Serine/threonine protein phosphatase 2A 55 kDa regulatory subunit B delta isoform	BDELTA	B'DELTA	AT3G26030	NaN	NaN	NaN	1.80538	2.0093	1.80444	2.2251	2.27205	2.33126	2.5688	2.6651	2.61449	3.94021e-05	0.000525087	-7.14012	-19.6696	2.99463e-05	0.000386054	-7.54322	-21.078	2.50703e-05	0.000573921	-7.88321	-22.0427	0.00571576	0.0168865	-0.403099	-5.3938	0.000541187	0.004997	-0.74309	-10.0979	0.00120184	0.0111742	0.339992	8.20581	15	15	14	55.24	124.93	7878100000	127	0	0
Q9LSR8	L-type lectin-domain containing receptor kinase I.9	LECRK19	At5g60300	AT5G60300	NaN	NaN	NaN	-1.39807	-1.97827	-0.891493	2.08724	2.26602	2.11837	2.26914	2.80908	2.72514	0.0303134	0.0466922	-3.33625	-3.28656	0.00202163	0.00481418	-6.91607	-7.15268	0.00168101	0.00543404	-7.35998	-7.51162	0.000358104	0.00284943	-3.57982	-11.23	0.000349108	0.00392802	-4.02373	-11.3036	0.0657797	0.154431	0.443911	2.51395	14	14	13	85.318	29.154	5740200000	81	0	0
Q9C891	Dirigent protein 20	DIR20	DIR20	AT1G55210	NaN	NaN	NaN	0.447191	1.02526	0.653334	2.77766	2.26602	2.67243	0.201904	NaN	NaN	0.000209702	0.00120484	-5.93535	-12.8772	6.87123e-05	0.000570077	-7.79879	-17.093	0.407003	0.459647	-1.81736	-0.925684	0.00126366	0.00601553	-1.86344	-8.0985	0.0989679	0.181887	4.11799	2.14108	0.0358115	0.100926	-5.98143	-3.11174	3	3	3	20.618	3.6176	1136700000	9	0	0
Q94B60	ATP-dependent Clp protease proteolytic subunit 4, chloroplastic	CLPP4	At5g45390	AT5G45390	3.20592	3.42624	2.68292	2.0862	2.2831	2.27703	2.13998	2.26484	2.10648	1.99636	1.92164	1.88851	0.0179544	0.0300913	0.88958	3.87256	0.0143524	0.0227805	0.934592	4.14207	0.00629298	0.0142926	1.16952	5.25098	0.606435	0.666738	0.0450125	0.558264	0.0177899	0.0490315	0.279944	3.8834	0.0152765	0.0548809	-0.234932	-4.06573	9	9	9	31.498	44.865	5635000000	63	3	4
Q9SA34	Inosine-5-monophosphate dehydrogenase 2		At1g16350	AT1G16350	-0.472227	0.0902214	0.890368	3.87666	3.785	4.00604	2.35695	2.26318	2.31877	3.09525	2.81217	2.73991	0.000747593	0.0026666	-3.71978	-9.28777	0.00565759	0.0105833	-2.14351	-5.40917	0.00270306	0.00758539	-2.71299	-6.61806	2.2585e-05	0.000780605	1.57627	22.6295	0.00132866	0.00822512	1.00679	7.99245	0.00701204	0.0339681	0.569479	5.09396	22	22	18	54.051	323.31	15486000000	177	1	2
Q9LV77	Asparagine synthetase [glutamine-hydrolyzing] 2	ASN2	ASN2	AT5G65010	-0.0508499	-0.237255	0.743363	3.56417	3.14075	3.40383	2.37254	2.25931	2.20733	2.11467	1.91825	1.93217	0.000584116	0.00226629	-3.21783	-9.90078	0.00220821	0.00515838	-2.12798	-6.98636	0.00393604	0.00996286	-1.83661	-5.97763	0.00119827	0.00587425	1.08985	8.21221	0.00057118	0.00510258	1.38122	9.95825	0.021832	0.0710175	-0.291366	-3.64685	20	20	12	65.029	123.61	10959000000	133	1	0
Q9SE96	GEM-like protein 1	FIP1	FIP1	AT1G28200	NaN	NaN	NaN	3.27722	3.45972	3.2607	2.01186	2.25802	2.10489	2.5509	2.51791	1.60347	0.000835231	0.00284438	-8.99221	-9.02403	0.00145198	0.0037951	-7.78458	-7.80787	0.00163442	0.00534958	-7.88375	-7.56767	0.000229848	0.00222963	1.20762	12.5793	0.0249557	0.062622	1.10845	3.49736	0.771178	0.836169	0.0991691	0.311221	10	10	10	27.958	78.767	7160400000	77	0	0
Q9M0A7		At4g30530	At4g30530	AT4G30530	0.159227	-1.221	1.45971	3.0104	2.16466	2.26741	2.73544	2.25635	2.88333	1.92605	1.91766	1.9243	0.0455277	0.0660625	-2.34817	-2.86871	0.0352481	0.0491201	-2.49239	-3.12815	0.0817824	0.116795	-1.79002	-2.31278	0.681798	0.732942	-0.144218	-0.441304	0.104275	0.189187	0.55815	2.0947	0.0206263	0.0683698	-0.702368	-3.71154	12	12	11	28.385	192.96	4505900000	99	4	3
Q9ZVJ6;A0A1P8B1L4	Annexin D4	ANN4	ANN4;At2g38750	AT2G38750	-0.240181	-2.03637	0.0867472	1.8518	1.79974	1.78394	2.61827	2.24993	2.01206	2.0802	1.76076	1.33585	0.0183135	0.030573	-2.54176	-3.8493	0.0114611	0.0188197	-3.02335	-4.4256	0.0240867	0.0417542	-2.45554	-3.53661	0.0533867	0.0947689	-0.48159	-2.71272	0.710865	0.793917	0.086223	0.398136	0.111117	0.217806	-0.567813	-2.03863	11	11	11	36.221	76.703	4025700000	77	1	1
Q8L5Z7	Sorting nexin 2A	SNX2A	SNX2A	AT5G58440	NaN	NaN	NaN	3.36635	3.42002	3.36284	2.01566	2.24911	1.46961	1.97745	2.06542	1.75448	1.24031e-05	0.000333415	-8.20507	-26.3095	6.44766e-05	0.000552262	-6.73346	-17.3701	3.15853e-05	0.000594515	-6.75445	-20.797	0.00314941	0.0111189	1.47161	6.35091	0.000104494	0.00210816	1.45062	15.3719	0.93683	0.955499	0.0209888	0.0843521	21	21	17	65.527	323.31	13750000000	183	0	0
Q9LFD5	Binding partner of ACD11 1	BPA1	BPA1	AT5G16840	NaN	NaN	NaN	3.10107	3.1043	2.74664	1.36434	2.24554	1.12719	0.340618	0.725327	-0.330166	0.000727592	0.00261985	-8.45948	-9.35337	0.00181905	0.00446267	-7.05449	-7.35619	0.00380416	0.00972894	-5.72073	-6.03346	0.017553	0.0395239	1.40499	3.89923	0.00115706	0.00750431	2.73875	8.28789	0.0439165	0.116017	-1.33376	-2.90457	6	5	5	27.234	24.533	3012200000	25	0	0
Q9SRD4		F28O16.16	At1g76790	AT1G76790	0.918617	-0.365519	0.071763	3.40672	3.8592	3.58227	2.60743	2.24168	2.53323	2.85992	2.54542	2.91258	0.00103427	0.00330796	-3.40778	-8.53482	0.00459355	0.00893569	-2.25249	-5.7299	0.00287529	0.00794505	-2.56436	-6.50895	0.00259413	0.0098157	1.15528	6.69158	0.00845785	0.0283215	0.843421	4.83056	0.123071	0.232678	0.311863	1.9492	15	15	14	40.222	81.178	10299000000	129	5	0
Q0WW84	Polyadenylate-binding protein RBP47B	RBP47B	RBP47B	AT3G19130	-1.46075	-1.78345	-1.09089	0.130539	0.851399	0.463018	2.15715	2.23944	1.86734	0.78871	0.796775	1.42661	0.00262455	0.00651995	-1.92668	-6.67067	0.000104267	0.000722004	-3.53301	-15.3803	0.00109123	0.00403586	-2.44906	-8.41602	0.00246963	0.00944891	-1.60633	-6.78043	0.153118	0.252485	-0.522381	-1.76055	0.0106182	0.0436637	-1.08395	-4.52494	7	6	6	48.118	32.455	2134200000	65	4	2
Q9S818;F4J3A5	Naringenin,2-oxoglutarate 3-dioxygenase	F3H	At3g51240;F3H	AT3G51240	3.31041	3.98372	3.45094	3.59547	2.7715	3.68196	1.88901	2.23808	2.54957	2.70472	2.73227	3.63982	0.549333	0.592897	0.232045	0.653092	0.00839005	0.0145364	1.35613	4.84165	0.206649	0.25731	0.556087	1.50552	0.0317628	0.0634793	1.12409	3.23704	0.485934	0.601456	0.324042	0.766837	0.0913911	0.191307	0.800046	2.21231	20	20	20	40.275	243.14	11399000000	132	2	1
Q9STR1;Q9SLL7;P51420;A8MR49	60S ribosomal protein L31-2;60S ribosomal protein L31-1;60S ribosomal protein L31-3	RPL31B;RPL31A;RPL31C;At5g56710	At5g56710;RPL31A;RPL31B;RPL31C	AT2G19740;AT4G26230;AT5G56710	NaN	NaN	NaN	1.2279	2.40397	3.13898	2.51519	2.23234	2.20733	0.566053	-0.242522	0.16917	0.00385917	0.00864653	-7.25157	-6.00989	0.00244061	0.00555787	-7.31291	-6.80193	0.00925251	0.0193246	-5.15886	-4.70813	0.918812	0.935414	-0.0613381	-0.108516	0.0256424	0.0640662	2.09272	3.46748	0.00105099	0.0103335	-2.15405	-8.49912	3	3	3	13.82	24.182	1089500000	11	0	0
Q9SQZ1;Q9SJ36;Q9LZ17;P49205	40S ribosomal protein S17-3;40S ribosomal protein S17-2;40S ribosomal protein S17-4;40S ribosomal protein S17-1	RPS17C;RPS17B;RPS17D;RPS17A	RPS17A;RPS17B;RPS17C;RPS17D	AT2G04390;AT2G05220;AT3G10610;AT5G04800	2.17598	2.40767	2.46126	1.65145	2.06636	1.74144	2.20958	2.23108	2.24055	2.5015	2.10941	1.72432	0.0261782	0.0412108	0.52855	3.44482	0.24045	0.272233	0.121231	1.37736	0.381584	0.435074	0.236556	0.982262	0.0321614	0.0640271	-0.407318	-3.22389	0.319868	0.442161	-0.291994	-1.13475	0.6346	0.731786	-0.115324	-0.513599	3	3	3	16.036	4.6835	1167400000	38	2	3
Q93WB5		MLP4	At1g14960	AT1G14960	NaN	NaN	NaN	1.77113	1.50897	1.3644	2.66611	2.22482	2.43352	0.658783	0.641959	0.317989	0.000180171	0.00111639	-7.24636	-13.385	0.000115628	0.000763235	-8.13967	-14.9822	0.000319971	0.00196561	-6.23777	-11.559	0.00687484	0.0193276	-0.893314	-5.12236	0.00344297	0.0155222	1.00859	6.19942	0.000354721	0.0056574	-1.9019	-11.2574	6	6	6	17.682	40.414	1236000000	28	0	0
Q9C5Z2	Eukaryotic translation initiation factor 3 subunit H	TIF3H1	TIF3H1	AT1G10840	-0.351545	-0.500217	-1.44654	3.71008	3.57821	3.51604	2.13209	2.22167	1.35821	2.29942	2.19422	1.37864	0.000231029	0.00127215	-4.36754	-12.5629	0.00369372	0.00760953	-2.67009	-6.08208	0.0037528	0.00963859	-2.72353	-6.05585	0.00373904	0.012503	1.69745	6.06192	0.00517772	0.0204424	1.64402	5.54378	0.900118	0.930232	0.0534366	0.133671	14	14	14	38.372	190.1	7784600000	81	1	1
Q8SAB7	Guanine nucleotide exchange factor SPIKE 1	SPK1	At4g16340	AT4G16340	-4.89232	NaN	-3.64667	0.257555	0.634185	0.534986	2.50927	2.22156	2.27181	3.05933	2.92089	2.76886	0.00131895	0.0039548	-5.28722	-8.00787	0.00040461	0.00162657	-7.14586	-10.8834	0.000297017	0.00188412	-7.72801	-11.7814	0.000204639	0.0021042	-1.85864	-12.9577	6.44406e-05	0.00184589	-2.44078	-17.3726	0.00885354	0.0388941	0.582144	4.76793	65	65	65	206.83	323.31	24195000000	385	1	0
F4JJR8		FEY	At4g27760	AT4G27760	NaN	NaN	NaN	NaN	NaN	NaN	2.3942	2.21891	2.29828	NaN	NaN	NaN	NaN	NaN	0	NaN	0.000660719	0.00220995	-7.2257	-9.59009	NaN	NaN	0	NaN	1.19253e-05	0.000630752	-7.79305	-26.5704	NaN	NaN	0	NaN	0.000342987	0.00556008	-7.67735	-11.355	13	13	13	41.481	61.339	1682200000	34	0	0
Q9M7Q7	Proliferating cellular nuclear antigen 1	PCNA	PCNA	AT1G07370	0.424677	0.281069	0.17822	0.856981	1.14737	1.10936	2.09645	2.21554	1.97306	2.1049	2.227	1.45305	0.00302942	0.00723967	-0.743249	-6.41792	5.60423e-05	0.00051812	-1.80036	-17.9965	0.00286054	0.00792859	-1.63366	-6.51798	0.000775537	0.00449915	-1.05711	-9.19968	0.0256886	0.0641421	-0.890409	-3.4655	0.541729	0.652303	-0.166703	-0.666216	12	12	2	29.122	37.115	3557500000	59	3	2
Q9C5K7;F4IDQ0	1-aminocyclopropane-1-carboxylate oxidase homolog 2	At1g06640	At1g06640	AT1G06640	NaN	NaN	NaN	3.77499	3.72692	4.09304	1.67511	2.21504	2.14421	2.16954	2.48581	2.31807	0.000750937	0.00267604	-8.77555	-9.27702	0.0019165	0.0046348	-6.92202	-7.25498	0.00155397	0.00518855	-7.23504	-7.66928	0.000824071	0.00465578	1.85353	9.05566	0.000465776	0.00463424	1.54051	10.4963	0.179213	0.300579	0.313019	1.6263	16	16	10	41.745	90.922	11542000000	116	0	0
P57720;F4I033;F4I032	Chorismate synthase, chloroplastic;Chorismate synthase	EMB1144	At1g48850;EMB1144	AT1G48850	2.24055	1.43091	2.4955	2.66184	2.12081	2.74754	2.79262	2.21326	2.63032	2.42669	1.68176	2.26628	0.293552	0.339266	-0.454412	-1.20809	0.250088	0.281886	-0.48975	-1.3441	0.868582	0.884775	-0.0692596	-0.176358	0.898948	0.919515	-0.0353378	-0.135249	0.267913	0.387743	0.385152	1.28576	0.21365	0.340295	-0.42049	-1.47732	11	11	11	47.317	88.54	8622000000	120	7	2
P29402	Calnexin homolog 1	CNX1	CNX1	AT5G61790	-1.56113	-2.23038	-0.983943	-1.28061	-0.880712	-0.856754	2.38272	2.20324	2.39326	-0.603077	-0.896325	-0.722979	0.203234	0.242843	-0.585795	-1.51962	0.000428572	0.00168723	-3.91822	-10.7236	0.0829699	0.118285	-0.851027	-2.29966	2.473e-05	0.00082028	-3.33243	-22.1186	0.176265	0.281563	-0.265232	-1.64041	8.20943e-06	0.0015336	-3.0672	-29.1818	16	16	16	60.485	45.095	3728700000	87	3	0
Q9LK21	Probable carboxylesterase 11	CXE11	CXE11	AT3G27320	NaN	NaN	NaN	1.76047	1.40258	1.35179	2.04733	2.19937	2.4686	1.21252	1.59958	1.57733	0.000242616	0.00130232	-6.44139	-12.4069	0.000157328	0.000902193	-7.17488	-13.8549	0.000247448	0.00163725	-6.39958	-12.3446	0.0146222	0.0343984	-0.733491	-4.11918	0.827437	0.882768	0.0418046	0.232672	0.0116054	0.0461743	-0.775296	-4.40947	13	13	13	50.531	98.455	5471300000	88	0	0
O49482;F4JKM2	Cinnamyl alcohol dehydrogenase 5	CAD5	At4g34230;CAD5	AT4G34230	-0.64275	-1.41022	-0.00588894	4.71435	4.8062	4.87315	2.23044	2.19864	2.03949	2.8643	2.78651	3.41456	0.0001782	0.00111028	-5.48419	-13.4226	0.00227795	0.00527912	-2.84248	-6.92859	0.00119837	0.0042743	-3.70808	-8.21203	3.85358e-06	0.000500057	2.64171	35.277	0.000939641	0.00671053	1.77611	8.75135	0.0137423	0.051442	0.865598	4.19579	22	22	21	38.743	323.31	21284000000	182	0	1
F4KIB2	Transmembrane 9 superfamily member 8	TMN8	At5g10840	AT5G10840	NaN	NaN	-2.40836	0.0916004	0.106189	0.540419	2.53616	2.19387	2.28168	0.328003	-0.137361	-0.451561	0.00773472	0.0149476	-4.30145	-4.9548	0.00176196	0.00435679	-6.39262	-7.41864	0.0109564	0.021906	-3.96841	-4.48396	0.000310188	0.00260368	-2.09117	-11.6513	0.285079	0.406178	0.333042	1.23301	0.000619688	0.00766888	-2.42421	-9.75059	13	13	7	74.466	56.647	3140000000	66	0	0
Q9FGK9;A0A1P8BE45	Protein transport protein SEC16A homolog	MAG5	At5g47480	AT5G47480	NaN	NaN	NaN	1.40118	0.980124	1.76093	2.26437	2.1932	2.36963	0.45866	0.128123	0.427919	4.79057e-05	0.000576136	-7.23443	-18.7235	1.38743e-05	0.000314071	-8.12941	-25.5789	4.80209e-05	0.000704417	-6.19192	-18.7122	0.0180232	0.0403097	-0.894984	-3.86806	0.0138512	0.0405251	1.04251	4.18599	7.84764e-05	0.00326583	-1.9375	-16.5281	18	18	16	145.88	129.07	8678200000	118	0	0
O23722		MVD1	At2g38700	AT2G38700	0.625061	0.422283	1.46448	1.94015	1.60716	2.03189	2.48576	2.1845	2.34184	2.15897	1.93137	2.10828	0.0410962	0.060432	-1.02246	-2.97118	0.0105247	0.0175242	-1.50009	-4.53656	0.019686	0.0354408	-1.22893	-3.7652	0.0373209	0.0713958	-0.477632	-3.06923	0.231035	0.346424	-0.206476	-1.41115	0.0710386	0.163069	-0.271156	-2.44221	15	15	11	45.585	75.751	5822200000	140	4	3
Q9ZNT7	Prohibitin-2, mitochondrial	PHB2	PHB2	AT1G03860	0.779369	1.62236	2.10042	1.50167	1.20455	1.55095	1.96922	2.18348	1.92496	1.04221	1.42858	1.72201	0.848589	0.865962	0.0816612	0.203621	0.253753	0.285764	-0.525172	-1.33178	0.823651	0.846265	0.103116	0.237895	0.0107127	0.0270814	-0.606833	-4.51333	0.928499	0.952579	0.0214551	0.0955158	0.0416469	0.112133	-0.628289	-2.95776	8	6	5	31.81	43.574	2971600000	43	4	3
Q9FE20	Serine/threonine-protein kinase PBS1	PBS1	At5g13160	AT5G13160	NaN	NaN	NaN	-2.20159	-4.72067	-4.31836	1.90422	2.18286	2.11731	2.74636	2.77221	2.35995	0.179898	0.218427	-1.3902	-1.62306	3.71471e-05	0.000430702	-7.20521	-19.9641	3.23142e-05	0.000594515	-7.76325	-20.6778	0.00177898	0.00753548	-5.815	-7.39976	0.00129869	0.00811176	-6.37305	-8.04053	0.0240112	0.0759151	0.558046	3.5401	12	11	10	50.383	82.06	4542400000	82	0	0
Q9FNN1	Pyruvate kinase	At5g08570	At5g08570	AT5G08570	0.713987	0.559725	0.00468922	1.44068	1.44292	1.51473	1.97409	2.18229	1.84457	1.72321	1.94239	1.788	0.00865976	0.0164048	-1.03998	-4.79816	0.00265748	0.0059275	-1.57418	-6.64837	0.00347014	0.00911021	-1.39173	-6.1862	0.00620416	0.0178196	-0.534205	-5.27189	0.00714123	0.0253652	-0.351755	-5.06784	0.196683	0.318969	-0.18245	-1.54738	19	15	7	54.976	52.817	6305800000	118	7	4
Q9M0D5		At4g29480	At4g29480	AT4G29480	2.52548	2.51336	3.04307	1.82357	1.98206	1.2383	2.60667	2.18195	2.65206	1.64174	1.10936	2.04968	0.0239235	0.0382896	1.01266	3.54417	0.405302	0.440641	0.213744	0.929376	0.0277391	0.0471381	1.09371	3.38181	0.0421624	0.0785744	-0.798915	-2.94539	0.830102	0.884697	0.0810515	0.228999	0.0472346	0.122409	-0.879966	-2.8323	4	4	3	13.94	27.178	1712700000	31	4	2
F4HT21		At1g33970	At1g33970	AT1G33970	NaN	NaN	NaN	NaN	NaN	NaN	0.854288	2.18167	2.345	NaN	NaN	NaN	NaN	NaN	0	NaN	0.000679565	0.00225711	-6.62702	-9.52047	NaN	NaN	0	NaN	0.000250596	0.00231647	-6.99831	-12.3048	NaN	NaN	0	NaN	0.000157384	0.00378783	-7.74954	-13.8536	11	11	11	38.815	70.966	991800000	21	0	0
Q94BR1		At5g63190	At5g63190	AT5G63190	NaN	NaN	NaN	4.50351	4.64048	4.50455	2.22918	2.18161	1.82388	2.70255	2.68203	2.84867	3.27085e-06	0.000214106	-9.77957	-36.7568	1.50647e-05	0.000314787	-7.30828	-25.0552	7.52266e-06	0.000343376	-7.97448	-29.8286	5.35596e-05	0.00105402	2.47129	18.2036	1.30078e-05	0.00102489	1.80509	25.9967	0.00853132	0.0381189	0.666195	4.81866	42	42	36	77.555	323.31	31552000000	287	0	0
Q93ZT6	Eukaryotic translation initiation factor isoform 4G-1	EIF(ISO)4G1	EIF(ISO)4G1	AT5G57870	NaN	NaN	NaN	3.52528	4.12387	3.62958	2.08992	2.18059	1.66109	2.07702	1.93995	1.82175	0.00177222	0.00492803	-9.20264	-7.40723	0.00390886	0.00794516	-7.42026	-5.98895	0.00387392	0.00983757	-7.3893	-6.00364	0.00188035	0.00775714	1.78237	7.29177	0.000801555	0.00614219	1.81334	9.12113	0.869176	0.907822	-0.0309617	-0.17555	37	37	37	85.571	252.37	26841000000	232	0	0
Q9SW96	Asparagine--tRNA ligase, cytoplasmic 1	SYNC1	At5g56680	AT5G56680	-0.461624	-1.41157	-0.871621	2.929	2.64169	3.01112	2.16974	2.17615	2.184	2.10933	2.0176	2.06743	0.000220582	0.00124134	-3.77554	-12.7121	0.000357169	0.0014936	-3.09157	-11.2376	0.000419571	0.00232695	-2.97972	-10.7823	0.00364704	0.0122924	0.683972	6.10317	0.0022949	0.0119367	0.795817	6.91488	0.0140462	0.0521812	-0.111845	-4.16868	21	21	18	63.782	50.492	10150000000	139	2	0
Q9SBA5	Inositol-tetrakisphosphate 1-kinase 1	ITPK1	ITPK1	AT5G16760	NaN	NaN	-2.42107	4.35792	3.16346	3.89596	2.54042	2.1753	2.22447	0.816267	1.57702	2.21798	0.00371375	0.00837449	-8.58722	-6.07313	0.00670391	0.0121059	-7.09484	-5.15873	0.0115008	0.0227618	-6.31853	-4.42113	0.0151396	0.0353602	1.49238	4.07668	0.0131663	0.0392324	2.26869	4.24922	0.138939	0.251991	-0.77631	-1.84408	25	25	25	36.219	161.51	12288000000	144	0	0
Q9LK34	Uridine kinase-like protein 2, chloroplastic;Uridine kinase;Putative uracil phosphoribosyltransferase	UKL2	UKL2	AT3G27190	-2.27134	-2.14953	-0.460881	4.42999	4.23426	4.87128	2.33245	2.1737	1.89209	2.27436	2.21732	2.47923	0.000561849	0.00220594	-6.1391	-10.0007	0.00327347	0.00695088	-3.76	-6.28485	0.00258112	0.00735192	-3.95089	-6.70062	0.000478068	0.0034557	2.3791	10.4261	0.000432092	0.00442459	2.18821	10.701	0.27572	0.40572	0.19089	1.26138	27	27	13	54.209	187.2	22581000000	184	1	1
Q2V3X5;Q8RY09		At3g08780	At3g08780	AT3G08780	NaN	NaN	NaN	1.71294	0.851842	2.04591	2.01577	2.17319	2.18243	-0.424967	-0.373839	1.54515	0.0011676	0.00361384	-6.97198	-8.26822	0.000592899	0.00206587	-7.55888	-9.86266	0.0047717	0.0115729	-5.68386	-5.6702	0.17823	0.248289	-0.5869	-1.63098	0.156513	0.257032	1.28812	1.74178	0.0449239	0.117864	-1.87502	-2.88197	11	11	11	34.281	113.75	2647200000	62	0	0
Q8H0X6	Cysteine proteinase inhibitor 6	CYS6	CYS6	AT3G12490	0.842766	1.12448	1.19807	3.36779	3.1397	3.24231	2.12667	2.17227	2.53955	3.98932	3.59583	4.01706	6.53379e-05	0.000654727	-2.19483	-17.312	0.00195737	0.00470535	-1.22439	-7.21441	8.54432e-05	0.000956857	-2.8123	-16.176	0.00268623	0.0100349	0.970439	6.62917	0.0150417	0.0430755	-0.617469	-4.08459	0.00109024	0.0105012	1.58791	8.418	13	13	3	26.294	155.2	6124100000	110	5	4
[truncated: 3,239 more rows]
[truncated: 15 more columns]

## Sheet: CASP1-tID enriched p<0.05
nr	Majority protein IDs	Protein names	Gene names	Gene	Araport ID	Log2 iBAQ neg control 12376	Log2 iBAQ neg control 12377	Log2 iBAQ neg control 12378	Log2 iBAQ neg control average	Log2 iBAQ cyto-tID 12379	Log2 iBAQ cyto-tID 12380	Log2 iBAQ cyto-tID 12381	Log2 iBAQ cyto-tID average	Log2 iBAQ CASP1-tID 12382	Log2 iBAQ CASP1-tID 12383	Log2 iBAQ CASP1-tID 12384	Log2 iBAQ CASP1-tID average	Log2 iBAQ PM-tID 12385	Log2 iBAQ PM-tID 12386	Log2 iBAQ PM-tID 12387	Log2 iBAQ PM-tID average	Student's T-test p-value neg-ctrl_cyto-ctrl	Student's T-test q-value neg-ctrl_cyto-ctrl	Student's T-test Difference neg-ctrl_cyto-ctrl	Student's T-test Test statistic neg-ctrl_cyto-ctrl	Student's T-test p-value neg-ctrl_CASP1	Student's T-test q-value neg-ctrl_CASP1	Student's T-test Difference neg-ctrl_CASP1	Student's T-test Test statistic neg-ctrl_CASP1	Student's T-test p-value neg-ctrl_SYP122	Student's T-test q-value neg-ctrl_SYP122	Student's T-test Difference neg-ctrl_SYP122	Student's T-test Test statistic neg-ctrl_SYP122	Student's T-test p-value cyto-ctrl_CASP1	Student's T-test q-value cyto-ctrl_CASP1	Student's T-test Difference cyto-ctrl_CASP1	Student's T-test Test statistic cyto-ctrl_CASP1	Student's T-test p-value cyto-ctrl_SYP122	Student's T-test q-value cyto-ctrl_SYP122	Student's T-test Difference cyto-ctrl_SYP122	Student's T-test Test statistic cyto-ctrl_SYP122	Student's T-test p-value SYP122_CASP1	Student's T-test q-value SYP122_CASP1	Student's T-test Difference SYP122_CASP1	Student's T-test Test statistic SYP122_CASP1	Peptides	Razor + unique peptides	Unique peptides	Mol. weight [kDa]
[truncated: 332 more rows]
[truncated: 20 more columns]
