# Supplementary material for: Directed growth and fusion of membrane-wall microdomains requires CASP-mediated inhibition and displacement of secretory foci
Source: Nat Commun. 2023 Mar 23;14:1626. doi: 10.1038/s41467-023-37265-7 (PMC10036488; doi:10.1038/s41467-023-37265-7)
Supplement: Supplementary file 8 — Source Data file [file 41467_2023_37265_MOESM8_ESM.xlsx]

## Sheet: Fig 1
Fig 1b. PI block
Col-0	casp 1-1	casp 3-1	casp 5-1	casp 1-1 casp 3-1	casp3.1 casp5.1	casp1.1 casp3.1 casp5.1	caspQ	myb36	esb1.1	sgn3
14	15	13	12	22	19	24	32	26	28	76
13	14	11	10	22	18	32	36	29	33	80
14	12	14	13	18	16	29	32	30	34	83
14	15	17	13	14	24	33	34	31	30	80
15	12	12	9	26	15	28	37	37	32	78
13	12	11	12	30	20	35	35	42	29	85
12	15	13	12	27	16	34	25	33	30	74
15	14	12	15	34	15	32	32	41	26	80
11	15	16	11	21	20	29	32		27
13	15	16	12	21	18	30	28
10	10	10	10	10	10	10	10	8	9	8	9.54545
Fig 1d. CS particle nr / 46µm
Col-0	cQ #11	cQ #15	cQ #23	casp1.1	casp1.1 casp3.1	casp3.1	casp3.1 casp5.1	casp5.1	casp1.1 casp3.1 casp5.1	esb1.1	sgn3.3
1	13	12	12	1	16	7	12	1	14	12	9
1	8	8	11	2	12	16	8	1	16	20	8
1	9	5	7	2	12	1	2	1	15	15	7
1	11	6	6	2	14	8	3	1	15	10	6
1	12	9		2	10	1	1	2	17	10	6
1	11	9			12	6	5	1		5	9
1	12				15	11	1	1		11	5
1	13				17	8	1	1		14	9
1	6							2		9	5
1										12	3
											6
10	9	6	4	5	8	8	8	9	5	10	11	7.75
Fig 1d. CS area % Col-0
Col-0	cQ #11	cQ #15	cQ #23	casp1.1	casp1.1 casp3.1	casp3.1	casp3.1 casp5.1	casp5.1	casp1.1 casp3.1 casp5.1	esb1.1	sgn3.3
83.2086	26.4498	35.1008	23.8944	89.2895	22.8864	84.705	52.8518	85.9597	25.5207	35.4494	34.7539
77.4023	40.7936	35.8063	23.7513	80.6927	52.0346	52.7828	84.8892	81.5758	30.1924	31.5375	27.022
82.7482	9.96326	48.1226	49.5055	72.3097	33.861	93.5254	95.2997	85.1835	54.1476	28.2767	35.7306
84.4534	48.662	41.7885	40.593	66.5133	45.0838	86.5878	76.7528	77.5898	19.1866	34.1027	104.562
129.133	20.7882	16.9519		84.2725	59.8207	98.5046	70.2987	76.1608	34.8969	45.6084	99.039
82.2121	34.8509	24.7281			53.5671	90.3502	91.5933	107.034		75.6741	34.5861
150.967	23.0443				32.5586	63.3117	91.7791	101.506		28.8012	77.376
79.5795	36.635				28.4641	78.6406	89.6266	100.346		28.9624	61.4273
78.4169	50.5037							77.8102		19.8854	88.2996
151.879										30.7646	93.3429
											36.7353
Fig 1f. CS particle Size (%)
cell nr	Col-0								casp135						caspQ #11			caspQ #15
9	29.2942	40.5512	16.29	14.5282	29.5851				44.7683						30.8036	51.5649	44.3658	43.237	25.6992	61.7425
10	86.6532	46.4478	38.3046	57.917	45.3372	13.7287			48.795	56.704	28.577	13.35	47.8364	29.8028	42.8235	61.6803	43.0558	52.6718	41.6691	46.8503
12									57.0151	43.1693	63.7001	48.2462	58.5775	35.4835	63.6269	59.7831	45.3025	45.1781	39.6657	63.0634
15	88.1182	90.2921	84.8266	90.8334	92.4573	91.7408	80.1547		54.2964	61.2138	73.3252	61.7498	73.7716	66.5706	6.35757	55.5258	37.9991	43.7639	27.2982	57.6993
20	108.73	101.344	90.7093	103.809	114.054	107.991	87.246	86.1172	33.9741	65.032	38.2186	45.7416	47.4229	27.3897	56.2284	54.3824	48.8005	60.6613	39.1242	57.2492
Fig 1f. CS Area (%) to Col-0
cell nr	Col-0						casp135						caspQ #11			caspQ #15
9	3.62221	22.101	2.58847	2.88696	4.27217		2.65467	1.81186	2.95975	4.43093	2.54052	5.0942	2.57081	5.92326	5.08635	3.6156	2.14069	14.2824
10	71.7536	24.7296	11.3192	15.543	11.4142	2.10281	6.36796	6.41755	3.21167	2.41493	4.84117	2.29127	4.92888	14.1427	3.95666	12.1127	4.7677	6.16863
12							7.46282	5.62829	19.5513	7.32403	17.9786	2.73597	19.4521	9.12928	10.6843	5.93672	5.23294	19.3937
15	85.154	87.1709	81.2526	87.4354	89.5217	88.2223	6.20636	8.03622	33.6252	11.3492	67.7265	30.4974	1.94742	8.45424	3.8761	3.65618	1.66418	5.89148
20	100.115	93.0396	83.2761	95.4896	105.121	99.5332	1.65691	1.69342	1.24743	2.38284	3.57796	2.14146	5.73572	4.97302	4.51543	8.01072	2.77654	7.55256
p-values
Fig 1b. Tukey test												Fig 1d. Particle number, Dunnet test
Number of families	1											Number of families	1
Number of comparisons per family	66											Number of comparisons per family	11
Alpha	0.05											Alpha	0.05
Tukey's multiple comparisons test	Mean Diff.	95.00% CI of diff.	Below threshold?	Summary	Adjusted P Value							Dunnett's multiple comparisons test	Mean Diff.	95.00% CI of diff.	Below threshold?	Summary	Adjusted P Value	A-?
Col-0 vs. casp 1-1	-0.8095	-3.461 to 1.842	No	ns	0.9972	A-B						Col-0 vs. cQ #11	-9.556	-13.16 to -5.956	Yes	****	<0.0001	B	cQ #11
Col-0 vs. casp 3-1	-1.071	-4.319 to 2.176	No	ns	0.9946	A-C						Col-0 vs. cQ #15	-7.167	-11.21 to -3.121	Yes	****	<0.0001	C	cQ #15
Col-0 vs. casp 5-1	1.035	-2.325 to 4.395	No	ns	0.997	A-D						Col-0 vs. cQ #23	-8	-12.63 to -3.365	Yes	****	<0.0001	D	cQ #23
Col-0 vs. casp 1-1 casp 3-1	-10.74	-13.99 to -7.491	Yes	****	<0.0001	A-E						Col-0 vs. casp1.1	-0.8	-5.091 to 3.491	No	ns	0.9993	E	casp1.1
Col-0 vs. casp3.1 casp5.1	-5.709	-8.560 to -2.857	Yes	****	<0.0001	A-F						Col-0 vs. casp1.1 casp3.1	-12.5	-16.22 to -8.784	Yes	****	<0.0001	F	casp1.1 casp3.1
Col-0 vs. casp1.1 casp3.1 casp5.1	-17.99	-21.24 to -14.74	Yes	****	<0.0001	A-G						Col-0 vs. casp3.1	-6.25	-9.966 to -2.534	Yes	****	<0.0001	G	casp3.1
Col-0 vs. caspQ	-20.78	-23.39 to -18.17	Yes	****	<0.0001	A-H						Col-0 vs. casp3.1 casp5.1	-3.125	-6.841 to 0.5910	No	ns	0.1485	H	casp3.1 casp5.1
Col-0 vs. myb36	-20.86	-24.69 to -17.04	Yes	****	<0.0001	A-I						Col-0 vs. casp5.1	-0.2222	-3.822 to 3.377	No	ns	0.9998	I	casp5.1
Col-0 vs. esb1.1	-17.13	-20.77 to -13.48	Yes	****	<0.0001	A-J						Col-0 vs. casp1.1 casp3.1 casp5.1	-14.4	-18.69 to -10.11	Yes	****	<0.0001	J	casp1.1 casp3.1 casp5.1
Col-0 vs. prxq	-34.99	-40.18 to -29.80	Yes	****	<0.0001	A-K						Col-0 vs. esb1.1	-10.8	-14.30 to -7.297	Yes	****	<0.0001	K	esb1.1
Col-0 vs. sgn3	-65.24	-72.42 to -58.06	Yes	****	<0.0001	A-L						Col-0 vs. sgn3.3	-5.636	-9.059 to -2.213	Yes	***	0.0001	L	sgn3.3
casp 1-1 vs. casp 3-1	-0.2619	-3.852 to 3.328	No	ns	>0.9999	B-C
casp 1-1 vs. casp 5-1	1.844	-1.848 to 5.536	No	ns	0.8846	B-D						Test details	Mean 1	Mean 2	Mean Diff.	SE of diff.	n1	n2	q	DF
casp 1-1 vs. casp 1-1 casp 3-1	-9.929	-13.52 to -6.339	Yes	****	<0.0001	B-E						Col-0 vs. cQ #11	1	10.56	-9.556	1.268	10	9	7.534	81
casp 1-1 vs. casp3.1 casp5.1	-4.899	-8.136 to -1.663	Yes	****	<0.0001	B-F						Col-0 vs. cQ #15	1	8.167	-7.167	1.425	10	6	5.028	81
casp 1-1 vs. casp1.1 casp3.1 casp5.1	-17.18	-20.77 to -13.59	Yes	****	<0.0001	B-G						Col-0 vs. cQ #23	1	9	-8	1.633	10	4	4.899	81
casp 1-1 vs. caspQ	-19.97	-23.00 to -16.95	Yes	****	<0.0001	B-H						Col-0 vs. casp1.1	1	1.8	-0.8	1.512	10	5	0.5292	81
casp 1-1 vs. myb36	-20.05	-24.18 to -15.93	Yes	****	<0.0001	B-I						Col-0 vs. casp1.1 casp3.1	1	13.5	-12.5	1.309	10	8	9.547	81
casp 1-1 vs. esb1.1	-16.32	-20.27 to -12.37	Yes	****	<0.0001	B-J						Col-0 vs. casp3.1	1	7.25	-6.25	1.309	10	8	4.774	81
casp 1-1 vs. prxq	-34.18	-39.59 to -28.77	Yes	****	<0.0001	B-K						Col-0 vs. casp3.1 casp5.1	1	4.125	-3.125	1.309	10	8	2.387	81
casp 1-1 vs. sgn3	-64.43	-71.77 to -57.09	Yes	****	<0.0001	B-L						Col-0 vs. casp5.1	1	1.222	-0.2222	1.268	10	9	0.1752	81
casp 3-1 vs. casp 5-1	2.106	-2.035 to 6.247	No	ns	0.8716	C-D						Col-0 vs. casp1.1 casp3.1 casp5.1	1	15.4	-14.4	1.512	10	5	9.525	81
casp 3-1 vs. casp 1-1 casp 3-1	-9.667	-13.72 to -5.617	Yes	****	<0.0001	C-E						Col-0 vs. esb1.1	1	11.8	-10.8	1.234	10	10	8.749	81
casp 3-1 vs. casp3.1 casp5.1	-4.637	-8.378 to -0.8969	Yes	**	0.0035	C-F						Col-0 vs. sgn3.3	1	6.636	-5.636	1.206	10	11	4.673	81
casp 3-1 vs. casp1.1 casp3.1 casp5.1	-16.92	-20.97 to -12.87	Yes	****	<0.0001	C-G
casp 3-1 vs. caspQ	-19.71	-23.27 to -16.15	Yes	****	<0.0001	C-H
casp 3-1 vs. myb36	-19.79	-24.32 to -15.26	Yes	****	<0.0001	C-I						Fig 1d.CS Area %, Tukey test
casp 3-1 vs. esb1.1	-16.06	-20.43 to -11.68	Yes	****	<0.0001	C-J
casp 3-1 vs. prxq	-33.92	-39.64 to -28.19	Yes	****	<0.0001	C-K						Number of families	1
casp 3-1 vs. sgn3	-64.17	-71.74 to -56.59	Yes	****	<0.0001	C-L						Number of comparisons per family	66
casp 5-1 vs. casp 1-1 casp 3-1	-11.77	-15.91 to -7.632	Yes	****	<0.0001	D-E						Alpha	0.05
casp 5-1 vs. casp3.1 casp5.1	-6.743	-10.58 to -2.905	Yes	****	<0.0001	D-F
casp 5-1 vs. casp1.1 casp3.1 casp5.1	-19.02	-23.16 to -14.88	Yes	****	<0.0001	D-G						Tukey's multiple comparisons test	Mean Diff.	95.00% CI of diff.	Below threshold?	Summary	Adjusted P Value
casp 5-1 vs. caspQ	-21.82	-25.48 to -18.15	Yes	****	<0.0001	D-H						Col-0 vs. cQ #11	67.59	38.29 to 96.89	Yes	****	<0.0001	A-B
casp 5-1 vs. myb36	-21.9	-26.51 to -17.29	Yes	****	<0.0001	D-I						Col-0 vs. cQ #15	66.25	33.33 to 99.18	Yes	****	<0.0001	A-C
casp 5-1 vs. esb1.1	-18.16	-22.62 to -13.70	Yes	****	<0.0001	D-J						Col-0 vs. cQ #23	65.56	27.84 to 103.3	Yes	****	<0.0001	A-D
casp 5-1 vs. prxq	-36.02	-41.81 to -30.23	Yes	****	<0.0001	D-K						Col-0 vs. casp1.1	21.38	-13.54 to 56.31	No	ns	0.6511	A-E
casp 5-1 vs. sgn3	-66.27	-73.90 to -58.65	Yes	****	<0.0001	D-L						Col-0 vs. casp1.1 casp3.1	58.97	28.72 to 89.21	Yes	****	<0.0001	A-F
casp 1-1 casp 3-1 vs. casp3.1 casp5.1	5.029	1.289 to 8.770	Yes	***	0.0009	E-F						Col-0 vs. casp3.1	18.95	-11.29 to 49.19	No	ns	0.6182	A-G
casp 1-1 casp 3-1 vs. casp1.1 casp3.1 casp5.1	-7.25	-11.30 to -3.200	Yes	****	<0.0001	E-G						Col-0 vs. casp3.1 casp5.1	18.36	-11.88 to 48.61	No	ns	0.6629	A-H
casp 1-1 casp 3-1 vs. caspQ	-10.05	-13.61 to -6.485	Yes	****	<0.0001	E-H						Col-0 vs. casp5.1	11.87	-17.42 to 41.17	No	ns	0.9671	A-I
casp 1-1 casp 3-1 vs. myb36	-10.13	-14.65 to -5.597	Yes	****	<0.0001	E-I						Col-0 vs. casp1.1 casp3.1 casp5.1	67.21	32.29 to 102.1	Yes	****	<0.0001	A-J
casp 1-1 casp 3-1 vs. esb1.1	-6.389	-10.76 to -2.014	Yes	***	0.0002	E-J						Col-0 vs. esb1.1	64.09	35.58 to 92.61	Yes	****	<0.0001	A-K
casp 1-1 casp 3-1 vs. prxq	-24.25	-29.98 to -18.52	Yes	****	<0.0001	E-K						Col-0 vs. sgn3.3	37.01	9.153 to 64.87	Yes	**	0.0014	A-L
casp 1-1 casp 3-1 vs. sgn3	-54.5	-62.08 to -46.92	Yes	****	<0.0001	E-L						cQ #11 vs. cQ #15	-1.34	-34.94 to 32.26	No	ns	>0.9999	B-C
casp3.1 casp5.1 vs. casp1.1 casp3.1 casp5.1	-12.28	-16.02 to -8.539	Yes	****	<0.0001	F-G						cQ #11 vs. cQ #23	-2.026	-40.34 to 36.29	No	ns	>0.9999	B-D
casp3.1 casp5.1 vs. caspQ	-15.07	-18.28 to -11.87	Yes	****	<0.0001	F-H						cQ #11 vs. casp1.1	-46.21	-81.77 to -10.64	Yes	**	0.002	B-E
casp3.1 casp5.1 vs. myb36	-15.15	-19.41 to -10.90	Yes	****	<0.0001	F-I						cQ #11 vs. casp1.1 casp3.1	-8.624	-39.61 to 22.36	No	ns	0.9985	B-F
casp3.1 casp5.1 vs. esb1.1	-11.42	-15.51 to -7.329	Yes	****	<0.0001	F-J						cQ #11 vs. casp3.1	-48.64	-79.62 to -17.66	Yes	****	<0.0001	B-G
casp3.1 casp5.1 vs. prxq	-29.28	-34.79 to -23.77	Yes	****	<0.0001	F-K						cQ #11 vs. casp3.1 casp5.1	-49.23	-80.21 to -18.24	Yes	****	<0.0001	B-H
casp3.1 casp5.1 vs. sgn3	-59.53	-66.95 to -52.11	Yes	****	<0.0001	F-L						cQ #11 vs. casp5.1	-55.72	-85.78 to -25.66	Yes	****	<0.0001	B-I
casp1.1 casp3.1 casp5.1 vs. caspQ	-2.795	-6.356 to 0.7647	No	ns	0.2861	G-H						cQ #11 vs. casp1.1 casp3.1 casp5.1	-0.3788	-35.94 to 35.18	No	ns	>0.9999	B-J
casp1.1 casp3.1 casp5.1 vs. myb36	-2.875	-7.403 to 1.653	No	ns	0.6192	G-I						cQ #11 vs. esb1.1	-3.496	-32.79 to 25.80	No	ns	>0.9999	B-K
casp1.1 casp3.1 casp5.1 vs. esb1.1	0.8611	-3.513 to 5.236	No	ns	>0.9999	G-J						cQ #11 vs. sgn3.3	-30.58	-59.24 to -1.921	Yes	*	0.0262	B-L
casp1.1 casp3.1 casp5.1 vs. prxq	-17	-22.73 to -11.27	Yes	****	<0.0001	G-K						cQ #15 vs. cQ #23	-0.6864	-41.84 to 40.47	No	ns	>0.9999	C-D
casp1.1 casp3.1 casp5.1 vs. sgn3	-47.25	-54.83 to -39.67	Yes	****	<0.0001	G-L						cQ #15 vs. casp1.1	-44.87	-83.47 to -6.258	Yes	**	0.0097	C-E
caspQ vs. myb36	-0.07955	-4.175 to 4.016	No	ns	>0.9999	H-I						cQ #15 vs. casp1.1 casp3.1	-7.285	-41.72 to 27.15	No	ns	0.9999	C-F
caspQ vs. esb1.1	3.657	-0.2688 to 7.582	No	ns	0.0938	H-J						cQ #15 vs. casp3.1	-47.3	-81.74 to -12.87	Yes	***	0.0008	C-G
caspQ vs. prxq	-14.2	-19.60 to -8.812	Yes	****	<0.0001	H-K						cQ #15 vs. casp3.1 casp5.1	-47.89	-82.32 to -13.45	Yes	***	0.0007	C-H
caspQ vs. sgn3	-44.45	-51.78 to -37.13	Yes	****	<0.0001	H-L						cQ #15 vs. casp5.1	-54.38	-87.98 to -20.78	Yes	****	<0.0001	C-I
myb36 vs. esb1.1	3.736	-1.084 to 8.557	No	ns	0.3052	I-J						cQ #15 vs. casp1.1 casp3.1 casp5.1	0.9609	-37.65 to 39.57	No	ns	>0.9999	C-J
myb36 vs. prxq	-14.13	-20.20 to -8.050	Yes	****	<0.0001	I-K						cQ #15 vs. esb1.1	-2.157	-35.08 to 30.77	No	ns	>0.9999	C-K
myb36 vs. sgn3	-44.38	-52.22 to -36.53	Yes	****	<0.0001	I-L						cQ #15 vs. sgn3.3	-29.24	-61.60 to 3.120	No	ns	0.1158	C-L
esb1.1 vs. prxq	-17.86	-23.82 to -11.90	Yes	****	<0.0001	J-K						cQ #23 vs. casp1.1	-44.18	-86.95 to -1.408	Yes	*	0.0366	D-E
esb1.1 vs. sgn3	-48.11	-55.87 to -40.36	Yes	****	<0.0001	J-L						cQ #23 vs. casp1.1 casp3.1	-6.598	-45.64 to 32.45	No	ns	>0.9999	D-F
prxq vs. sgn3	-30.25	-38.84 to -21.66	Yes	****	<0.0001	K-L						cQ #23 vs. casp3.1	-46.61	-85.66 to -7.570	Yes	**	0.0068	D-G
												cQ #23 vs. casp3.1 casp5.1	-47.2	-86.24 to -8.156	Yes	**	0.0058	D-H
Test details	Mean 1	Mean 2	Mean Diff.	SE of diff.	n1	n2	q	DF				cQ #23 vs. casp5.1	-53.69	-92.01 to -15.38	Yes	***	0.0006	D-I
Col-0 vs. casp 1-1	12.76	13.57	-0.8095	0.7993	42	21	1.432	160				cQ #23 vs. casp1.1 casp3.1 casp5.1	1.647	-41.12 to 44.42	No	ns	>0.9999	D-J
Col-0 vs. casp 3-1	12.76	13.83	-1.071	0.9789	42	12	1.548	160				cQ #23 vs. esb1.1	-1.47	-39.19 to 36.25	No	ns	>0.9999	D-K
Col-0 vs. casp 5-1	12.76	11.73	1.035	1.013	42	11	1.444	160				cQ #23 vs. sgn3.3	-28.55	-65.78 to 8.675	No	ns	0.3076	D-L
Col-0 vs. casp 1-1 casp 3-1	12.76	23.5	-10.74	0.9789	42	12	15.51	160				casp1.1 vs. casp1.1 casp3.1	37.58	1.233 to 73.93	Yes	*	0.0363	E-F
Col-0 vs. casp3.1 casp5.1	12.76	18.47	-5.709	0.8597	42	17	9.391	160				casp1.1 vs. casp3.1	-2.435	-38.78 to 33.91	No	ns	>0.9999	E-G
Col-0 vs. casp1.1 casp3.1 casp5.1	12.76	30.75	-17.99	0.9789	42	12	25.99	160				casp1.1 vs. casp3.1 casp5.1	-3.021	-39.37 to 33.33	No	ns	>0.9999	E-H
Col-0 vs. caspQ	12.76	33.55	-20.78	0.7871	42	22	37.34	160				casp1.1 vs. casp5.1	-9.514	-45.08 to 26.05	No	ns	0.999	E-I
Col-0 vs. myb36	12.76	33.63	-20.86	1.154	42	8	25.57	160				casp1.1 vs. casp1.1 casp3.1 casp5.1	45.83	5.502 to 86.15	Yes	*	0.0128	E-J
Col-0 vs. esb1.1	12.76	29.89	-17.13	1.099	42	9	22.05	160				casp1.1 vs. esb1.1	42.71	7.787 to 77.63	Yes	**	0.0049	E-K
Col-0 vs. prxq	12.76	47.75	-34.99	1.565	42	4	31.62	160				casp1.1 vs. sgn3.3	15.63	-18.76 to 50.02	No	ns	0.9278	E-L
Col-0 vs. sgn3	12.76	78	-65.24	2.164	42	2	42.62	160				casp1.1 casp3.1 vs. casp3.1	-40.02	-71.90 to -8.137	Yes	**	0.0034	F-G
casp 1-1 vs. casp 3-1	13.57	13.83	-0.2619	1.082	21	12	0.3422	160				casp1.1 casp3.1 vs. casp3.1 casp5.1	-40.6	-72.48 to -8.722	Yes	**	0.0027	F-H
casp 1-1 vs. casp 5-1	13.57	11.73	1.844	1.113	21	11	2.343	160				casp1.1 casp3.1 vs. casp5.1	-47.09	-78.08 to -16.11	Yes	***	0.0001	F-I
casp 1-1 vs. casp 1-1 casp 3-1	13.57	23.5	-9.929	1.082	21	12	12.97	160				casp1.1 casp3.1 vs. casp1.1 casp3.1 casp5.1	8.246	-28.10 to 44.59	No	ns	0.9998	F-J
casp 1-1 vs. casp3.1 casp5.1	13.57	18.47	-4.899	0.9757	21	17	7.101	160				casp1.1 casp3.1 vs. esb1.1	5.128	-25.12 to 35.37	No	ns	>0.9999	F-K
casp 1-1 vs. casp1.1 casp3.1 casp5.1	13.57	30.75	-17.18	1.082	21	12	22.45	160				casp1.1 casp3.1 vs. sgn3.3	-21.95	-51.58 to 7.672	No	ns	0.3587	F-L
casp 1-1 vs. caspQ	13.57	33.55	-19.97	0.9124	21	22	30.96	160				casp3.1 vs. casp3.1 casp5.1	-0.5854	-32.47 to 31.29	No	ns	>0.9999	G-H
casp 1-1 vs. myb36	13.57	33.63	-20.05	1.243	21	8	22.82	160				casp3.1 vs. casp5.1	-7.079	-38.06 to 23.90	No	ns	0.9998	G-I
casp 1-1 vs. esb1.1	13.57	29.89	-16.32	1.192	21	9	19.37	160				casp3.1 vs. casp1.1 casp3.1 casp5.1	48.26	11.91 to 84.61	Yes	**	0.0014	G-J
casp 1-1 vs. prxq	13.57	47.75	-34.18	1.632	21	4	29.63	160				casp3.1 vs. esb1.1	45.14	14.90 to 75.39	Yes	***	0.0002	G-K
casp 1-1 vs. sgn3	13.57	78	-64.43	2.213	21	2	41.17	160				casp3.1 vs. sgn3.3	18.06	-11.56 to 47.69	No	ns	0.6572	G-L
casp 3-1 vs. casp 5-1	13.83	11.73	2.106	1.248	12	11	2.386	160				casp3.1 casp5.1 vs. casp5.1	-6.493	-37.47 to 24.49	No	ns	0.9999	H-I
casp 3-1 vs. casp 1-1 casp 3-1	13.83	23.5	-9.667	1.221	12	12	11.2	160				casp3.1 casp5.1 vs. casp1.1 casp3.1 casp5.1	48.85	12.50 to 85.20	Yes	**	0.0012	H-J
casp 3-1 vs. casp3.1 casp5.1	13.83	18.47	-4.637	1.128	12	17	5.816	160				casp3.1 casp5.1 vs. esb1.1	45.73	15.49 to 75.97	Yes	***	0.0001	H-K
casp 3-1 vs. casp1.1 casp3.1 casp5.1	13.83	30.75	-16.92	1.221	12	12	19.59	160				casp3.1 casp5.1 vs. sgn3.3	18.65	-10.98 to 48.27	No	ns	0.6115	H-L
casp 3-1 vs. caspQ	13.83	33.55	-19.71	1.073	12	22	25.97	160				casp5.1 vs. casp1.1 casp3.1 casp5.1	55.34	19.78 to 90.90	Yes	****	<0.0001	I-J
casp 3-1 vs. myb36	13.83	33.63	-19.79	1.365	12	8	20.5	160				casp5.1 vs. esb1.1	52.22	22.93 to 81.52	Yes	****	<0.0001	I-K
casp 3-1 vs. esb1.1	13.83	29.89	-16.06	1.319	12	9	17.22	160				casp5.1 vs. sgn3.3	25.14	-3.517 to 53.80	No	ns	0.1426	I-L
casp 3-1 vs. prxq	13.83	47.75	-33.92	1.727	12	4	27.78	160				casp1.1 casp3.1 casp5.1 vs. esb1.1	-3.117	-38.04 to 31.81	No	ns	>0.9999	J-K
casp 3-1 vs. sgn3	13.83	78	-64.17	2.284	12	2	39.73	160				casp1.1 casp3.1 casp5.1 vs. sgn3.3	-30.2	-64.59 to 4.189	No	ns	0.1416	J-L
casp 5-1 vs. casp 1-1 casp 3-1	11.73	23.5	-11.77	1.248	11	12	13.34	160				esb1.1 vs. sgn3.3	-27.08	-54.94 to 0.7760	No	ns	0.0645	K-L
casp 5-1 vs. casp3.1 casp5.1	11.73	18.47	-6.743	1.157	11	17	8.241	160
casp 5-1 vs. casp1.1 casp3.1 casp5.1	11.73	30.75	-19.02	1.248	11	12	21.55	160				Test details	Mean 1	Mean 2	Mean Diff.	SE of diff.	n1	n2	q	DF
casp 5-1 vs. caspQ	11.73	33.55	-21.82	1.104	11	22	27.94	160				Col-0 vs. cQ #11	100	32.41	67.59	8.705	10	9	10.98	81
casp 5-1 vs. myb36	11.73	33.63	-21.9	1.39	11	8	22.28	160				Col-0 vs. cQ #15	100	33.75	66.25	9.783	10	6	9.577	81
casp 5-1 vs. esb1.1	11.73	29.89	-18.16	1.344	11	9	19.11	160				Col-0 vs. cQ #23	100	34.44	65.56	11.21	10	4	8.273	81
casp 5-1 vs. prxq	11.73	47.75	-36.02	1.746	11	4	29.17	160				Col-0 vs. casp1.1	100	78.62	21.38	10.38	10	5	2.914	81
casp 5-1 vs. sgn3	11.73	78	-66.27	2.299	11	2	40.77	160				Col-0 vs. casp1.1 casp3.1	100	41.03	58.97	8.986	10	8	9.28	81
casp 1-1 casp 3-1 vs. casp3.1 casp5.1	23.5	18.47	5.029	1.128	12	17	6.308	160				Col-0 vs. casp3.1	100	81.05	18.95	8.986	10	8	2.982	81
casp 1-1 casp 3-1 vs. casp1.1 casp3.1 casp5.1	23.5	30.75	-7.25	1.221	12	12	8.398	160				Col-0 vs. casp3.1 casp5.1	100	81.64	18.36	8.986	10	8	2.89	81
casp 1-1 casp 3-1 vs. caspQ	23.5	33.55	-10.05	1.073	12	22	13.24	160				Col-0 vs. casp5.1	100	88.13	11.87	8.705	10	9	1.929	81
casp 1-1 casp 3-1 vs. myb36	23.5	33.63	-10.13	1.365	12	8	10.49	160				Col-0 vs. casp1.1 casp3.1 casp5.1	100	32.79	67.21	10.38	10	5	9.16	81
casp 1-1 casp 3-1 vs. esb1.1	23.5	29.89	-6.389	1.319	12	9	6.851	160				Col-0 vs. esb1.1	100	35.91	64.09	8.472	10	10	10.7	81
casp 1-1 casp 3-1 vs. prxq	23.5	47.75	-24.25	1.727	12	4	19.86	160				Col-0 vs. sgn3.3	100	62.99	37.01	8.278	10	11	6.323	81
casp 1-1 casp 3-1 vs. sgn3	23.5	78	-54.5	2.284	12	2	33.74	160				cQ #11 vs. cQ #15	32.41	33.75	-1.34	9.985	9	6	0.1897	81
casp3.1 casp5.1 vs. casp1.1 casp3.1 casp5.1	18.47	30.75	-12.28	1.128	17	12	15.4	160				cQ #11 vs. cQ #23	32.41	34.44	-2.026	11.38	9	4	0.2517	81
casp3.1 casp5.1 vs. caspQ	18.47	33.55	-15.07	0.9658	17	22	22.08	160				cQ #11 vs. casp1.1	32.41	78.62	-46.21	10.57	9	5	6.184	81
casp3.1 casp5.1 vs. myb36	18.47	33.63	-15.15	1.282	17	8	16.71	160				cQ #11 vs. casp1.1 casp3.1	32.41	41.03	-8.624	9.206	9	8	1.325	81
casp3.1 casp5.1 vs. esb1.1	18.47	29.89	-11.42	1.233	17	9	13.1	160				cQ #11 vs. casp3.1	32.41	81.05	-48.64	9.206	9	8	7.472	81
casp3.1 casp5.1 vs. prxq	18.47	47.75	-29.28	1.662	17	4	24.91	160				cQ #11 vs. casp3.1 casp5.1	32.41	81.64	-49.23	9.206	9	8	7.562	81
casp3.1 casp5.1 vs. sgn3	18.47	78	-59.53	2.236	17	2	37.66	160				cQ #11 vs. casp5.1	32.41	88.13	-55.72	8.931	9	9	8.823	81
casp1.1 casp3.1 casp5.1 vs. caspQ	30.75	33.55	-2.795	1.073	12	22	3.683	160				cQ #11 vs. casp1.1 casp3.1 casp5.1	32.41	32.79	-0.3788	10.57	9	5	0.05069	81
casp1.1 casp3.1 casp5.1 vs. myb36	30.75	33.63	-2.875	1.365	12	8	2.979	160				cQ #11 vs. esb1.1	32.41	35.91	-3.496	8.705	9	10	0.568	81
casp1.1 casp3.1 casp5.1 vs. esb1.1	30.75	29.89	0.8611	1.319	12	9	0.9234	160				cQ #11 vs. sgn3.3	32.41	62.99	-30.58	8.515	9	11	5.079	81
casp1.1 casp3.1 casp5.1 vs. prxq	30.75	47.75	-17	1.727	12	4	13.92	160				cQ #15 vs. cQ #23	33.75	34.44	-0.6864	12.23	6	4	0.07938	81
casp1.1 casp3.1 casp5.1 vs. sgn3	30.75	78	-47.25	2.284	12	2	29.25	160				cQ #15 vs. casp1.1	33.75	78.62	-44.87	11.47	6	5	5.531	81
caspQ vs. myb36	33.55	33.63	-0.07955	1.235	22	8	0.09111	160				cQ #15 vs. casp1.1 casp3.1	33.75	41.03	-7.285	10.23	6	8	1.007	81
caspQ vs. esb1.1	33.55	29.89	3.657	1.183	22	9	4.37	160				cQ #15 vs. casp3.1	33.75	81.05	-47.3	10.23	6	8	6.538	81
caspQ vs. prxq	33.55	47.75	-14.2	1.626	22	4	12.36	160				cQ #15 vs. casp3.1 casp5.1	33.75	81.64	-47.89	10.23	6	8	6.619	81
caspQ vs. sgn3	33.55	78	-44.45	2.209	22	2	28.46	160				cQ #15 vs. casp5.1	33.75	88.13	-54.38	9.985	6	9	7.702	81
myb36 vs. esb1.1	33.63	29.89	3.736	1.453	8	9	3.636	160				cQ #15 vs. casp1.1 casp3.1 casp5.1	33.75	32.79	0.9609	11.47	6	5	0.1185	81
myb36 vs. prxq	33.63	47.75	-14.13	1.831	8	4	10.91	160				cQ #15 vs. esb1.1	33.75	35.91	-2.157	9.783	6	10	0.3117	81
myb36 vs. sgn3	33.63	78	-44.38	2.364	8	2	26.54	160				cQ #15 vs. sgn3.3	33.75	62.99	-29.24	9.615	6	11	4.301	81
esb1.1 vs. prxq	29.89	47.75	-17.86	1.797	9	4	14.06	160				cQ #23 vs. casp1.1	34.44	78.62	-44.18	12.71	4	5	4.916	81
esb1.1 vs. sgn3	29.89	78	-48.11	2.338	9	2	29.1	160				cQ #23 vs. casp1.1 casp3.1	34.44	41.03	-6.598	11.6	4	8	0.8044	81
prxq vs. sgn3	47.75	78	-30.25	2.59	4	2	16.52	160				cQ #23 vs. casp3.1	34.44	81.05	-46.61	11.6	4	8	5.682	81
												cQ #23 vs. casp3.1 casp5.1	34.44	81.64	-47.2	11.6	4	8	5.754	81
												cQ #23 vs. casp5.1	34.44	88.13	-53.69	11.38	4	9	6.67	81
												cQ #23 vs. casp1.1 casp3.1 casp5.1	34.44	32.79	1.647	12.71	4	5	0.1833	81
												cQ #23 vs. esb1.1	34.44	35.91	-1.47	11.21	4	10	0.1855	81
												cQ #23 vs. sgn3.3	34.44	62.99	-28.55	11.06	4	11	3.65	81
												casp1.1 vs. casp1.1 casp3.1	78.62	41.03	37.58	10.8	5	8	4.921	81
												casp1.1 vs. casp3.1	78.62	81.05	-2.435	10.8	5	8	0.3189	81
												casp1.1 vs. casp3.1 casp5.1	78.62	81.64	-3.021	10.8	5	8	0.3956	81
												casp1.1 vs. casp5.1	78.62	88.13	-9.514	10.57	5	9	1.273	81
												casp1.1 vs. casp1.1 casp3.1 casp5.1	78.62	32.79	45.83	11.98	5	5	5.409	81
												casp1.1 vs. esb1.1	78.62	35.91	42.71	10.38	5	10	5.821	81
												casp1.1 vs. sgn3.3	78.62	62.99	15.63	10.22	5	11	2.163	81
												casp1.1 casp3.1 vs. casp3.1	41.03	81.05	-40.02	9.473	8	8	5.974	81
												casp1.1 casp3.1 vs. casp3.1 casp5.1	41.03	81.64	-40.6	9.473	8	8	6.062	81
												casp1.1 casp3.1 vs. casp5.1	41.03	88.13	-47.09	9.206	8	9	7.235	81
												casp1.1 casp3.1 vs. casp1.1 casp3.1 casp5.1	41.03	32.79	8.246	10.8	8	5	1.08	81
												casp1.1 casp3.1 vs. esb1.1	41.03	35.91	5.128	8.986	8	10	0.8071	81
												casp1.1 casp3.1 vs. sgn3.3	41.03	62.99	-21.95	8.803	8	11	3.527	81
												casp3.1 vs. casp3.1 casp5.1	81.05	81.64	-0.5854	9.473	8	8	0.0874	81
												casp3.1 vs. casp5.1	81.05	88.13	-7.079	9.206	8	9	1.087	81
												casp3.1 vs. casp1.1 casp3.1 casp5.1	81.05	32.79	48.26	10.8	8	5	6.32	81
												casp3.1 vs. esb1.1	81.05	35.91	45.14	8.986	8	10	7.105	81
												casp3.1 vs. sgn3.3	81.05	62.99	18.06	8.803	8	11	2.902	81
												casp3.1 casp5.1 vs. casp5.1	81.64	88.13	-6.493	9.206	8	9	0.9975	81
												casp3.1 casp5.1 vs. casp1.1 casp3.1 casp5.1	81.64	32.79	48.85	10.8	8	5	6.396	81
												casp3.1 casp5.1 vs. esb1.1	81.64	35.91	45.73	8.986	8	10	7.197	81
												casp3.1 casp5.1 vs. sgn3.3	81.64	62.99	18.65	8.803	8	11	2.996	81
												casp5.1 vs. casp1.1 casp3.1 casp5.1	88.13	32.79	55.34	10.57	9	5	7.406	81
												casp5.1 vs. esb1.1	88.13	35.91	52.22	8.705	9	10	8.485	81
												casp5.1 vs. sgn3.3	88.13	62.99	25.14	8.515	9	11	4.175	81
												casp1.1 casp3.1 casp5.1 vs. esb1.1	32.79	35.91	-3.117	10.38	5	10	0.4249	81
												casp1.1 casp3.1 casp5.1 vs. sgn3.3	32.79	62.99	-30.2	10.22	5	11	4.18	81
												esb1.1 vs. sgn3.3	35.91	62.99	-27.08	8.278	10	11	4.627	81

## Sheet: Fig 2
Fig 2b.Lignififed wall thickness µm (EM)						Fig 2c. Membrane attachment in EM
Col-0	casp35	casp135	caspQ	esb1			attached	dettached
0.115	0.101	0.134	0.444	0.162		Col-0	16	0
0.0981	0.143	0.0791	0.346	0.129		casp35	16	0
0.0956	0.126	0.148	0.495	0.35		casp135	10	6
0.0965	0.08	0.0841	0.268	0.215		caspQ	0	16
0.11	0.18	0.0989	0.395	0.237		esb1	10	6
0.129	0.0923	0.206	0.256	0.242
0.132	0.0956	0.195	0.209	0.264
0.11	0.0907	0.143	0.105	0.207
			0.0989	0.336
			0.115	0.142
			0.154	0.145
			0.3	0.35
			0.28	0.136
			0.101	0.144
			0.199	0.204
				0.195
				0.183
Fig 2e. Percentage of cells in stages (EM)
Col-0							caspQ
distance from root tip (mm)	Stage 0	Stage 1	Stage 2	Stage 3	Stage 2b	Stage 3b	distance from root tip (mm)	Stage 0	Stage 1	Stage 2	Stage 3	Stage 2b	Stage 3b
0.9	52.6316	47.3684	0	0			1	56.25	43.75	0	0	0	0
1	26.3158	57.8947	15.7895	0			1.2	16.6667	55.5556	0	0	27.7778	0
1.1	0	38.8889	55.5556	5.55556			1.4	12.5	6.25	0	0	81.25	0
1.2	0	5.26316	47.3684	47.3684			1.7	0	0	0	0	87.5	12.5
							2	0	0	0	0	82.3529	17.6471
							2.4	0	0	0	0	47.0588	52.9412
p-values
Fig 2b.Lignififed wall thickness µm (EM)
Number of families	1
Number of comparisons per family	4
Alpha	0.05
Dunnett's multiple comparisons test	Mean Diff.	95.00% CI of diff.	Below threshold?	Summary	Adjusted P Value	A-?
Col-0 vs. casp35	-0.0028	-0.1051 to 0.09951	No	ns	0.9999	B	casp35
Col-0 vs. casp135	-0.02524	-0.1275 to 0.07707	No	ns	0.915	C	casp135
Col-0 vs. caspQ	-0.1403	-0.2299 to -0.05071	Yes	**	0.001	D	caspQ
Col-0 vs. esb1	-0.1034	-0.1911 to -0.01567	Yes	*	0.0165	E	esb1
Test details	Mean 1	Mean 2	Mean Diff.	SE of diff.	n1	n2	q	DF
Col-0 vs. casp35	0.1108	0.1136	-0.0028	0.04099	8	8	0.06831	51
Col-0 vs. casp135	0.1108	0.136	-0.02524	0.04099	8	8	0.6157	51
Col-0 vs. caspQ	0.1108	0.2511	-0.1403	0.03589	8	15	3.909	51
Col-0 vs. esb1	0.1108	0.2142	-0.1034	0.03515	8	17	2.942	51

## Sheet: Fig 3
Fig 3b. CS particle size (%) (confocal)					Fig 3d. CS thickness (µm) (EM)
Col-0	sgn3.3	cQ #11	cQ sgn3		Col-0	caspQ	caspQ sgn3	Col-0	sgn3
102.719	9.33801	4.549	3.83457		1.178	0.766	0.801	1.193	0.74
98.7587	28.9751	14.1412	4.01627		1.153	1.422	0.636	1.465	0.611
85.206	2.56516	7.17111	3.19335		1.248	2.183	0.884	1.5	0.548
101.007	6.68896	5.62133	3.20861		1.062	2.37	0.041	1.148	0.831
77.2808	6.6661	3.69573	2.37321		1.12	2.07	0.742	1.079	0.573
90.9724	5.51663	5.65105	1.772		1.445	2.703	0.023	0.999	0.429
101.755			1.45622		1.155	2.73	0.946	0.969
101.274			3.10183		1.39	2.987	0.636	1.135
134.66			3.71068		1.173	1.215	0.044	1.185
107.191			2.75654		1.213	0.914	0.044	0.984
99.1754			3.08034		1.48	1.255	0.437
			1.70442		1.451	1.279	0.626
					1.399	1.516	0.615
					1.389	1.538	0.86
Fig 3b. CS % area to Col-0 (confocal)					1.126	1.104
Col-0	sgn3.3	cQ #11	cQ sgn3		1.225	1.267
110.443	60.241	48.8626	20.8398		16	16	14	10	6	12.4
105.976	92.9153	60.9991	21.635
91.8839	30.6095	54.2929	17.3717
108.604	50.7939	54.5045	20.9261
83.0923	57.2269	47.7305
	53.3827	48.5605
p-values
Fig 3b. CS particle size (%) Tukey test											Fig 3b. CS % area to Col-0 Tukey test
Number of families	1										Number of families	1
Number of comparisons per family	6										Number of comparisons per family	6
Alpha	0.05										Alpha	0.05
Tukey's multiple comparisons test	Mean Diff.	95.00% CI of diff.	Below threshold?	Summary	Adjusted P Value						Tukey's multiple comparisons test	Mean Diff.	95.00% CI of diff.	Below threshold?	Summary	Adjusted P Value
Col-0 vs. sgn3.3	89.29	74.89 to 103.7	Yes	****	<0.0001	A-B					Col-0 vs. sgn3.3	42.47	20.54 to 64.40	Yes	***	0.0002	A-B
Col-0 vs. cQ #11	92.68	78.28 to 107.1	Yes	****	<0.0001	A-C					Col-0 vs. cQ #11	47.51	25.58 to 69.44	Yes	****	<0.0001	A-C
Col-0 vs. cQ sgn3	96.17	80.21 to 112.1	Yes	****	<0.0001	A-D					Col-0 vs. cQ sgn3	79.81	55.51 to 104.1	Yes	****	<0.0001	A-D
sgn3.3 vs. cQ #11	3.391	-10.34 to 17.12	No	ns	0.8949	B-C					sgn3.3 vs. cQ #11	5.037	-15.87 to 25.95	No	ns	0.9015	B-C
sgn3.3 vs. cQ sgn3	6.877	-8.478 to 22.23	No	ns	0.5913	B-D					sgn3.3 vs. cQ sgn3	37.34	13.96 to 60.71	Yes	**	0.0015	B-D
cQ #11 vs. cQ sgn3	3.486	-11.87 to 18.84	No	ns	0.9157	C-D					cQ #11 vs. cQ sgn3	32.3	8.922 to 55.68	Yes	**	0.0054	C-D
Test details	Mean 1	Mean 2	Mean Diff.	SE of diff.	n1	n2	q	DF			Test details	Mean 1	Mean 2	Mean Diff.	SE of diff.	n1	n2	q	DF
Col-0 vs. sgn3.3	100	10.71	89.29	5.067	5	6	24.92	17			Col-0 vs. sgn3.3	100	57.53	42.47	7.715	5	6	7.786	17
Col-0 vs. cQ #11	100	7.318	92.68	5.067	5	6	25.87	17			Col-0 vs. cQ #11	100	52.49	47.51	7.715	5	6	8.709	17
Col-0 vs. cQ sgn3	100	3.832	96.17	5.614	5	4	24.23	17			Col-0 vs. cQ sgn3	100	20.19	79.81	8.546	5	4	13.21	17
sgn3.3 vs. cQ #11	10.71	7.318	3.391	4.831	6	6	0.9926	17			sgn3.3 vs. cQ #11	57.53	52.49	5.037	7.356	6	6	0.9683	17
sgn3.3 vs. cQ sgn3	10.71	3.832	6.877	5.402	6	4	1.8	17			sgn3.3 vs. cQ sgn3	57.53	20.19	37.34	8.224	6	4	6.42	17
cQ #11 vs. cQ sgn3	7.318	3.832	3.486	5.402	6	4	0.9126	17			cQ #11 vs. cQ sgn3	52.49	20.19	32.3	8.224	6	4	5.554	17
Fig 3d. CS thickness (µm) set 1 Tukey test
Number of families	1
Number of comparisons per family	2
Alpha	0.05
Dunnett's multiple comparisons test	Mean Diff.	95.00% CI of diff.	Below threshold?	Summary	Adjusted P Value	A-?
Col-0 vs. caspQ	-0.1107	-0.1453 to -0.07610	Yes	****	<0.0001	B	caspQ
Col-0 vs. caspQ sgn3	-0.01161	-0.04740 to 0.02419	No	ns	0.682	C	caspQ sgn3
Test details	Mean 1	Mean 2	Mean Diff.	SE of diff.	n1	n2	q	DF
Col-0 vs. caspQ	0.08275	0.1934	-0.1107	0.01511	16	16	7.326	43
Col-0 vs. caspQ sgn3	0.08275	0.09436	-0.01161	0.01564	16	14	0.7422	43
Fig 3d. CS thickness (µm) set 2 Tukey test
Number of families	1
Number of comparisons per family	2
Alpha	0.05
Dunnett's multiple comparisons test	Mean Diff.	95.00% CI of diff.	Below threshold?	Summary	Adjusted P Value	A-?
Col-0 vs. sgn3	0.0038	-0.01110 to 0.01870	No	ns	0.7691	B	sgn3
Col-0 vs. caspQ sgn3	0.079	0.05084 to 0.1072	Yes	****	<0.0001	C	caspQ sgn3
Test details	Mean 1	Mean 2	Mean Diff.	SE of diff.	n1	n2	q	DF
Col-0 vs. sgn3	0.079	0.0752	0.0038	0.005878	9	5	0.6464	12
Col-0 vs. caspQ sgn3	0.079	0	0.079	0.01111	9	1	7.111	12
Supp. Figure3c - PI Block VS CASPLs onset of expression
Tukey's multiple comparisons test	Mean Diff.	95.00% CI of diff.	Significant?	Summary	Adjusted P Value
CASPL1A1:Col-0 / PI Block vs. CASPL1A1:Col-0 / mCit	-4.267	-6.641 to -1.892	Yes	****	<0.0001
CASPL1A1:Col-0 / PI Block vs. CASPL1B1:Col-0 / PI Block	0.3333	-2.041 to 2.708	No	ns	>0.9999
CASPL1A1:Col-0 / PI Block vs. CASPL1B1:Col-0 / mCit	-17.00	-19.37 to -14.63	Yes	****	<0.0001
CASPL1A1:Col-0 / PI Block vs. CASPL1B2:Col-0 / PI Block	0.06667	-2.308 to 2.441	No	ns	>0.9999
CASPL1A1:Col-0 / PI Block vs. CASPL1B2:Col-0 / mCit	-18.27	-20.64 to -15.89	Yes	****	<0.0001
CASPL1A1:Col-0 / PI Block vs. CASPL1C1:Col-0 / PI Block	0.4667	-1.908 to 2.841	No	ns	>0.9999
CASPL1A1:Col-0 / PI Block vs. CASPL1C1:Col-0 / mCit	-26.47	-28.84 to -24.09	Yes	****	<0.0001
CASPL1A1:Col-0 / PI Block vs. CASPL1C2:Col-0 / PI Block	0.6000	-1.774 to 2.974	No	ns	0.9995
CASPL1A1:Col-0 / PI Block vs. CASPL1C2:Col-0 / mCit	-16.20	-18.57 to -13.83	Yes	****	<0.0001
CASPL1A1:Col-0 / PI Block vs. CASPL1D2:Col-0 / PI Block	-0.8000	-3.174 to 1.574	No	ns	0.9936
CASPL1A1:Col-0 / PI Block vs. CASPL1D2:Col-0 / mCit	-19.80	-22.17 to -17.43	Yes	****	<0.0001
CASPL1A1:Col-0 / mCit vs. CASPL1B1:Col-0 / PI Block	4.600	2.226 to 6.974	Yes	****	<0.0001
CASPL1A1:Col-0 / mCit vs. CASPL1B1:Col-0 / mCit	-12.73	-15.11 to -10.36	Yes	****	<0.0001
CASPL1A1:Col-0 / mCit vs. CASPL1B2:Col-0 / PI Block	4.333	1.959 to 6.708	Yes	****	<0.0001
CASPL1A1:Col-0 / mCit vs. CASPL1B2:Col-0 / mCit	-14.00	-16.37 to -11.63	Yes	****	<0.0001
CASPL1A1:Col-0 / mCit vs. CASPL1C1:Col-0 / PI Block	4.733	2.359 to 7.108	Yes	****	<0.0001
CASPL1A1:Col-0 / mCit vs. CASPL1C1:Col-0 / mCit	-22.20	-24.57 to -19.83	Yes	****	<0.0001
CASPL1A1:Col-0 / mCit vs. CASPL1C2:Col-0 / PI Block	4.867	2.492 to 7.241	Yes	****	<0.0001
CASPL1A1:Col-0 / mCit vs. CASPL1C2:Col-0 / mCit	-11.93	-14.31 to -9.559	Yes	****	<0.0001
CASPL1A1:Col-0 / mCit vs. CASPL1D2:Col-0 / PI Block	3.467	1.092 to 5.841	Yes	***	0.0002
CASPL1A1:Col-0 / mCit vs. CASPL1D2:Col-0 / mCit	-15.53	-17.91 to -13.16	Yes	****	<0.0001
CASPL1B1:Col-0 / PI Block vs. CASPL1B1:Col-0 / mCit	-17.33	-19.71 to -14.96	Yes	****	<0.0001
CASPL1B1:Col-0 / PI Block vs. CASPL1B2:Col-0 / PI Block	-0.2667	-2.641 to 2.108	No	ns	>0.9999
CASPL1B1:Col-0 / PI Block vs. CASPL1B2:Col-0 / mCit	-18.60	-20.97 to -16.23	Yes	****	<0.0001
CASPL1B1:Col-0 / PI Block vs. CASPL1C1:Col-0 / PI Block	0.1333	-2.241 to 2.508	No	ns	>0.9999
CASPL1B1:Col-0 / PI Block vs. CASPL1C1:Col-0 / mCit	-26.80	-29.17 to -24.43	Yes	****	<0.0001
CASPL1B1:Col-0 / PI Block vs. CASPL1C2:Col-0 / PI Block	0.2667	-2.108 to 2.641	No	ns	>0.9999
CASPL1B1:Col-0 / PI Block vs. CASPL1C2:Col-0 / mCit	-16.53	-18.91 to -14.16	Yes	****	<0.0001
CASPL1B1:Col-0 / PI Block vs. CASPL1D2:Col-0 / PI Block	-1.133	-3.508 to 1.241	No	ns	0.9132
CASPL1B1:Col-0 / PI Block vs. CASPL1D2:Col-0 / mCit	-20.13	-22.51 to -17.76	Yes	****	<0.0001
CASPL1B1:Col-0 / mCit vs. CASPL1B2:Col-0 / PI Block	17.07	14.69 to 19.44	Yes	****	<0.0001
CASPL1B1:Col-0 / mCit vs. CASPL1B2:Col-0 / mCit	-1.267	-3.641 to 1.108	No	ns	0.8326
CASPL1B1:Col-0 / mCit vs. CASPL1C1:Col-0 / PI Block	17.47	15.09 to 19.84	Yes	****	<0.0001
CASPL1B1:Col-0 / mCit vs. CASPL1C1:Col-0 / mCit	-9.467	-11.84 to -7.092	Yes	****	<0.0001
CASPL1B1:Col-0 / mCit vs. CASPL1C2:Col-0 / PI Block	17.60	15.23 to 19.97	Yes	****	<0.0001
CASPL1B1:Col-0 / mCit vs. CASPL1C2:Col-0 / mCit	0.8000	-1.574 to 3.174	No	ns	0.9936
CASPL1B1:Col-0 / mCit vs. CASPL1D2:Col-0 / PI Block	16.20	13.83 to 18.57	Yes	****	<0.0001
CASPL1B1:Col-0 / mCit vs. CASPL1D2:Col-0 / mCit	-2.800	-5.174 to -0.4256	Yes	**	0.0073
CASPL1B2:Col-0 / PI Block vs. CASPL1B2:Col-0 / mCit	-18.33	-20.71 to -15.96	Yes	****	<0.0001
CASPL1B2:Col-0 / PI Block vs. CASPL1C1:Col-0 / PI Block	0.4000	-1.974 to 2.774	No	ns	>0.9999
CASPL1B2:Col-0 / PI Block vs. CASPL1C1:Col-0 / mCit	-26.53	-28.91 to -24.16	Yes	****	<0.0001
CASPL1B2:Col-0 / PI Block vs. CASPL1C2:Col-0 / PI Block	0.5333	-1.841 to 2.908	No	ns	0.9998
CASPL1B2:Col-0 / PI Block vs. CASPL1C2:Col-0 / mCit	-16.27	-18.64 to -13.89	Yes	****	<0.0001
CASPL1B2:Col-0 / PI Block vs. CASPL1D2:Col-0 / PI Block	-0.8667	-3.241 to 1.508	No	ns	0.9876
CASPL1B2:Col-0 / PI Block vs. CASPL1D2:Col-0 / mCit	-19.87	-22.24 to -17.49	Yes	****	<0.0001
CASPL1B2:Col-0 / mCit vs. CASPL1C1:Col-0 / PI Block	18.73	16.36 to 21.11	Yes	****	<0.0001
CASPL1B2:Col-0 / mCit vs. CASPL1C1:Col-0 / mCit	-8.200	-10.57 to -5.826	Yes	****	<0.0001
CASPL1B2:Col-0 / mCit vs. CASPL1C2:Col-0 / PI Block	18.87	16.49 to 21.24	Yes	****	<0.0001
CASPL1B2:Col-0 / mCit vs. CASPL1C2:Col-0 / mCit	2.067	-0.3078 to 4.441	No	ns	0.1559
CASPL1B2:Col-0 / mCit vs. CASPL1D2:Col-0 / PI Block	17.47	15.09 to 19.84	Yes	****	<0.0001
CASPL1B2:Col-0 / mCit vs. CASPL1D2:Col-0 / mCit	-1.533	-3.908 to 0.8411	No	ns	0.5946
CASPL1C1:Col-0 / PI Block vs. CASPL1C1:Col-0 / mCit	-26.93	-29.31 to -24.56	Yes	****	<0.0001
CASPL1C1:Col-0 / PI Block vs. CASPL1C2:Col-0 / PI Block	0.1333	-2.241 to 2.508	No	ns	>0.9999
CASPL1C1:Col-0 / PI Block vs. CASPL1C2:Col-0 / mCit	-16.67	-19.04 to -14.29	Yes	****	<0.0001
CASPL1C1:Col-0 / PI Block vs. CASPL1D2:Col-0 / PI Block	-1.267	-3.641 to 1.108	No	ns	0.8326
CASPL1C1:Col-0 / PI Block vs. CASPL1D2:Col-0 / mCit	-20.27	-22.64 to -17.89	Yes	****	<0.0001
CASPL1C1:Col-0 / mCit vs. CASPL1C2:Col-0 / PI Block	27.07	24.69 to 29.44	Yes	****	<0.0001
CASPL1C1:Col-0 / mCit vs. CASPL1C2:Col-0 / mCit	2023-10-27	7.892 to 12.64	Yes	****	<0.0001
CASPL1C1:Col-0 / mCit vs. CASPL1D2:Col-0 / PI Block	25.67	23.29 to 28.04	Yes	****	<0.0001
CASPL1C1:Col-0 / mCit vs. CASPL1D2:Col-0 / mCit	6.667	4.292 to 9.041	Yes	****	<0.0001
CASPL1C2:Col-0 / PI Block vs. CASPL1C2:Col-0 / mCit	-16.80	-19.17 to -14.43	Yes	****	<0.0001
CASPL1C2:Col-0 / PI Block vs. CASPL1D2:Col-0 / PI Block	-1.400	-3.774 to 0.9744	No	ns	0.7230
CASPL1C2:Col-0 / PI Block vs. CASPL1D2:Col-0 / mCit	-20.40	-22.77 to -18.03	Yes	****	<0.0001
CASPL1C2:Col-0 / mCit vs. CASPL1D2:Col-0 / PI Block	15.40	13.03 to 17.77	Yes	****	<0.0001
CASPL1C2:Col-0 / mCit vs. CASPL1D2:Col-0 / mCit	-3.600	-5.974 to -1.226	Yes	****	<0.0001
CASPL1D2:Col-0 / PI Block vs. CASPL1D2:Col-0 / mCit	-19.00	-21.37 to -16.63	Yes	****	<0.0001
Supp. Figure 3d Dots appearance in caspQ vs CASPLs onset of expression
Tukey's multiple comparisons test	Mean Diff.	95.00% CI of diff.	Significant?	Summary	Adjusted P Value
CASPL1A1:caspQ /SOP vs. CASPL1A1:caspQ / mCit	-9.467	-10.65 to -8.280	Yes	****	<0.0001
CASPL1A1:caspQ /SOP vs. CASPL1B1:caspQ /SOP	0.6667	-0.5204 to 1.854	No	ns	0.7809
CASPL1A1:caspQ /SOP vs. CASPL1B1:caspQ / mCit	-12.13	-13.32 to -10.95	Yes	****	<0.0001
CASPL1A1:caspQ /SOP vs. CASPL1B2:caspQ /SOP	0.1333	-1.054 to 1.320	No	ns	>0.9999
CASPL1A1:caspQ /SOP vs. CASPL1B2:caspQ / mCit	-15.20	-16.39 to -14.01	Yes	****	<0.0001
CASPL1A1:caspQ /SOP vs. CASPL1C1:caspQ /SOP	0.3333	-0.8538 to 1.520	No	ns	0.9987
CASPL1A1:caspQ /SOP vs. CASPL1C1:caspQ / mCit	-13.33	-14.52 to -12.15	Yes	****	<0.0001
CASPL1A1:caspQ /SOP vs. CASPL1C2:caspQ /SOP	0.06667	-1.120 to 1.254	No	ns	>0.9999
CASPL1A1:caspQ /SOP vs. CASPL1C2:caspQ / mCit	-13.33	-14.52 to -12.15	Yes	****	<0.0001
CASPL1A1:caspQ /SOP vs. CASPL1D2:caspQ /SOP	-0.1333	-1.320 to 1.054	No	ns	>0.9999
CASPL1A1:caspQ /SOP vs. CASPL1D2:caspQ / mCit	-16.00	-17.19 to -14.81	Yes	****	<0.0001
CASPL1A1:caspQ / mCit vs. CASPL1B1:caspQ /SOP	2023-10-13	8.946 to 11.32	Yes	****	<0.0001
CASPL1A1:caspQ / mCit vs. CASPL1B1:caspQ / mCit	-2.667	-3.854 to -1.480	Yes	****	<0.0001
CASPL1A1:caspQ / mCit vs. CASPL1B2:caspQ /SOP	9.600	8.413 to 10.79	Yes	****	<0.0001
CASPL1A1:caspQ / mCit vs. CASPL1B2:caspQ / mCit	-5.733	-6.920 to -4.546	Yes	****	<0.0001
CASPL1A1:caspQ / mCit vs. CASPL1C1:caspQ /SOP	9.800	8.613 to 10.99	Yes	****	<0.0001
CASPL1A1:caspQ / mCit vs. CASPL1C1:caspQ / mCit	-3.867	-5.054 to -2.680	Yes	****	<0.0001
CASPL1A1:caspQ / mCit vs. CASPL1C2:caspQ /SOP	9.533	8.346 to 10.72	Yes	****	<0.0001
CASPL1A1:caspQ / mCit vs. CASPL1C2:caspQ / mCit	-3.867	-5.054 to -2.680	Yes	****	<0.0001
CASPL1A1:caspQ / mCit vs. CASPL1D2:caspQ /SOP	9.333	8.146 to 10.52	Yes	****	<0.0001
CASPL1A1:caspQ / mCit vs. CASPL1D2:caspQ / mCit	-6.533	-7.720 to -5.346	Yes	****	<0.0001
CASPL1B1:caspQ /SOP vs. CASPL1B1:caspQ / mCit	-12.80	-13.99 to -11.61	Yes	****	<0.0001
CASPL1B1:caspQ /SOP vs. CASPL1B2:caspQ /SOP	-0.5333	-1.720 to 0.6538	No	ns	0.9417
CASPL1B1:caspQ /SOP vs. CASPL1B2:caspQ / mCit	-15.87	-17.05 to -14.68	Yes	****	<0.0001
CASPL1B1:caspQ /SOP vs. CASPL1C1:caspQ /SOP	-0.3333	-1.520 to 0.8538	No	ns	0.9987
CASPL1B1:caspQ /SOP vs. CASPL1C1:caspQ / mCit	-14.00	-15.19 to -12.81	Yes	****	<0.0001
CASPL1B1:caspQ /SOP vs. CASPL1C2:caspQ /SOP	-0.6000	-1.787 to 0.5871	No	ns	0.8768
CASPL1B1:caspQ /SOP vs. CASPL1C2:caspQ / mCit	-14.00	-15.19 to -12.81	Yes	****	<0.0001
CASPL1B1:caspQ /SOP vs. CASPL1D2:caspQ /SOP	-0.8000	-1.987 to 0.3871	No	ns	0.5278
CASPL1B1:caspQ /SOP vs. CASPL1D2:caspQ / mCit	-16.67	-17.85 to -15.48	Yes	****	<0.0001
CASPL1B1:caspQ / mCit vs. CASPL1B2:caspQ /SOP	2023-12-27	11.08 to 13.45	Yes	****	<0.0001
CASPL1B1:caspQ / mCit vs. CASPL1B2:caspQ / mCit	-3.067	-4.254 to -1.880	Yes	****	<0.0001
CASPL1B1:caspQ / mCit vs. CASPL1C1:caspQ /SOP	12.47	11.28 to 13.65	Yes	****	<0.0001
CASPL1B1:caspQ / mCit vs. CASPL1C1:caspQ / mCit	-1.200	-2.387 to -0.01290	Yes	*	0.0450
CASPL1B1:caspQ / mCit vs. CASPL1C2:caspQ /SOP	2023-12-20	11.01 to 13.39	Yes	****	<0.0001
CASPL1B1:caspQ / mCit vs. CASPL1C2:caspQ / mCit	-1.200	-2.387 to -0.01290	Yes	*	0.0450
CASPL1B1:caspQ / mCit vs. CASPL1D2:caspQ /SOP	12.00	10.81 to 13.19	Yes	****	<0.0001
CASPL1B1:caspQ / mCit vs. CASPL1D2:caspQ / mCit	-3.867	-5.054 to -2.680	Yes	****	<0.0001
CASPL1B2:caspQ /SOP vs. CASPL1B2:caspQ / mCit	-15.33	-16.52 to -14.15	Yes	****	<0.0001
CASPL1B2:caspQ /SOP vs. CASPL1C1:caspQ /SOP	0.2000	-0.9871 to 1.387	No	ns	>0.9999
CASPL1B2:caspQ /SOP vs. CASPL1C1:caspQ / mCit	-13.47	-14.65 to -12.28	Yes	****	<0.0001
CASPL1B2:caspQ /SOP vs. CASPL1C2:caspQ /SOP	-0.06667	-1.254 to 1.120	No	ns	>0.9999
CASPL1B2:caspQ /SOP vs. CASPL1C2:caspQ / mCit	-13.47	-14.65 to -12.28	Yes	****	<0.0001
CASPL1B2:caspQ /SOP vs. CASPL1D2:caspQ /SOP	-0.2667	-1.454 to 0.9204	No	ns	0.9998
CASPL1B2:caspQ /SOP vs. CASPL1D2:caspQ / mCit	-16.13	-17.32 to -14.95	Yes	****	<0.0001
CASPL1B2:caspQ / mCit vs. CASPL1C1:caspQ /SOP	15.53	14.35 to 16.72	Yes	****	<0.0001
CASPL1B2:caspQ / mCit vs. CASPL1C1:caspQ / mCit	1.867	0.6796 to 3.054	Yes	****	<0.0001
CASPL1B2:caspQ / mCit vs. CASPL1C2:caspQ /SOP	15.27	14.08 to 16.45	Yes	****	<0.0001
CASPL1B2:caspQ / mCit vs. CASPL1C2:caspQ / mCit	1.867	0.6796 to 3.054	Yes	****	<0.0001
CASPL1B2:caspQ / mCit vs. CASPL1D2:caspQ /SOP	15.07	13.88 to 16.25	Yes	****	<0.0001
CASPL1B2:caspQ / mCit vs. CASPL1D2:caspQ / mCit	-0.8000	-1.987 to 0.3871	No	ns	0.5278
CASPL1C1:caspQ /SOP vs. CASPL1C1:caspQ / mCit	-13.67	-14.85 to -12.48	Yes	****	<0.0001
CASPL1C1:caspQ /SOP vs. CASPL1C2:caspQ /SOP	-0.2667	-1.454 to 0.9204	No	ns	0.9998
CASPL1C1:caspQ /SOP vs. CASPL1C2:caspQ / mCit	-13.67	-14.85 to -12.48	Yes	****	<0.0001
CASPL1C1:caspQ /SOP vs. CASPL1D2:caspQ /SOP	-0.4667	-1.654 to 0.7204	No	ns	0.9777
CASPL1C1:caspQ /SOP vs. CASPL1D2:caspQ / mCit	-16.33	-17.52 to -15.15	Yes	****	<0.0001
CASPL1C1:caspQ / mCit vs. CASPL1C2:caspQ /SOP	13.40	12.21 to 14.59	Yes	****	<0.0001
CASPL1C1:caspQ / mCit vs. CASPL1C2:caspQ / mCit	0.000	-1.187 to 1.187	No	ns	>0.9999
CASPL1C1:caspQ / mCit vs. CASPL1D2:caspQ /SOP	13.20	12.01 to 14.39	Yes	****	<0.0001
CASPL1C1:caspQ / mCit vs. CASPL1D2:caspQ / mCit	-2.667	-3.854 to -1.480	Yes	****	<0.0001
CASPL1C2:caspQ /SOP vs. CASPL1C2:caspQ / mCit	-13.40	-14.59 to -12.21	Yes	****	<0.0001
CASPL1C2:caspQ /SOP vs. CASPL1D2:caspQ /SOP	-0.2000	-1.387 to 0.9871	No	ns	>0.9999
CASPL1C2:caspQ /SOP vs. CASPL1D2:caspQ / mCit	-16.07	-17.25 to -14.88	Yes	****	<0.0001
CASPL1C2:caspQ / mCit vs. CASPL1D2:caspQ /SOP	13.20	12.01 to 14.39	Yes	****	<0.0001
CASPL1C2:caspQ / mCit vs. CASPL1D2:caspQ / mCit	-2.667	-3.854 to -1.480	Yes	****	<0.0001
CASPL1D2:caspQ /SOP vs. CASPL1D2:caspQ / mCit	-15.87	-17.05 to -14.68	Yes	****	<0.0001

## Sheet: Fig 5
Fig 5b. PI block CASPn:GFP caspQ complementation
Col-0	caspQ #11	cQ C1G #1.2	cQ C1G #8.7	cQ C1G #15.8	cQ C2G #2.7	cQ C2G #5.2	cQ C3G #1.1	cQ C3G #2.1	cQ C4G #6.7	cQ C4G #10.7	cQ C5G #4.1	cQ C5G #7.2
12	23	19	22	27	21	25	21	30	23	19	21	17
14	18	20	20	27	24	19	18	24	25	16	23	17
14	19	19	22	20	25	20	18	26	35	21	25	20
11	24	18	20	15	15	27	22	30	25	21	25	23
10	23	19	20	27	15	23	19	30	18	20	25	25
10	23	19		26	22	23	23	29	25	21	25	28
13	21				23	25	25		23	22	25	23
12	20				25	21	29		22	21	19	23
	23				29		24		32	23		15
							30
8	9	6	5	6	9	8	10	6	9	9	8	9	7.84615
Fig 5f. PI block CASP-sigle-double-triple caspQ complementation
Col-0	caspQ #11	cQ C1 #2	cQ C1 #3	cQ C1 #4	cQ C3 #1	cQ C3 #2	cQ C3 #3	cQ C3 #4	cQ C1 + C3 #1	cQ C1 + C3 #2	cQ C1 + C3 #3	cQ C1 + C3 #4	cQ C1 + C5 #1	cQ C1 + C5 #2	cQ C1 + C5 #3	cQ C1 + C5 + C3 #5	cQ C1 + C5 + C3 #6	cQ C1 + C5 + C3 #7	cQ C1 + C5 + C3 #8
11	17	25	31	25	24	27	28	22	25	25	32	21	30	20	18	10	9	10	10
12	20	23	28	34	21	24	24	22	25	25	26	21	31	21	23	9	9	9	9
13	19	21	28	37	32	22	18	17	26	13	20	22	21	24	20	10	9	10	11
10	20	22	22	36	27	27	26	21	25	24	27	24	31	34	24	8		10
10	20	25	33	37	29	23	20	19	22	28	25	25	35	21	17	7		11
8	22	24	30	36	23	27	27	28	24	23		23	32	30		10		9
13	27
12	35
11	21
12	23
9	23
9	31
12	12	6	6	6	6	6	6	6	6	6	5	6	6	6	5	6	3	6	3	6.2
p-values
Fig 5b. Tukey test										Fig 5f. Dunnet test to caspQ
Number of families	1
Number of comparisons per family	78									Number of families	1
Alpha	0.05									Number of comparisons per family	19
										Alpha	0.05
Tukey's multiple comparisons test	Mean Diff.	95.00% CI of diff.	Below threshold?	Summary	Adjusted P Value
Col-0 vs. caspQ #11	-9.556	-15.20 to -3.912	Yes	****	<0.0001	A-B				Dunnett's multiple comparisons test	Mean Diff.	95.00% CI of diff.	Below threshold?	Summary	Adjusted P Value	B-?
Col-0 vs. cQ C1G #1.2	-7	-13.27 to -0.7280	Yes	*	0.0153	A-C				caspQ #11 vs. Col-0	12.33	7.895 to 16.77	Yes	****	<0.0001	A	Col-0
Col-0 vs. cQ C1G #8.7	-8.8	-15.42 to -2.179	Yes	**	0.0013	A-D				caspQ #11 vs. cQ C1 #2	-0.1667	-5.602 to 5.269	No	ns	>0.9999	C	cQ C1 #2
Col-0 vs. cQ C1G #15.8	-11.67	-17.94 to -5.395	Yes	****	<0.0001	A-E				caspQ #11 vs. cQ C1 #3	-5.5	-10.94 to -0.06464	Yes	*	0.0452	D	cQ C1 #3
Col-0 vs. cQ C2G #2.7	-10.11	-15.75 to -4.468	Yes	****	<0.0001	A-F				caspQ #11 vs. cQ C1 #4	-11	-16.44 to -5.565	Yes	****	<0.0001	E	cQ C1 #4
Col-0 vs. cQ C2G #5.2	-10.88	-16.68 to -5.068	Yes	****	<0.0001	A-G				caspQ #11 vs. cQ C3 #1	-2.833	-8.269 to 2.602	No	ns	0.8145	F	cQ C3 #1
Col-0 vs. cQ C3G #1.1	-10.9	-16.41 to -5.391	Yes	****	<0.0001	A-H				caspQ #11 vs. cQ C3 #2	-1.833	-7.269 to 3.602	No	ns	0.9902	G	cQ C3 #2
Col-0 vs. cQ C3G #2.1	-16.17	-22.44 to -9.895	Yes	****	<0.0001	A-I				caspQ #11 vs. cQ C3 #3	-0.6667	-6.102 to 4.769	No	ns	0.9996	H	cQ C3 #3
Col-0 vs. cQ C4G #6.7	-13.33	-18.98 to -7.690	Yes	****	<0.0001	A-J				caspQ #11 vs. cQ C3 #4	1.667	-3.769 to 7.102	No	ns	0.995	I	cQ C3 #4
Col-0 vs. cQ C4G #10.7	-8.444	-14.09 to -2.801	Yes	***	0.0001	A-K				caspQ #11 vs. cQ C1 + C3 #1	-1.333	-6.769 to 4.102	No	ns	0.999	J	cQ C1 + C3 #1
Col-0 vs. cQ C5G #4.1	-11.5	-17.31 to -5.693	Yes	****	<0.0001	A-L				caspQ #11 vs. cQ C1 + C3 #2	0.1667	-5.269 to 5.602	No	ns	>0.9999	K	cQ C1 + C3 #2
Col-0 vs. cQ C5G #7.2	-9.222	-14.87 to -3.579	Yes	****	<0.0001	A-M				caspQ #11 vs. cQ C1 + C3 #3	-2.833	-8.620 to 2.953	No	ns	0.8722	L	cQ C1 + C3 #3
caspQ #11 vs. cQ C1G #1.2	2.556	-3.565 to 8.676	No	ns	0.9681	B-C				caspQ #11 vs. cQ C1 + C3 #4	0.5	-4.935 to 5.935	No	ns	0.9997	M	cQ C1 + C3 #4
caspQ #11 vs. cQ C1G #8.7	0.7556	-5.722 to 7.233	No	ns	>0.9999	B-D				caspQ #11 vs. cQ C1 + C5 #1	-6.833	-12.27 to -1.398	Yes	**	0.0044	N	cQ C1 + C5 #1
caspQ #11 vs. cQ C1G #15.8	-2.111	-8.232 to 4.010	No	ns	0.9934	B-E				caspQ #11 vs. cQ C1 + C5 #2	-1.833	-7.269 to 3.602	No	ns	0.9902	O	cQ C1 + C5 #2
caspQ #11 vs. cQ C2G #2.7	-0.5556	-6.030 to 4.919	No	ns	>0.9999	B-F				caspQ #11 vs. cQ C1 + C5 #3	2.767	-3.020 to 8.553	No	ns	0.8905	P	cQ C1 + C5 #3
caspQ #11 vs. cQ C2G #5.2	-1.319	-6.963 to 4.324	No	ns	0.9998	B-G				caspQ #11 vs. cQ C1 + C5 + C3 #5	14.17	8.731 to 19.60	Yes	****	<0.0001	Q	cQ C1 + C5 + C3 #5
caspQ #11 vs. cQ C3G #1.1	-1.344	-6.680 to 3.992	No	ns	0.9997	B-H				caspQ #11 vs. cQ C1 + C5 + C3 #6	14.17	7.150 to 21.18	Yes	****	<0.0001	R	cQ C1 + C5 + C3 #6
caspQ #11 vs. cQ C3G #2.1	-6.611	-12.73 to -0.4903	Yes	*	0.0225	B-I				caspQ #11 vs. cQ C1 + C5 + C3 #7	13.33	7.898 to 18.77	Yes	****	<0.0001	S	cQ C1 + C5 + C3 #7
caspQ #11 vs. cQ C4G #6.7	-3.778	-9.252 to 1.697	No	ns	0.4886	B-J				caspQ #11 vs. cQ C1 + C5 + C3 #8	13.17	6.150 to 20.18	Yes	****	<0.0001	T	cQ C1 + C5 + C3 #8
caspQ #11 vs. cQ C4G #10.7	1.111	-4.364 to 6.586	No	ns	>0.9999	B-K
caspQ #11 vs. cQ C5G #4.1	-1.944	-7.588 to 3.699	No	ns	0.9935	B-L				Test details	Mean 1	Mean 2	Mean Diff.	SE of diff.	n1	n2	q	DF
caspQ #11 vs. cQ C5G #7.2	0.3333	-5.141 to 5.808	No	ns	>0.9999	B-M				caspQ #11 vs. Col-0	23.17	10.83	12.33	1.469	12	12	8.397	104
cQ C1G #1.2 vs. cQ C1G #8.7	-1.8	-8.832 to 5.232	No	ns	0.9996	C-D				caspQ #11 vs. cQ C1 #2	23.17	23.33	-0.1667	1.799	12	6	0.09265	104
cQ C1G #1.2 vs. cQ C1G #15.8	-4.667	-11.37 to 2.038	No	ns	0.4746	C-E				caspQ #11 vs. cQ C1 #3	23.17	28.67	-5.5	1.799	12	6	3.058	104
cQ C1G #1.2 vs. cQ C2G #2.7	-3.111	-9.232 to 3.010	No	ns	0.8767	C-F				caspQ #11 vs. cQ C1 #4	23.17	34.17	-11	1.799	12	6	6.115	104
cQ C1G #1.2 vs. cQ C2G #5.2	-3.875	-10.15 to 2.397	No	ns	0.6612	C-G				caspQ #11 vs. cQ C3 #1	23.17	26	-2.833	1.799	12	6	1.575	104
cQ C1G #1.2 vs. cQ C3G #1.1	-3.9	-9.897 to 2.097	No	ns	0.584	C-H				caspQ #11 vs. cQ C3 #2	23.17	25	-1.833	1.799	12	6	1.019	104
cQ C1G #1.2 vs. cQ C3G #2.1	-9.167	-15.87 to -2.462	Yes	***	0.0008	C-I				caspQ #11 vs. cQ C3 #3	23.17	23.83	-0.6667	1.799	12	6	0.3706	104
cQ C1G #1.2 vs. cQ C4G #6.7	-6.333	-12.45 to -0.2125	Yes	*	0.0357	C-J				caspQ #11 vs. cQ C3 #4	23.17	21.5	1.667	1.799	12	6	0.9265	104
cQ C1G #1.2 vs. cQ C4G #10.7	-1.444	-7.565 to 4.676	No	ns	0.9998	C-K				caspQ #11 vs. cQ C1 + C3 #1	23.17	24.5	-1.333	1.799	12	6	0.7412	104
cQ C1G #1.2 vs. cQ C5G #4.1	-4.5	-10.77 to 1.772	No	ns	0.425	C-L				caspQ #11 vs. cQ C1 + C3 #2	23.17	23	0.1667	1.799	12	6	0.09265	104
cQ C1G #1.2 vs. cQ C5G #7.2	-2.222	-8.343 to 3.899	No	ns	0.9897	C-M				caspQ #11 vs. cQ C1 + C3 #3	23.17	26	-2.833	1.915	12	5	1.48	104
cQ C1G #8.7 vs. cQ C1G #15.8	-2.867	-9.899 to 4.166	No	ns	0.9735	D-E				caspQ #11 vs. cQ C1 + C3 #4	23.17	22.67	0.5	1.799	12	6	0.278	104
cQ C1G #8.7 vs. cQ C2G #2.7	-1.311	-7.789 to 5.167	No	ns	>0.9999	D-F				caspQ #11 vs. cQ C1 + C5 #1	23.17	30	-6.833	1.799	12	6	3.799	104
cQ C1G #8.7 vs. cQ C2G #5.2	-2.075	-8.696 to 4.546	No	ns	0.9972	D-G				caspQ #11 vs. cQ C1 + C5 #2	23.17	25	-1.833	1.799	12	6	1.019	104
cQ C1G #8.7 vs. cQ C3G #1.1	-2.1	-8.461 to 4.261	No	ns	0.9956	D-H				caspQ #11 vs. cQ C1 + C5 #3	23.17	20.4	2.767	1.915	12	5	1.445	104
cQ C1G #8.7 vs. cQ C3G #2.1	-7.367	-14.40 to -0.3344	Yes	*	0.0314	D-I				caspQ #11 vs. cQ C1 + C5 + C3 #5	23.17	9	14.17	1.799	12	6	7.876	104
cQ C1G #8.7 vs. cQ C4G #6.7	-4.533	-11.01 to 1.944	No	ns	0.4656	D-J				caspQ #11 vs. cQ C1 + C5 + C3 #6	23.17	9	14.17	2.322	12	3	6.1	104
cQ C1G #8.7 vs. cQ C4G #10.7	0.3556	-6.122 to 6.833	No	ns	>0.9999	D-K				caspQ #11 vs. cQ C1 + C5 + C3 #7	23.17	9.833	13.33	1.799	12	6	7.412	104
cQ C1G #8.7 vs. cQ C5G #4.1	-2.7	-9.321 to 3.921	No	ns	0.9734	D-L				caspQ #11 vs. cQ C1 + C5 + C3 #8	23.17	10	13.17	2.322	12	3	5.67	104
cQ C1G #8.7 vs. cQ C5G #7.2	-0.4222	-6.900 to 6.055	No	ns	>0.9999	D-M
cQ C1G #15.8 vs. cQ C2G #2.7	1.556	-4.565 to 7.676	No	ns	0.9996	E-F
cQ C1G #15.8 vs. cQ C2G #5.2	0.7917	-5.480 to 7.064	No	ns	>0.9999	E-G
cQ C1G #15.8 vs. cQ C3G #1.1	0.7667	-5.230 to 6.764	No	ns	>0.9999	E-H
cQ C1G #15.8 vs. cQ C3G #2.1	-4.5	-11.21 to 2.205	No	ns	0.5338	E-I
cQ C1G #15.8 vs. cQ C4G #6.7	-1.667	-7.787 to 4.454	No	ns	0.9993	E-J
cQ C1G #15.8 vs. cQ C4G #10.7	3.222	-2.899 to 9.343	No	ns	0.8482	E-K
cQ C1G #15.8 vs. cQ C5G #4.1	0.1667	-6.105 to 6.439	No	ns	>0.9999	E-L
cQ C1G #15.8 vs. cQ C5G #7.2	2.444	-3.676 to 8.565	No	ns	0.9774	E-M
cQ C2G #2.7 vs. cQ C2G #5.2	-0.7639	-6.407 to 4.879	No	ns	>0.9999	F-G
cQ C2G #2.7 vs. cQ C3G #1.1	-0.7889	-6.125 to 4.547	No	ns	>0.9999	F-H
cQ C2G #2.7 vs. cQ C3G #2.1	-6.056	-12.18 to 0.06526	No	ns	0.0553	F-I
cQ C2G #2.7 vs. cQ C4G #6.7	-3.222	-8.697 to 2.252	No	ns	0.7275	F-J
cQ C2G #2.7 vs. cQ C4G #10.7	1.667	-3.808 to 7.141	No	ns	0.9979	F-K
cQ C2G #2.7 vs. cQ C5G #4.1	-1.389	-7.032 to 4.254	No	ns	0.9997	F-L
cQ C2G #2.7 vs. cQ C5G #7.2	0.8889	-4.586 to 6.364	No	ns	>0.9999	F-M
cQ C2G #5.2 vs. cQ C3G #1.1	-0.025	-5.534 to 5.484	No	ns	>0.9999	G-H
cQ C2G #5.2 vs. cQ C3G #2.1	-5.292	-11.56 to 0.9803	No	ns	0.1894	G-I
cQ C2G #5.2 vs. cQ C4G #6.7	-2.458	-8.101 to 3.185	No	ns	0.9562	G-J
cQ C2G #5.2 vs. cQ C4G #10.7	2.431	-3.213 to 8.074	No	ns	0.9597	G-K
cQ C2G #5.2 vs. cQ C5G #4.1	-0.625	-6.432 to 5.182	No	ns	>0.9999	G-L
cQ C2G #5.2 vs. cQ C5G #7.2	1.653	-3.990 to 7.296	No	ns	0.9986	G-M
cQ C3G #1.1 vs. cQ C3G #2.1	-5.267	-11.26 to 0.7305	No	ns	0.1453	H-I
cQ C3G #1.1 vs. cQ C4G #6.7	-2.433	-7.769 to 2.903	No	ns	0.9393	H-J
cQ C3G #1.1 vs. cQ C4G #10.7	2.456	-2.880 to 7.792	No	ns	0.9353	H-K
cQ C3G #1.1 vs. cQ C5G #4.1	-0.6	-6.109 to 4.909	No	ns	>0.9999	H-L
cQ C3G #1.1 vs. cQ C5G #7.2	1.678	-3.658 to 7.014	No	ns	0.9972	H-M
cQ C3G #2.1 vs. cQ C4G #6.7	2.833	-3.287 to 8.954	No	ns	0.9326	I-J
cQ C3G #2.1 vs. cQ C4G #10.7	7.722	1.601 to 13.84	Yes	**	0.0029	I-K
cQ C3G #2.1 vs. cQ C5G #4.1	4.667	-1.605 to 10.94	No	ns	0.3665	I-L
cQ C3G #2.1 vs. cQ C5G #7.2	6.944	0.8236 to 13.07	Yes	*	0.0125	I-M
cQ C4G #6.7 vs. cQ C4G #10.7	4.889	-0.5857 to 10.36	No	ns	0.129	J-K
cQ C4G #6.7 vs. cQ C5G #4.1	1.833	-3.810 to 7.476	No	ns	0.9962	J-L
cQ C4G #6.7 vs. cQ C5G #7.2	4.111	-1.364 to 9.586	No	ns	0.352	J-M
cQ C4G #10.7 vs. cQ C5G #4.1	-3.056	-8.699 to 2.588	No	ns	0.8222	K-L
cQ C4G #10.7 vs. cQ C5G #7.2	-0.7778	-6.252 to 4.697	No	ns	>0.9999	K-M
cQ C5G #4.1 vs. cQ C5G #7.2	2.278	-3.365 to 7.921	No	ns	0.9755	L-M
Test details	Mean 1	Mean 2	Mean Diff.	SE of diff.	n1	n2	q	DF
Col-0 vs. caspQ #11	12	21.56	-9.556	1.658	8	9	8.153	89
Col-0 vs. cQ C1G #1.2	12	19	-7	1.842	8	6	5.374	89
Col-0 vs. cQ C1G #8.7	12	20.8	-8.8	1.945	8	5	6.4	89
Col-0 vs. cQ C1G #15.8	12	23.67	-11.67	1.842	8	6	8.956	89
Col-0 vs. cQ C2G #2.7	12	22.11	-10.11	1.658	8	9	8.627	89
Col-0 vs. cQ C2G #5.2	12	22.88	-10.88	1.706	8	8	9.017	89
Col-0 vs. cQ C3G #1.1	12	22.9	-10.9	1.618	8	10	9.527	89
Col-0 vs. cQ C3G #2.1	12	28.17	-16.17	1.842	8	6	12.41	89
Col-0 vs. cQ C4G #6.7	12	25.33	-13.33	1.658	8	9	11.38	89
Col-0 vs. cQ C4G #10.7	12	20.44	-8.444	1.658	8	9	7.205	89
Col-0 vs. cQ C5G #4.1	12	23.5	-11.5	1.706	8	8	9.535	89
Col-0 vs. cQ C5G #7.2	12	21.22	-9.222	1.658	8	9	7.868	89
caspQ #11 vs. cQ C1G #1.2	21.56	19	2.556	1.798	9	6	2.01	89
caspQ #11 vs. cQ C1G #8.7	21.56	20.8	0.7556	1.903	9	5	0.5616	89
caspQ #11 vs. cQ C1G #15.8	21.56	23.67	-2.111	1.798	9	6	1.661	89
caspQ #11 vs. cQ C2G #2.7	21.56	22.11	-0.5556	1.608	9	9	0.4886	89
caspQ #11 vs. cQ C2G #5.2	21.56	22.88	-1.319	1.658	9	8	1.126	89
caspQ #11 vs. cQ C3G #1.1	21.56	22.9	-1.344	1.567	9	10	1.213	89
caspQ #11 vs. cQ C3G #2.1	21.56	28.17	-6.611	1.798	9	6	5.2	89
caspQ #11 vs. cQ C4G #6.7	21.56	25.33	-3.778	1.608	9	9	3.322	89
caspQ #11 vs. cQ C4G #10.7	21.56	20.44	1.111	1.608	9	9	0.9772	89
caspQ #11 vs. cQ C5G #4.1	21.56	23.5	-1.944	1.658	9	8	1.659	89
caspQ #11 vs. cQ C5G #7.2	21.56	21.22	0.3333	1.608	9	9	0.2932	89
cQ C1G #1.2 vs. cQ C1G #8.7	19	20.8	-1.8	2.066	6	5	1.232	89
cQ C1G #1.2 vs. cQ C1G #15.8	19	23.67	-4.667	1.969	6	6	3.351	89
cQ C1G #1.2 vs. cQ C2G #2.7	19	22.11	-3.111	1.798	6	9	2.447	89
cQ C1G #1.2 vs. cQ C2G #5.2	19	22.88	-3.875	1.842	6	8	2.975	89
cQ C1G #1.2 vs. cQ C3G #1.1	19	22.9	-3.9	1.762	6	10	3.131	89
cQ C1G #1.2 vs. cQ C3G #2.1	19	28.17	-9.167	1.969	6	6	6.582	89
cQ C1G #1.2 vs. cQ C4G #6.7	19	25.33	-6.333	1.798	6	9	4.982	89
cQ C1G #1.2 vs. cQ C4G #10.7	19	20.44	-1.444	1.798	6	9	1.136	89
cQ C1G #1.2 vs. cQ C5G #4.1	19	23.5	-4.5	1.842	6	8	3.454	89
cQ C1G #1.2 vs. cQ C5G #7.2	19	21.22	-2.222	1.798	6	9	1.748	89
cQ C1G #8.7 vs. cQ C1G #15.8	20.8	23.67	-2.867	2.066	5	6	1.963	89
cQ C1G #8.7 vs. cQ C2G #2.7	20.8	22.11	-1.311	1.903	5	9	0.9745	89
cQ C1G #8.7 vs. cQ C2G #5.2	20.8	22.88	-2.075	1.945	5	8	1.509	89
cQ C1G #8.7 vs. cQ C3G #1.1	20.8	22.9	-2.1	1.868	5	10	1.59	89
cQ C1G #8.7 vs. cQ C3G #2.1	20.8	28.17	-7.367	2.066	5	6	5.044	89
cQ C1G #8.7 vs. cQ C4G #6.7	20.8	25.33	-4.533	1.903	5	9	3.37	89
cQ C1G #8.7 vs. cQ C4G #10.7	20.8	20.44	0.3556	1.903	5	9	0.2643	89
cQ C1G #8.7 vs. cQ C5G #4.1	20.8	23.5	-2.7	1.945	5	8	1.963	89
cQ C1G #8.7 vs. cQ C5G #7.2	20.8	21.22	-0.4222	1.903	5	9	0.3138	89
cQ C1G #15.8 vs. cQ C2G #2.7	23.67	22.11	1.556	1.798	6	9	1.224	89
cQ C1G #15.8 vs. cQ C2G #5.2	23.67	22.88	0.7917	1.842	6	8	0.6077	89
cQ C1G #15.8 vs. cQ C3G #1.1	23.67	22.9	0.7667	1.762	6	10	0.6155	89
cQ C1G #15.8 vs. cQ C3G #2.1	23.67	28.17	-4.5	1.969	6	6	3.231	89
cQ C1G #15.8 vs. cQ C4G #6.7	23.67	25.33	-1.667	1.798	6	9	1.311	89
cQ C1G #15.8 vs. cQ C4G #10.7	23.67	20.44	3.222	1.798	6	9	2.535	89
cQ C1G #15.8 vs. cQ C5G #4.1	23.67	23.5	0.1667	1.842	6	8	0.1279	89
cQ C1G #15.8 vs. cQ C5G #7.2	23.67	21.22	2.444	1.798	6	9	1.923	89
cQ C2G #2.7 vs. cQ C2G #5.2	22.11	22.88	-0.7639	1.658	9	8	0.6517	89
cQ C2G #2.7 vs. cQ C3G #1.1	22.11	22.9	-0.7889	1.567	9	10	0.7118	89
cQ C2G #2.7 vs. cQ C3G #2.1	22.11	28.17	-6.056	1.798	9	6	4.763	89
cQ C2G #2.7 vs. cQ C4G #6.7	22.11	25.33	-3.222	1.608	9	9	2.834	89
cQ C2G #2.7 vs. cQ C4G #10.7	22.11	20.44	1.667	1.608	9	9	1.466	89
cQ C2G #2.7 vs. cQ C5G #4.1	22.11	23.5	-1.389	1.658	9	8	1.185	89
cQ C2G #2.7 vs. cQ C5G #7.2	22.11	21.22	0.8889	1.608	9	9	0.7817	89
cQ C2G #5.2 vs. cQ C3G #1.1	22.88	22.9	-0.025	1.618	8	10	0.02185	89
cQ C2G #5.2 vs. cQ C3G #2.1	22.88	28.17	-5.292	1.842	8	6	4.062	89
cQ C2G #5.2 vs. cQ C4G #6.7	22.88	25.33	-2.458	1.658	8	9	2.097	89
cQ C2G #5.2 vs. cQ C4G #10.7	22.88	20.44	2.431	1.658	8	9	2.074	89
cQ C2G #5.2 vs. cQ C5G #4.1	22.88	23.5	-0.625	1.706	8	8	0.5182	89
cQ C2G #5.2 vs. cQ C5G #7.2	22.88	21.22	1.653	1.658	8	9	1.41	89
cQ C3G #1.1 vs. cQ C3G #2.1	22.9	28.17	-5.267	1.762	10	6	4.228	89
cQ C3G #1.1 vs. cQ C4G #6.7	22.9	25.33	-2.433	1.567	10	9	2.196	89
cQ C3G #1.1 vs. cQ C4G #10.7	22.9	20.44	2.456	1.567	10	9	2.216	89
cQ C3G #1.1 vs. cQ C5G #4.1	22.9	23.5	-0.6	1.618	10	8	0.5244	89
cQ C3G #1.1 vs. cQ C5G #7.2	22.9	21.22	1.678	1.567	10	9	1.514	89
cQ C3G #2.1 vs. cQ C4G #6.7	28.17	25.33	2.833	1.798	6	9	2.229	89
cQ C3G #2.1 vs. cQ C4G #10.7	28.17	20.44	7.722	1.798	6	9	6.074	89
cQ C3G #2.1 vs. cQ C5G #4.1	28.17	23.5	4.667	1.842	6	8	3.582	89
cQ C3G #2.1 vs. cQ C5G #7.2	28.17	21.22	6.944	1.798	6	9	5.463	89
cQ C4G #6.7 vs. cQ C4G #10.7	25.33	20.44	4.889	1.608	9	9	4.3	89
cQ C4G #6.7 vs. cQ C5G #4.1	25.33	23.5	1.833	1.658	9	8	1.564	89
cQ C4G #6.7 vs. cQ C5G #7.2	25.33	21.22	4.111	1.608	9	9	3.616	89
cQ C4G #10.7 vs. cQ C5G #4.1	20.44	23.5	-3.056	1.658	9	8	2.607	89
cQ C4G #10.7 vs. cQ C5G #7.2	20.44	21.22	-0.7778	1.608	9	9	0.684	89
cQ C5G #4.1 vs. cQ C5G #7.2	23.5	21.22	2.278	1.658	8	9	1.943	89

## Sheet: Fig 6
Fig 6b EXO70A1 frequency in cell number (3 replicates)																					Fig 6c Profiles EXO70A1-mVenus and CASP1-mCherry				Fig 6d Profiles EXO70A1-mVenus and Propidium iodide							Fig 6e Profiles EXO70A1-mVenus and ESB1-mCherry
cell nr	Col-0			caspQ																	distance µm	EXO70A1:Venus	CASP1:mCherry		Col-0 cell 8			caspQ cell 7-8				Col-0 cell 9			caspQ cell 9			caspQ cell 15
1	0	0	0	0	0	0															0	1.31909	0.899478		distance µm	EXO70A1:Venus	Propidium Iodide	distance µm	EXO70A1:Venus	Propidium Iodide		distance µm	EXO70A1:Venus	ESB1:mCherry	distance µm	EXO70A1:Venus	ESB1:mCherry	distance µm	EXO70A1:Venus	ESB1:mCherry
2	0	0	0	0	0	0															0.0451	1.43661	0.89117		0	81.9189	84.0589	0	43.24	103.295		0	94.5462	86.2012	0	41.1954	35.5772	0	127.091	115.501
3	0	0	0	0	0	0															0.0902	1.34403	0.615866		0.0451	78.1957	85.9446	0.0451	43.3737	103.029		0.0451	76.8633	98.2352	0.0451	41.6299	41.8007	0.0451	119.42	115.619
4	20	0	0	0	0	0															0.1353	1.51145	0.482487		0.0902	78.4389	87.4845	0.0902	39.8154	102.896		0.0902	89.603	105.965	0.0902	49.9249	34.313	0.0902	130.543	120.633
5	60	20	83.3333	40	80	71.4286															0.1804	1.48504	0.475162		0.1353	84.2957	92.0353	0.1353	50.6586	105.407		0.1353	88.3216	88.365	0.1353	55.2184	36.5437	0.1353	126.235	115.868
6	80	60	100	100	80	100															0.2255	1.72172	0.344157		0.1804	82.8259	94.2065	0.1804	47.4498	102.206		0.1804	86.3641	109.99	0.1804	51.5168	30.56	0.1804	93.2641	112.692
7	100	100	100	100	80	100															0.2706	1.80056	0.368128		0.2255	88.8475	95.263	0.2255	45.5438	101.795		0.2255	82.9551	86.7079	0.2255	43.2162	48.9926	0.2255	108.818	109.568
8	100	100	100	100	100	100															0.3157	1.96458	0.397487		0.2706	85.3705	94.5774	0.2706	52.1789	107.393		0.2706	82.9009	77.2281	0.2706	34.7287	38.7613	0.2706	108.907	107.992
9	80	80	83.3333	100	100	100															0.3608	1.91385	0.350089		0.3157	85.0744	92.7834	0.3157	48.0922	108.456		0.3157	86.9841	98.4229	0.3157	41.1645	48.1534	0.3157	104.716	104.11
10	80	80	66.6667	100	100	100															0.4058	2.00314	0.418133		0.3608	85.1354	93.9503	0.3608	36.7813	109.396		0.3608	90.7184	76.3506	0.3608	46.0932	50.6723	0.3608	101.122	87.6885
11	20	20	16.6667	80	100	100															0.4509	1.98126	0.410017		0.4058	99.2839	93.6835	0.4058	39.232	106.77		0.4058	90.9353	88.8648	0.4058	36.2545	46.7571	0.4058	115.655	82.8014
12	20	0	0	80	100	100															0.496	1.95214	0.457851		0.4509	86.5281	91.6936	0.4509	42.3243	103.501		0.4509	84.9025	73.74	0.4509	38.8642	51.9891	0.4509	111.873	85.7614
13	0	0	0	60	80	85.7143															0.5411	1.87263	0.526365		0.496	82.2175	92.1249	0.496	41.5129	101.208		0.496	83.848	80.813	0.496	40.3891	54.6166	0.496	122.317	81.7527
14	0	0	0	60	60	85.7143															0.5862	1.86354	0.630998		0.5411	75.7227	92.45	0.5411	46.1624	98.6078		0.5411	97.2059	69.744	0.5411	49.7638	57.5975	0.5411	120.858	72.0601
15	0	0	0	40	20	42.8571															0.6313	1.59894	0.829547		0.5862	77.1986	90.3225	0.5862	45.397	96.6397		0.5862	90.9293	65.3485	0.5862	45.5647	59.2239	0.5862	97.2579	68.7047
16	0	0	0	20	20	0															0.6764	1.32429	0.894262		0.6313	72.2778	92.825	0.6313	54.2514	95.9931		0.6313	93.6982	88.5251	0.6313	39.2981	69.9109	0.6313	92.5002	64.0135
17	0	0	0	20	20	0															0.7215	1.36475	0.949221		0.6764	73.2256	90.0954	0.6764	46.7688	98.4874		0.6764	94.3035	68.7479	0.6764	37.5853	70.5935	0.6764	102.099	59.809
18	0	0	0	0	0	0															0.7666	1.23026	1.00825		0.7215	75.9269	90.6559	0.7215	57.3552	102.294		0.7215	96.8787	63.3424	0.7215	49.4635	71.9706	0.7215	77.7692	56.0011
																					0.8117	1.05402	1.01226		0.7666	84.3962	88.8264	0.7666	42.6484	99.1143		0.7666	88.1257	62.6757	0.7666	54.8759	75.8596	0.7666	86.484	48.6832
																					0.8568	1.0043	0.969856		0.8117	89.3294	87.3407	0.8117	47.3505	94.7631		0.8117	92.7196	73.9496	0.8117	54.1143	81.4788	0.8117	92.5616	43.6234
																					0.9019	1.02007	1.04704		0.8568	81.4894	88.8785	0.8568	50.5462	98.5053		0.8568	98.1553	70.0319	0.8568	60.5333	82.1988	0.8568	94.3958	43.9738
Fig 6b EXO70A1 raw data																					0.947	0.93536	1.16389		0.9019	89.3176	90.9205	0.9019	41.7927	97.3668		0.9019	108.614	56.3777	0.9019	62.9611	89.8094	0.9019	102.54	40.8897
	cell nr																				0.9921	0.898431	1.23		0.947	84.2753	91.1164	0.947	37.8569	91.9628		0.947	109.954	57.1354	0.947	54.8094	99.0002	0.947	90.6822	36.5258
rep #1	1	2	3	4	5	6	7	8	9	10	11	12	13	14	15	16	17	18			1.0372	0.81648	1.23509		0.9921	70.0158	90.3684	0.9921	45.1377	88.2993		0.9921	100.447	62.2231	0.9921	54.1458	88.7363	0.9921	72.8651	31.775
Col-0_21.5.19_01					1	1	1	1													1.0823	0.705636	1.20471		1.0372	68.3548	91.5644	1.0372	43.8783	89.1391		1.0372	124.814	70.6008	1.0372	74.7305	101.373	1.0372	78.3406	31.0438
Col-0_21.5.19_02						1	1	1	1	1	1	1									1.1273	0.728487	1.1968		1.0823	71.4628	91.5769	1.0823	45.3838	87.7694		1.0823	133.274	60.0132	1.0823	79.7207	98.8869	1.0823	75.1702	32.466
Col-0_21.5.19_03				1	1	1	1	1	1	1											1.1724	0.797965	1.18189		1.1273	80.0795	95.3547	1.1273	44.2097	85.9745		1.1273	144.036	69.6565	1.1273	83.4605	85.7872	1.1273	91.6674	30.0122
Col-0_21.5.19_04							1	1	1	1											1.2175	0.893026	1.15363		1.1724	80.3115	93.0147	1.1724	44.1384	85.6759		1.1724	131.514	67.8958	1.1724	91.5278	91.7041	1.1724	94.2034	32.0305
Col-0_21.5.19_05					1	1	1	1	1	1											1.2626	0.829199	1.15007		1.2175	80.5966	91.4081	1.2175	44.4813	81.7294		1.2175	129.199	59.8301	1.2175	104.97	94.5296	1.2175	78.923	29.2141
frequency (%)	0	0	0	20	60	80	100	100	80	80	20	20	0	0	0	0	0	0
caspQ_21.5.19_01						1	1	1	1	1	1	1									1.3077	0.741076	1.05834		1.2626	81.2883	92.675	1.2626	41.6237	80.1066		1.2626	143.043	69.6415	1.2626	101.561	97.662	1.2626	77.0513	28.2457
caspQ_21.5.19_02						1	1	1	1	1	1	1	1	1							1.3528	0.769882	1.33169		1.3077	77.696	92.1124	1.3077	41.4891	79.9068		1.3077	143.763	62.5294	1.3077	113.533	107.4	1.3077	67.5122	25.9001
caspQ_21.5.19_03						1	1	1	1	1	1	1	1	1	1						1.3979	0.738243	1.36951		1.3528	80.7706	92.3125	1.3528	43.3368	74.8426		1.3528	154.504	80.6759	1.3528	119.967	119.946	1.3528	74.6661	26.5047
caspQ_21.5.19_04					1	1	1	1	1	1											1.443	0.672176	1.32722		1.3979	86.3417	88.8743	1.3979	48.8503	73.9266		1.3979	140.222	75.5503	1.3979	128.531	125.331	1.3979	95.7413	27.7578
caspQ_21.5.19_05					1	1	1	1	1	1	1	1	1	1	1	1	1				1.4881	0.621502	1.43286		1.443	89.6064	90.9893	1.443	46.5571	74.4524		1.443	147.037	89.1953	1.443	136.145	105.172	1.443	61.5028	27.6508
frequency (%)	0	0	0	0	40	100	100	100	100	100	80	80	60	60	40	20	20	0			1.5332	0.584703	1.45328		1.4881	101.583	92.5813	1.4881	46.3684	73.7329		1.4881	157.537	67.2509	1.4881	148.211	123.137	1.4881	74.4422	26.3247
rep #2																					1.5783	0.65356	1.31129		1.5332	121.012	91.9374	1.5332	43.2309	74.7296		1.5332	153.697	71.0442	1.5332	148.186	141.506	1.5332	88.4605	30.4112
Col-0_21.5.21_01						1	1	1	1	1											1.6234	0.657477	1.30281		1.5783	98.5545	90.2746	1.5783	46.2822	71.2576		1.5783	145.65	67.746	1.5783	132.481	143.124	1.5783	84.2001	27.2225
Col-0_21.5.21_02						1	1	1	1	1	1										1.6685	0.634206	1.36139		1.6234	97.3995	92.4083	1.6234	44.4313	66.9373		1.6234	157.901	73.368	1.6234	150.057	128.115	1.6234	85.1096	27.8308
Col-0_21.5.21_03					1	1	1	1
Col-0_21.5.21_04							1	1	1	1
Col-0_21.5.21_05							1	1	1	1											1.8038	0.763854	1.11		1.7587	118.97	94.3482	1.7587	46.7573	64.9353		1.7587	143.018	77.9997	1.7587	110.766	112.48	1.7587	79.1027	30.6764
frequency (%)	0	0	0	0	20	60	100	100	80	80	20	0	0	0	0	0	0	0			1.8488	0.73064	1.07814		1.8038	123.58	91.5373	1.8038	48.9069	68.7982		1.8038	152.685	73.2955	1.8038	94.0704	105.029	1.8038	79.6281	29.0255
caspQ_21.5.21_01					1	1	1	1	1	1	1	1	1	1	1	1	1
caspQ_21.5.21_02					1	1	1	1	1	1	1	1	1
caspQ_21.5.21_03					1	1	1	1	1	1	1	1	1	1
caspQ_21.5.21_04								1	1	1	1	1	1	1							1.939	0.879598	0.885599		1.8939	124.829	86.8094	1.8939	42.6082	66.4552		1.8939	133.151	94.0446	1.8939	101.098	112.351	1.8939	85.8896	33.488
caspQ_21.5.21_05					1	1	1	1	1	1	1	1									1.9841	0.970424	1.00309		1.939	112.089	85.9842	1.939	49.1735	64.2632		1.939	122.145	89.2414	1.939	92.4333	97.107	1.939	84.3032	37.9687
frequency (%)	0	0	0	0	80	80	80	100	100	100	100	100	80	60	20	20	20	0			2.2096	1.2466	0.626615		2.1645	83.9557	89.5057	2.1645	45.4536	64.0557		2.1645	107.898	95.6349	2.1645	74.4618	71.6991	2.1645	93.7282	55.6933
rep #3																					2.2547	1.29264	0.624039		2.2096	95.6545	89.0952	2.2096	45.4002	64.1636		2.2096	93.4304	97.003	2.2096	66.0931	65.6136	2.2096	88.0696	53.5958
Col-0_16.06.21_01					1	1	1	1	1	1											2.2998	1.36074	0.528849		2.2547	85.3866	89.0515	2.2547	42.2603	63.4175		2.2547	81.3222	118.902	2.2547	57.006	79.1145	2.2547	102.067	61.4113
Col-0_16.06.21_02						1	1	1	1												2.3449	1.38254	0.606303		2.2998	78.9171	90.11	2.2998	46.8508	70.6216		2.2998	99.4172	111.593	2.2998	59.2473	74.6327	2.2998	116.92	65.3238
Col-0_16.06.21_03					1	1	1	1	1	1											2.39	1.30846	0.629201		2.3449	83.6645	90.3538	2.3449	43.1719	75.0651		2.3449	98.8178	113.814	2.3449	56.256	74.2547	2.3449	96.1849	73.2755
Col-0_16.06.21_04					1	1	1	1													2.4351	1.29478	0.628075		2.39	73.3095	88.4138	2.39	40.8262	77.846		2.39	81.0257	103.446	2.39	53.5056	73.4707	2.39	102.464	76.1515
Col-0_16.06.21_05					1	1	1	1	1	1	1										2.4802	1.35532	0.575082		2.4351	75.052	90.1517	2.4351	48.0101	80.7907		2.4351	73.3724	104.72	2.4351	52.8414	70.7708	2.4351	90.89	82.906
Col-0_16.06.21_06					1	1	1	1	1	1											2.5253	1.21748	0.62429		2.4802	76.1744	89.2119	2.4802	41.2815	80.7904		2.4802	74.6908	111.945	2.4802	52.7972	69.404	2.4802	92.6075	93.5074
frequency (%)	0	0	0	0	83.3333	100	100	100	83.3333	66.6667	16.6667	0	0	0	0	0	0	0			2.5703	1.25123	0.726952		2.5253	75.6517	91.5186	2.5253	42.4129	79.9075		2.5253	87.4444	113.681	2.5253	53.0457	73.0791	2.5253	103.339	107.676
caspQ_16.06.21_01					1	1	1	1	1	1	1	1	1	1							2.6154	1.30877	0.841881		2.5703	76.1904	89.6724	2.5703	50.8809	82.1659		2.5703	80.7094	118.3	2.5703	55.2337	66.8266	2.5703	102.67	121.122
caspQ_16.06.21_02						1	1	1	1	1	1	1	1	1							2.6605	1.1483	0.771503		2.6154	75.313	88.2263	2.6154	49.1087	85.9541		2.6154	76.059	113.093	2.6154	50.9985	52.3083	2.6154	103.759	129.848
caspQ_16.06.21_03					1	1	1	1	1	1	1	1	1	1	1						2.7056	1.08835	0.907491		2.6605	70.6174	89.0827	2.6605	48.7838	87.105		2.6605	75.9674	127.517	2.6605	48.3253	48.3152	2.6605	108.131	133.784
caspQ_16.06.21_04					1	1	1	1	1	1	1	1	1	1	1						2.7507	0.994374	0.781578		2.7056	73.6612	86.7698	2.7056	49.0283	84.2434		2.7056	83.0187	100.381	2.7056	58.0039	41.3272	2.7056	109.469	137.768
caspQ_16.06.21_05					1	1	1	1	1	1	1	1									2.7958	0.945058	0.810003		2.7507	81.9109	88.318	2.7507	49.8168	89.9786		2.7507	87.4971	115.72	2.7507	56.4003	35.1936	2.7507	116.188	150.529
caspQ_16.06.21_06					1	1	1	1	1	1	1	1	1	1							2.8409	0.779305	0.832711		2.7958	86.3195	88.2451	2.7958	47.9954	87.5463		2.7958	90.3235	116.993	2.7958	50.4431	31.7884	2.7958	128.994	152.81
caspQ_16.06.21_07						1	1	1	1	1	1	1	1	1	1						2.886	0.783815	0.90034		2.8409	93.3851	89.7766	2.8409	49.6929	85.879		2.8409	84.5282	124.154	2.8409	50.246	39.1656	2.8409	135.85	153.535
frequency (%)	0	0	0	0	71.4286	100	100	100	100	100	100	100	85.7143	85.7143	42.8571	0	0	0			2.9311	0.807316	0.918777		2.886	98.6051	88.5785	2.886	51.0631	87.6061		2.886	92.4085	111.299	2.886	52.937	30.6725	2.886	104.934	150.291
																					2.9762	0.695605	1.06805		2.9311	99.7559	86.228	2.9311	52.11	87.7206		2.9311	95.2267	112.496	2.9311	44.9088	28.5491	2.9311	94.3737	148.214
																					3.0213	0.800581	0.989649		2.9762	99.7349	85.007	2.9762	52.0082	88.4463		2.9762	100.553	102.885	2.9762	50.2125	32.933	2.9762	107.316	156.896
																					3.0664	0.670976	0.992957		3.0213	89.2232	85.2758	3.0213	49.0086	88.2129		3.0213	93.2738	105.14	3.0213	49.1769	42.733	3.0213	101.667	158.104
																					3.1115	0.778453	0.928822		3.0664	89.3516	83.0545	3.0664	47.5622	92.249		3.0664	86.9605	98.2881	3.0664	42.5338	40.1778	3.0664	113.952	149.438
																					3.1566	0.817217	0.866783		3.1115	91.1675	84.0901	3.1115	57.3068	94.7343		3.1115	98.7019	112.227	3.1115	50.9944	29.1236	3.1115	107.059	148.01
																					3.2017	0.856025	0.829245		3.1566	80.0468	82.9045	3.1566	55.277	98.7431		3.1566	107.833	117.427	3.1566	46.2918	25.7327	3.1566	89.6833	144.618
																					3.2468	0.817968	0.760073		3.2017	81.8886	84.9757	3.2017	59.9675	97.5123		3.2017	98.3658	116.596	3.2017	45.3229	29.7235	3.2017	108.053	141.435
																					3.2918	0.849737	0.752224		3.2468	78.669	86.3593	3.2468	60.4147	103.087		3.2468	100.045	119.439	3.2468	44.6547	30.2018	3.2468	114.873	141.332
																					3.3369	0.825441	0.742982		3.2918	70.0498	86.3739	3.2918	55.6281	109.35		3.2918	108.662	103.235	3.2918	50.8573	28.5081	3.2918	117.625	146.559
																					3.382	0.940202	0.705862		3.3369	67.3546	90.2058	3.3369	55.8201	114.296		3.3369	104.984	103.536	3.3369	55.4506	25.9482	3.3369	101.385	136.055
																					3.4271	0.937456	0.615691		3.382	62.0432	91.9249	3.382	63.7252	113.947		3.382	110.162	93.1314	3.382	64.7654	25.2111	3.382	84.0792	129.056
																					3.4722	1.01387	0.739759		3.4271	66.3427	92.0895	3.4271	62.2812	118.517		3.4271	114.448	91.5664	3.4271	64.3492	21.2597	3.4271	110.255	126.977
																					3.5173	0.95123	0.702337		3.4722	61.3546	94.2732	3.4722	51.744	121.154		3.4722	111.986	85.3433	3.4722	69.0651	22.452	3.4722	114.331	123.066
																					3.5624	1.04193	0.79401		3.5173	62.7133	98.8928	3.5173	52.448	121.04		3.5173	124.12	65.9381	3.5173	75.3301	25.7745	3.5173	98.9099	131.044
																					3.6075	1.1267	0.750433		3.5624	60.9653	99.545	3.5624	53.9396	119.429		3.5624	115.322	71.3079	3.5624	71.1295	25.3328	3.5624	104.421	134.308
																					3.6526	1.09247	0.848827		3.6075	59.9922	98.6886	3.6075	51.5849	128.13		3.6075	118.372	63.058	3.6075	77.9723	33.2201	3.6075	111.511	137.447
																					3.6977	1.06271	0.804841		3.6526	61.7625	101.56	3.6526	54.4581	127.94		3.6526	121.617	64.0368	3.6526	83.3258	35.5434	3.6526	108.825	139.66
																					3.7428	1.20885	0.87634		3.6977	60.339	103.056	3.6977	50.5585	124.048		3.6977	118.332	82.4379	3.6977	72.0975	53.0768	3.6977	113.213	140.265
																					3.7879	1.18396	0.836968		3.7428	58.1936	100.847	3.7428	57.6071	126.897		3.7428	117.736	85.7452	3.7428	72.4882	56.674	3.7428	99.3451	136.018
																					3.833	1.21041	0.903315		3.7879	60.4482	98.4927	3.7879	62.7842	127.601		3.7879	119.229	111.425	3.7879	80.1852	50.5328	3.7879	100.8	140.31
																					3.8781	1.05076	0.913952		3.833	64.984	100.222	3.833	65.3826	136.082		3.833	119.59	96.3685	3.833	75.4632	47.6652	3.833	104.781	137.503
																					3.9232	0.980932	0.976861		3.8781	66.6543	97.2071	3.8781	60.957	133.301		3.8781	120.394	108.165	3.8781	66.4351	46.23	3.8781	111.536	120.391
																					3.9683	0.890988	0.82995		3.9232	67.3472	99.1512	3.9232	68.8531	136.654		3.9232	130.344	91.2416	3.9232	70.3084	54.4556	3.9232	139.465	120.461
																					4.0133	0.969181	1.00357		3.9683	63.5512	98.3886	3.9683	74.3273	139.953		3.9683	138.929	73.7331	3.9683	63.7974	57.3526	3.9683	116.753	103.038
																					4.0584	0.964484	0.9807		4.0133	67.4305	97.7155	4.0133	66.9168	142.13		4.0133	143.973	80.8164	4.0133	57.3312	56.4156	4.0133	111.596	99.8435
																					4.1035	0.896018	0.909184		4.0584	64.718	99.5013	4.0584	61.5297	137.053		4.0584	126.791	83.7863	4.0584	60.5826	52.7079	4.0584	106.388	90.9745
																					4.1486	0.963891	0.942828		4.1035	69.5432	99.3221	4.1035	63.6383	141.464		4.1035	132.295	90.2974	4.1035	54.4837	57.0668	4.1035	124.187	91.2628
																					4.1937	0.889253	0.953663		4.1486	64.7588	100.439	4.1486	65.3194	134.392		4.1486	114.991	81.8402	4.1486	56.881	54.6933	4.1486	90.5016	86.3076
																					4.2388	0.936719	0.915957		4.1937	69.7203	102.227	4.1937	62.1171	139.782		4.1937	125.436	82.8156	4.1937	56.4978	54.5152	4.1937	102.836	73.4604
																					4.2839	0.901134	0.841371		4.2388	59.6874	105.854	4.2388	68.1615	137.633		4.2388	115.347	89.5845	4.2388	54.3846	68.0073	4.2388	93.1568	74.0991
																					4.329	0.883385	1.02409		4.2839	77.9674	105.3	4.2839	63.5029	135.05		4.2839	125.968	95.2722	4.2839	57.0796	62.1297	4.2839	89.5896	70.7486
																					4.3741	0.846283	1.04966		4.329	74.3029	105.946	4.329	57.9804	132.119		4.329	119.414	100.51	4.329	46.3757	44.3431	4.329	88.2076	72.2499
																					4.4192	0.797025	0.924563		4.3741	80.111	105.073	4.3741	63.6752	132.734		4.3741	132.94	98.53	4.3741	49.4889	38.5236	4.3741	71.2684	69.6269
																					4.4643	0.929261	0.992192		4.4192	82.961	104.806	4.4192	66.0488	131.851		4.4192	114.037	112.263	4.4192	58.3382	44.1074	4.4192	74.4992	64.5659
																					4.5094	0.890915	1.00716		4.4643	92.9859	105.638	4.4643	72.1694	138.604		4.4643	127.719	92.384	4.4643	63.0942	39.7477	4.4643	65.775	67.4431
																					4.5545	0.699406	1.00051		4.5094	96.1728	102.739	4.5094	60.0594	137.011		4.5094	125.189	104.593	4.5094	52.9771	36.8252	4.5094	95.393	60.0182
																					4.5996	0.65593	1.03852		4.5545	106.467	103.51	4.5545	58.6917	137.563		4.5545	136.044	108.664	4.5545	60.2294	39.3004	4.5545	78.9273	64.2861
																					4.6447	0.625158	1.02377		4.5996	117.166	101.11	4.5996	62.1598	137.577		4.5996	133.061	98.644	4.5996	57.068	34.8012	4.5996	94.251	68.4602
																					4.6898	0.626835	0.945467		4.6447	116.147	100.56	4.6447	66.6912	132.04		4.6447	128.324	98.8213	4.6447	53.75	33.8391	4.6447	94.5201	72.3849
																					4.7348	0.578849	1.14254		4.6898	117.307	100.037	4.6898	62.8794	129.706		4.6898	131.15	92.2182	4.6898	60.5043	37.41	4.6898	89.9209	68.5454
																					4.7799	0.581321	1.16405		4.7348	107.413	98.4656	4.7348	75.7007	122.052		4.7348	119.632	85.7198	4.7348	50.4752	34.2434	4.7348	75.2307	78.2513
																					4.825	0.520356	1.11938		4.7799	102.853	95.0838	4.7799	77.2686	114.55		4.7799	111.662	87.5048	4.7799	62.171	37.8437	4.7799	72.4325	83.0715
																					4.8701	0.583648	1.0929		4.825	86.7854	91.6019	4.825	73.0408	110.888		4.825	116.396	75.4271	4.825	64.2542	31.9017	4.825	69.5346	91.7215
																					4.9152	0.655236	1.18778		4.8701	84.1655	91.4936	4.8701	63.3544	101.682		4.8701	117.958	74.2248	4.8701	59.3972	28.6286	4.8701	81.7945	98.5271
																					4.9603	0.838594	1.12665		4.9152	72.9288	91.6102	4.9152	75.8607	99.2328		4.9152	108.518	95.4057	4.9152	55.256	26.2249	4.9152	76.9483	100.611
																					5.0054	0.792921	1.04559		4.9603	80.0061	88.6722	4.9603	87.6195	95.4749		4.9603	117.786	82.1937	4.9603	46.2979	32.7203	4.9603	76.5148	107.796
																					5.0505	0.799858	1.04884		5.0054	59.4277	87.6366	5.0054	84.4755	93.067		5.0054	116.709	82.1914	5.0054	44.393	34.8978	5.0054	87.0179	105.547
																					5.0956	0.704927	1.03145		5.0505	58.8754	91.3935	5.0505	97.5644	92.9452		5.0505	115.109	91.951	5.0505	57.7752	40.9368	5.0505	98.0583	107.654
																					5.1407	0.828375	1.06385		5.0956	63.2069	90.5205	5.0956	100.591	90.5092		5.0956	105.034	112.058	5.0956	67.6307	31.1336	5.0956	99.3868	101.704
																					5.1858	0.769419	0.998679		5.1407	67.1195	90.9726	5.1407	94.5557	95.0708		5.1407	102.498	101.614	5.1407	64.7334	33.5477	5.1407	90.1763	103.718
																					5.2309	0.930533	0.940092		5.1858	64.9371	91.3623	5.1858	97.6636	106.6		5.1858	100.848	85.7958	5.1858	63.0434	32.5402	5.1858	88.5635	112.273
																					5.276	0.826872	1.1009		5.2309	64.2954	90.335	5.2309	115.821	114.655		5.2309	101.211	99.7921	5.2309	65.2186	37.709	5.2309	94.1957	107.344
																					5.3211	0.87798	0.983413		5.276	63.331	91.5186	5.276	127.204	126.951		5.276	93.758	106.934	5.276	58.1878	30.5683	5.276	103.673	110.728
																					5.3662	0.803703	0.992227		5.3211	59.991	92.2187	5.3211	142.185	149.678		5.3211	87.5588	123.406	5.3211	63.3371	43.4868	5.3211	110.769	112.143
																					5.4113	0.75696	0.955509		5.3662	63.7098	92.1187	5.3662	166.144	168.478		5.3662	76.0769	122.22	5.3662	54.7316	47.5248	5.3662	93.7614	118.159
																					5.4563	0.737939	1.09224		5.4113	69.8714	91.5852	5.4113	162.3	192.891		5.4113	92.849	149.139	5.4113	62.1984	50.1639	5.4113	88.4179	115.338
																					5.5014	0.747117	1.08035		5.4563	64.5885	91.3498	5.4563	188.674	220.706		5.4563	85.1366	143.023	5.4563	66.965	53.1969	5.4563	108.004	121.428
																					5.5465	0.811074	0.909947		5.5014	64.631	91.0664	5.5014	190.319	248.903		5.5014	86.3634	128.092	5.5014	53.7027	53.406	5.5014	109.645	135.018
																					5.5916	0.770503	0.889443		5.5465	62.3598	91.9749	5.5465	216.493	286.32		5.5465	81.4916	122.852	5.5465	65.1531	61.3139	5.5465	91.3506	136.656
																					5.6367	0.844332	0.937722		5.5916	65.4819	93.6544	5.5916	230.149	319.656		5.5916	77.1011	109.871	5.5916	73.4242	64.6471	5.5916	116.147	135.474
																					5.6818	0.893156	0.852974		5.6367	67.0263	92.8626	5.6367	236.93	345.385		5.6367	78.8619	120.325	5.6367	96.5734	75.7559	5.6367	123.655	151.001
																					5.7269	0.98852	0.639991		5.6818	70.9494	92.9334	5.6818	261.581	361.332		5.6818	75.2767	122.406	5.6818	92.6909	80.4435	5.6818	90.1031	154.837
																					5.772	0.911859	0.553163		5.7269	73.6421	96.0881	5.7269	275.509	371.45		5.7269	78.8189	112.83	5.7269	101.05	80.141	5.7269	110.816	156.29
																					5.8171	1.08401	0.537526		5.772	75.3383	97.1717	5.772	314.517	371.954		5.772	72.7203	111.308	5.772	102.023	93.5389	5.772	109.589	163.032
																					5.8622	0.950825	0.541486		5.8171	82.1891	94.3524	5.8171	301.907	353.811		5.8171	78.1537	93.4377	5.8171	114.053	114.467	5.8171	110.345	155.781
																					5.9073	1.2528	0.454186		5.8622	101.529	98.0427	5.8622	308.881	337.643		5.8622	77.1605	92.3921	5.8622	133.844	123.654	5.8622	121.942	162.423
																					5.9524	1.23712	0.370225		5.9073	89.1887	96.0986	5.9073	302.085	319.489		5.9073	78.3825	93.9479	5.9073	133.401	135.419	5.9073	111.421	162.982
																					5.9975	1.33173	0.304153		5.9524	76.1491	98.6594	5.9524	278.593	304.271		5.9524	91.538	90.8213	5.9524	151.152	131.61	5.9524	116.634	158.043
																					6.0426	1.53514	0.328275		5.9975	75.6622	98.6178	5.9975	299.526	280.756		5.9975	88.8339	70.8933	5.9975	132.777	124.936	5.9975	118.23	169.649
																					6.0877	1.64289	0.270894		6.0426	75.6468	99.1324	6.0426	282.906	251.146		6.0426	96.7815	89.7504	6.0426	153.944	132.59	6.0426	119.025	170.63
																					6.1328	1.68889	0.241485		6.0877	72.4679	98.4156	6.0877	257.39	224.535		6.0877	102.599	83.8647	6.0877	148.235	114.902	6.0877	111.005	173.662
																					6.1778	1.53981	0.273537		6.1328	67.4607	99.0928	6.1328	267.68	202.083		6.1328	97.2414	77.6116	6.1328	161.115	125.936	6.1328	94.7765	166.617
																					6.2229	1.63618	0.355723		6.1778	56.6424	101.56	6.1778	214.193	176.122		6.1778	110.274	72.7646	6.1778	159.934	134.077	6.1778	88.6742	175.07
																					6.268	1.6647	0.33697		6.2229	55.6774	99.5054	6.2229	211.811	156.368		6.2229	98.5969	72.5251	6.2229	134.957	128.459	6.2229	98.3189	174.643
																					6.3131	1.77771	0.36383		6.268	61.76	99.4346	6.268	185.987	140.926		6.268	100.572	74.1338	6.268	139.1	124.447	6.268	103.947	164.894
																					6.3582	1.91034	0.372092		6.3131	62.0981	100.249	6.3131	166.133	135.783		6.3131	130.093	74.7407	6.3131	141.918	127.896	6.3131	102.696	176.819
																					6.4033	1.83973	0.449636		6.3582	58.5052	98.2927	6.3582	152.13	125.673		6.3582	131.257	62.9808	6.3582	136.25	134.285	6.3582	94.9136	163.711
																					6.4484	1.65642	0.560711		6.4033	60.9307	100.212	6.4033	151.107	121.259		6.4033	122.786	75.168	6.4033	135.715	123.221	6.4033	98.8563	144.159
																					6.4935	1.71699	0.562405		6.4484	64.5095	101.32	6.4484	154.029	113.97		6.4484	130.245	63.575	6.4484	134.56	115.304	6.4484	114.532	143.093
																					6.5386	1.54252	0.574852		6.4935	72.0502	101.602	6.4935	131.258	111.585		6.4935	120.876	73.0076	6.4935	144.556	98.4627	6.4935	116.735	140.417
																					6.5837	1.46129	0.674262		6.5386	70.6859	101.787	6.5386	99.6352	107.907		6.5386	125.261	80.6495	6.5386	131.216	103.489	6.5386	124.335	116.844
																					6.6288	1.52843	0.631121		6.5837	76.27	103.31	6.5837	109.403	112.685		6.5837	113.554	76.0316	6.5837	139.262	109.927	6.5837	101.158	101.528
																					6.6739	1.53572	0.661059		6.6288	66.7641	101.877	6.6288	100.411	110.7		6.6288	134.842	73.8172	6.6288	129.885	109.377	6.6288	103.237	90.4611
																					6.719	1.33353	0.8037		6.6739	61.0362	103.935	6.6739	91.4659	112.384		6.6739	119.942	69.6957	6.6739	122.506	107.409	6.6739	104.282	77.7306
																					6.7641	1.23897	0.770841		6.719	66.1033	101.177	6.719	94.8404	109.28		6.719	129.183	75.138	6.719	129.413	94.5392	6.719	100.819	68.6317
																					6.8092	1.30567	0.946761		6.7641	62.2216	100.595	6.7641	78.9538	113.67		6.7641	140.182	75.5503	6.7641	125.606	76.0338	6.7641	99.5656	64.0427
																					6.8543	1.23462	0.952115		6.8092	63.8653	100.449	6.8092	86.443	115.605		6.8092	128.96	72.3316	6.8092	113.237	71.812	6.8092	96.6226	56.9026
																					6.8994	1.14825	0.920531		6.8543	58.4941	98.4844	6.8543	75.5981	113.499		6.8543	152.21	87.2779	6.8543	101.7	63.79	6.8543	90.3041	56.5437
																					6.9444	1.05631	0.961217		6.8994	59.6189	101.141	6.8994	65.9873	119.74		6.8994	146.376	102.816	6.8994	117.588	58.3318	6.8994	95.5795	44.868
																					6.9895	0.994171	1.02893		6.9444	67.9457	103.119	6.9444	67.693	118.713		6.9444	148.733	98.8501	6.9444	103.452	51.7446	6.9444	81.7851	42.6137
																					7.0346	0.845416	1.10317		6.9895	60.9659	103.116	6.9895	64.0231	117.434		6.9895	143.636	95.3977	6.9895	85.8344	64.1851	6.9895	88.721	40.0381
																					7.0797	1.00675	1.09792		7.0346	65.73	104.108	7.0346	61.4001	120.338		7.0346	143.741	101.511	7.0346	80.7075	61.8371	7.0346	63.6998	34.3153
																					7.1248	0.881015	1.00125		7.0797	76.386	101.174	7.0797	54.5738	118.47		7.0797	130.311	86.7229	7.0797	78.546	59.9642	7.0797	74.5895	35.6474
																					7.1699	0.831613	1.02519		7.1248	77.2881	100.545	7.1248	60.0619	115.236		7.1248	128.516	92.2309	7.1248	72.6808	56.7364	7.1248	89.9745	35.9431
																					7.215	0.80405	1.09823		7.1699	88.7401	99.57	7.1699	61.3065	117.396		7.1699	118.29	106.998	7.1699	70.3044	59.1321	7.1699	82.1368	39.178
																					7.2601	0.730438	1.10175		7.215	78.0236	100.31	7.215	56.8022	112.384		7.215	105.505	83.4466	7.215	67.0672	68.7655	7.215	77.598	41.4701
																					7.3052	0.62604	1.17191		7.2601	79.9493	98.301	7.2601	56.7185	115.93		7.2601	109.897	101.911	7.2601	63.2629	80.1295	7.2601	75.057	42.1343
																					7.3503	0.697657	1.0893		7.3052	79.7303	96.9925	7.3052	56.5741	110.778		7.3052	101.68	99.0182	7.3052	55.4506	77.8113	7.3052	86.088	38.9055
																					7.3954	0.644121	0.979386		7.3503	78.5314	97.1217	7.3503	56.9704	110.709		7.3503	117.796	125.385	7.3503	57.916	81.3933	7.3503	82.5651	37.5392
																					7.4405	0.814832	1.00259		7.3954	79.7087	97.6468	7.3954	60.733	106.973		7.3954	107.759	125.054	7.3954	61.4377	72.4032	7.3954	71.2931	33.6838
																					7.4856	0.697802	0.962606		7.4405	87.896	95.188	7.4405	56.4855	103.744		7.4405	103.837	123.354	7.4405	54.159	74.1676	7.4405	77.9318	32.2142
																					7.5307	0.688161	0.889948		7.4856	77.3584	91.7519	7.4856	50.25	106.922		7.4856	91.9774	116.314	7.4856	54.4959	60.0457	7.4856	85.4221	32.1181
																					7.5758	0.667666	0.990447		7.5307	86.0659	91.0351	7.5307	51.4487	102.625		7.5307	91.0531	124.368	7.5307	70.2032	64.2989	7.5307	101.387	30.0462
																					7.6209	0.658589	1.04762		7.5758	86.7187	90.9622	7.5758	49.0316	99.5545		7.5758	77.9416	119.203	7.5758	71.8002	64.8988	7.5758	85.3378	29.7056
																					7.6659	0.636981	1.02748		7.6209	80.227	86.4927	7.6209	51.4733	100.934		7.6209	78.2198	108.026	7.6209	75.0451	63.2847	7.6209	61.3256	31.1095
																					7.711	0.628916	0.832516		7.6659	70.2978	87.7637	7.6659	50.3673	95.7214		7.6659	71.2612	95.0637	7.6659	66.8614	74.9313	7.6659	78.8839	32.376
																					7.7561	0.679706	0.905095		7.711	75.2007	86.0822	7.711	46.3799	97.6418		7.711	68.1719	120.221	7.711	75.0242	86.3517	7.711	81.4641	31.6813
																					7.8012	0.714207	0.956739		7.7561	82.7303	87.7929	7.7561	46.1173	92.4813		7.7561	57.5672	108.595	7.7561	63.0464	96.9297	7.7561	93.3263	33.2106
																					7.8463	0.662232	1.03234		7.8012	84.3611	89.2869	7.8012	45.4495	89.7609		7.8012	61.9769	111.733	7.8012	75.0598	121.514	7.8012	83.0165	32.915
																					7.8914	0.638311	1.00856		7.8463	70.064	92.3458	7.8463	42.6722	89.4845		7.8463	52.8222	106.273	7.8463	73.661	138.862	7.8463	66.6572	30.3455
																					7.9365	0.616877	1.0098		7.8914	87.0655	93.446	7.8914	41.3168	87.4741		7.8914	56.6867	100.253	7.8914	83.8726	142.418	7.8914	85.6248	29.9489
																					7.9816	0.691804	0.89997		7.9365	84.047	98.9449	7.9365	46.3914	86.7152		7.9365	79.8116	114.038	7.9365	90.1468	161.598	7.9365	91.7245	32.5293
																					8.0267	0.625158	0.981306		7.9816	89.1998	98.2739	7.9816	44.7783	89.0779		7.9816	74.723	81.5477	7.9816	93.5481	172.985	7.9816	90.0103	33.9868
																					8.0718	0.606889	1.01638		8.0267	75.7196	98.1281	8.0267	52.0361	93.1414		8.0267	75.1821	102.977	8.0267	90.9897	176.069	8.0267	92.6067	32.3091
																					8.1169	0.723356	1.06534		8.0718	76.1991	99.8576	8.0718	43.3663	96.1725		8.0718	73.0351	99.7541	8.0718	105.897	182.327	8.0718	86.2856	33.4466
																					8.162	0.773798	1.00893		8.1169	81.2741	104.01	8.1169	44.0498	103.017		8.1169	75.402	95.7086	8.1169	128.015	160.905	8.1169	70.0498	33.1838
																					8.2071	0.726579	0.942403		8.162	68.3196	101.7	8.162	40.1074	108.375		8.162	84.6393	103.125	8.162	129.726	157.89	8.162	86.507	35.8713
																					8.2522	0.743634	0.823301		8.2071	79.4292	103.987	8.2071	45.8096	113.097		8.2071	77.8721	107.559	8.2071	123.427	143.238	8.2071	82.6801	42.0796
																					8.2973	0.84637	1.01962		8.2522	71.3159	108.153	8.2522	46.932	115.152		8.2522	86.9437	91.001	8.2522	132.678	135.28	8.2522	84.6472	41.9165
																					8.3424	0.901654	0.868965		8.2973	70.267	104.433	8.2973	53.2931	117.799		8.2973	90.1351	78.815	8.2973	151.394	128.803	8.2973	73.6076	42.9056
																					8.3874	0.838579	0.845112		8.3424	79.0071	105.461	8.3424	48.6329	119.342		8.3424	85.8302	94.1056	8.3424	139.785	107.292	8.3424	79.8334	46.2525
																					8.4325	0.858193	0.915192		8.3874	68.7873	107.155	8.3874	46.3077	118.465		8.3874	115.338	93.3421	8.3874	157.967	95.1411	8.3874	73.7141	53.1335
																					8.4776	0.950695	0.881176		8.4325	71.9835	108.251	8.4325	44.8103	118.883		8.4325	100.607	85.5966	8.4325	172.123	102.751	8.4325	76.6221	57.7092
																					8.5227	0.992524	0.799445		8.4776	71.973	105.923	8.4776	44.3771	114.658		8.4776	123.395	86.5501	8.4776	176.845	110.364	8.4776	94.9825	66.8227
																					8.5678	1.04405	0.864971		8.5227	74.8502	108.547	8.5227	46.7606	110.009		8.5227	105.245	75.5411	8.5227	183.493	119.715	8.5227	89.2958	75.3327
																					8.6129	0.958052	0.77613		8.5678	74.5911	108.836	8.5678	44.9925	107.815		8.5678	111.153	64.7773	8.5678	170.906	131.917	8.5678	102.761	78.7672
																					8.658	1.16203	0.888717		8.6129	73.5279	107.219	8.6129	59.4342	108.988		8.6129	104.55	53.1475	8.6129	175.518	145.973	8.6129	88.331	87.9598
																					8.7031	1.02642	0.880468		8.658	81.3117	108.572	8.658	47.1298	108.084		8.658	103.107	65.292	8.658	158.102	150.185	8.658	82.3276	92.7057
																					8.7482	0.985557	0.863895		8.7031	84.4851	108.836	8.7031	50.8571	108.988		8.7031	127.923	59.2969	8.7031	155.964	165.765	8.7031	82.6256	99.3167
																					8.7933	1.07011	0.845283		8.7482	76.7544	106.14	8.7482	56.1442	113.608		8.7482	119.676	53.5609	8.7482	148.667	160.876	8.7482	81.8549	99.1001
																					8.8384	1.05645	0.809317		8.7933	74.0734	105.167	8.7933	70.4366	117.249		8.7933	120.537	61.6888	8.7933	136.337	137.885	8.7933	80.1978	100.532
																					8.8835	0.922467	0.843037		8.8384	72.334	103.298	8.8384	62.6792	123.711		8.8384	118.81	61.4354	8.8384	141.723	119.563	8.8384	89.0872	96.1925
																					8.9286	0.949452	0.761409		8.8835	72.9331	101.714	8.8835	61.3722	132.303		8.8835	105.925	78.131	8.8835	134.029	123.248	8.8835	91.366	90.5876
																					8.9737	1.03052	0.71844		8.9286	65.4461	103.633	8.9286	68.5135	138.068		8.9286	119.032	63.0971	8.9286	136.364	105.717	8.9286	101.195	86.4293
																					9.0188	1.09957	0.666402		8.9737	61.6613	98.4594	8.9737	72.1735	144.014		8.9737	111.43	58.1246	8.9737	136.125	97.9535	8.9737	92.8434	90.045
																					9.0639	1.24796	0.745169		9.0188	67.1473	97.9989	9.0188	65.9306	153.959		9.0188	109.767	50.3964	9.0188	132.132	76.1685	9.0188	91.5295	92.0293
																					9.1089	1.09955	0.675054		9.0639	75.4105	96.5174	9.0639	74.6374	159.663		9.0639	116.528	65.8978	9.0639	118.804	63.3936	9.0639	106.266	96.4735
																					9.154	1.06296	0.55092		9.1089	74.4017	94.8358	9.1089	75.5998	156.863		9.1089	109.052	56.904	9.1089	106.712	44.3213	9.1089	97.9059	103.705
																					9.1991	1.04941	0.518979		9.154	85.009	98.8511	9.154	72.8381	158.941		9.154	123.977	51.8232	9.154	101.37	42.6364	9.154	108.505	104.676
																					9.2442	1.08985	0.520549		9.1991	74.6016	100.833	9.1991	66.5222	163.958		9.1991	111.733	66.7856	9.1991	97.268	45.2595	9.1991	85.9586	109.63
																					9.2893	1.01678	0.488923		9.2442	67.5915	103.721	9.2442	58.7688	163.652		9.2442	106.074	64.2729	9.2442	77.3712	44.7944	9.2442	108.295	117.276
																					9.3344	0.906164	0.525921		9.2893	74.4356	103.071	9.2893	55.8078	164.225		9.2893	103.757	68.179	9.2893	73.7982	44.9263	9.2893	104.723	125.386
																					9.3795	1.05696	0.590117		9.3344	77.0512	106.071	9.3344	58.3176	168.624		9.3344	119.383	65.5811	9.3344	78.8214	40.633	9.3344	92.5863	137.829
																					9.4246	1.12602	0.523037		9.3795	76.5921	107.161	9.3795	57.6965	171.103		9.3795	126.84	60.4497	9.3795	94.6939	43.1015	9.3795	89.3546	143.999
																					9.4697	1.07033	0.464145		9.4246	80.641	105.629	9.4246	61.67	173.631		9.4246	126.983	71.8906	9.4246	82.7735	42.9719	9.4246	117.441	148.316
																					9.5148	1.06118	0.578064		9.4697	85.1071	106.242	9.4697	58.0993	180.036		9.4697	105.705	73.9277	9.4697	64.7771	38.2747	9.4697	121.618	162.067
																					9.5599	0.960047	0.632785		9.5148	95.9198	105.25	9.5148	54.5106	182.778		9.5148	119.523	74.0072	9.5148	66.9671	37.412	9.5148	128.996	161.932
																					9.605	1.00961	0.591375		9.5599	109.899	102.804	9.5599	55.7315	178.177		9.5599	128.42	79.5681	9.5599	65.1856	38.4699	9.5599	139.884	167.333
																					9.6501	0.95428	0.546327		9.605	112.148	100.495	9.605	59.4843	176.383		9.605	109.81	79.8203	9.605	77.1604	36.977	9.605	122.006	176.412
																					9.6952	0.838001	0.546088		9.6501	112.143	100.674	9.6501	71.9348	172.525		9.6501	104.163	90.7787	9.6501	86.4116	31.303	9.6501	126.466	179.433
																					9.7403	0.7001	0.650846		9.6952	121.295	102.314	9.6952	62.0138	169.545		9.6952	93.5146	94.4776	9.6952	86.4736	28.3797	9.6952	139.232	180.365
																					9.7854	0.861951	0.711474		9.7403	116.97	105.446	9.7403	61.2877	151.434		9.7403	81.2594	95.248	9.7403	95.6817	28.2306	9.7403	118.446	177.735
																					9.8304	0.870175	0.725939		9.7854	125.04	103.044	9.7854	59.4006	138.512		9.7854	92.0024	95.8883	9.7854	87.6697	34.8123	9.7854	149.893	173.192
																					9.8755	0.726593	0.655731		9.8304	111.824	103.56	9.8304	58.7098	126.528		9.8304	90.1007	116.863	9.8304	85.8496	38.7653	9.8304	141.529	177.096
																					9.9206	0.669184	0.669258		9.8755	109.358	103.275	9.8755	58.0887	121.409		9.8755	83.5197	135.352	9.8755	91.5934	35.0803	9.8755	128.61	181.436
																					9.9657	0.764996	0.837436		9.9206	88.1502	105.344	9.9206	63.8557	112.127		9.9206	100.548	131.207	9.9206	92.1975	31.9995	9.9206	114.412	180.189
																					10.0108	0.849795	0.717644		9.9657	99.9453	107.551	9.9657	66.5821	95.0982		9.9657	101.525	125.168	9.9657	79.33	26.6177	9.9657	127.496	175.041
																					10.0559	0.763305	0.722314		10.0108	87.5653	104.227	10.0108	63.8262	90.6335		10.0108	91.3462	119.542	10.0108	74.1462	24.9142	10.0108	125.731	179.662
																					10.101	0.765155	0.879023		10.0559	88.6994	107.428	10.0559	67.4387	82.5193		10.0559	77.4129	116.457	10.0559	76.3768	23.6885	10.0559	125.576	176.957
																					10.1461	0.733863	0.753188		10.101	101.155	102.043	10.101	66.9078	79.7934		10.101	75.2689	130.68	10.101	82.8319	31.2847	10.101	111.268	177.33
																					10.1912	0.854088	0.696627		10.1461	89.8915	103.25	10.1461	64.5318	79.2026		10.1461	81.3349	117.154	10.1461	98.864	33.0181	10.1461	105.09	176.292
																					10.2363	0.630853	0.751408		10.1912	91.0953	103.769	10.1912	59.8912	77.2834		10.1912	75.3459	123.557	10.1912	89.9572	34.051	10.1912	98.1197	167.739
																					10.2814	0.700837	0.76597		10.2363	91.1922	103.631	10.2363	58.7418	74.1479		10.2363	88.5564	114.372	10.2363	93.6456	35.8674	10.2363	83.0837	163.442
																					10.3265	0.708469	0.806081		10.2814	82.7346	106.317	10.2814	54.075	72.9886		10.2814	78.8783	112.942	10.2814	93.7788	37.6943	10.2814	122.47	161.693
																					10.3716	0.688985	0.722618		10.3265	86.3633	108.249	10.3265	52.1838	69.6833		10.3265	86.4434	110.388	10.3265	92.0989	32.5438	10.3265	104.536	154.234
																					10.4167	0.77588	0.790743		10.3716	81.4913	108.615	10.3716	49.1645	66.6098		10.3716	89.6135	103.93	10.3716	100.162	33.0392	10.3716	108.101	141.871
																					10.4618	0.820382	0.75809		10.4167	81.6998	110.966	10.4167	43.8512	63.1761		10.4167	82.3905	107.207	10.4167	101.071	33.8176	10.4167	104.345	140.434
																					10.5069	0.838348	0.76975		10.4618	78.8226	112.172	10.4618	43.45	63.0423		10.4618	84.8068	122.782	10.4618	109.966	40.0908	10.4618	109.835	134.338
																					10.5519	0.863063	0.697766		10.5069	80.069	110.724	10.5069	43.8233	59.8751		10.5069	90.8317	109.441	10.5069	120.959	41.0441	10.5069	124.282	130.936
																					10.597	0.826207	0.617539		10.5519	86.5361	111.912	10.5519	44.9104	57.2057		10.5519	95.2925	119.106	10.5519	122.039	45.8185	10.5519	129.11	130.812
																					10.6421	0.925156	0.615845		10.597	101.188	111.899	10.597	38.574	59.0316		10.597	83.59	109.289	10.597	120.069	64.4141	10.597	117.158	126.22
																					10.6872	1.01185	0.572954		10.6421	103.043	108.476	10.6421	41.727	61.8648		10.6421	111.44	103.215	10.6421	102.238	76.0147	10.6421	107.703	124.274
																					10.7323	1.09575	0.601036		10.6872	109.699	104.417	10.6872	40.8738	60.459		10.6872	107.399	98.1327	10.6872	100.573	88.7264	10.6872	97.8846	119.262
																					10.7774	1.1001	0.626785		10.7323	122.139	104.936	10.7323	39.538	61.503		10.7323	107.789	109.328	10.7323	106.764	91.1154	10.7323	112.123	122.062
																					10.8225	1.07416	0.56417		10.7774	119.58	98.6032	10.7774	42.2521	60.8098		10.7774	106.88	98.0763	10.7774	130.011	109.571	10.7774	111.332	119.575
																					10.8676	1.06618	0.682345		10.8225	126.643	101.735	10.8225	41.5761	59.606		10.8225	113.123	83.6286	10.8225	126.687	107.269	10.8225	120.931	116.691
																					10.9127	1.02448	0.692361		10.8676	138.795	102.148	10.8676	36.7083	61.5026		10.8676	122.756	95.4288	10.8676	114.502	103.986	10.8676	127.639	121.507
																					10.9578	1.04768	0.678862		10.9127	144.554	100.122	10.9127	39.7194	63.2151		10.9127	131.07	106.097	10.9127	114.241	116.979	10.9127	158.762	115.615
																					11.0029	1.08371	0.714238		10.9578	138.642	100.07	10.9578	38.5789	56.8064		10.9578	137.219	99.5134	10.9578	102.597	121.783	10.9578	121.57	117.729
																					11.048	1.07007	0.78486		11.0029	140.127	102.944	11.0029	38.1227	53.7669		11.0029	127.749	79.9838	11.0029	97.0114	96.9405	11.0029	136.821	116.415
																					11.0931	1.06768	0.731941		11.048	137.374	101.987	11.048	41.0124	50.8477		11.048	146.269	82.8824	11.048	120.578	102.407	11.048	157.364	112.732
																					11.1382	1.13112	0.852526		11.0931	144.165	101.531	11.0931	43.1095	49.338		11.0931	132.528	103.362	11.0931	107.576	122.064	11.0931	154.005	111.236
																					11.1833	0.962504	0.776447		11.1382	148.904	104.754	11.1382	38.3213	47.9778		11.1382	120.501	84.2677	11.1382	104.033	135.788	11.1382	139.844	120.68
																					11.2284	1.0898	0.737075		11.1833	163.982	102.387	11.1833	46.0812	48.0981		11.1833	109.047	92.3379	11.1833	120.567	144.78	11.1833	128.901	113.5
																					11.2734	0.994966	0.73001		11.2284	150.191	102.548	11.2284	47.563	46.2007		11.2284	120.875	96.0149	11.2284	122.017	145.553	11.2284	135.967	115.755
																					11.3185	1.04571	0.745698		11.2734	132.137	98.1156	11.2734	41.992	48.0117		11.2734	121.329	101.762	11.2734	141.553	179.107	11.2734	124.109	113.811
																					11.3636	0.864538	0.817684		11.3185	143.1	94.4149	11.3185	34.3183	46.8542		11.3185	109.469	90.7154	11.3185	135.004	222.944	11.3185	105.461	112.891
																					11.4087	0.922699	0.82177		11.3636	154.501	90.0016	11.3636	42.0774	45.882		11.3636	124.787	88.3834	11.3636	156.944	241.191	11.3636	118.897	116.018
																					11.4538	0.816118	0.939095		11.4087	165.16	91.0518	11.4087	44.0465	45.4543		11.4087	109.632	90.2524	11.4087	162.185	259.042	11.4087	113.842	113.546
																					11.4989	0.789134	0.9193		11.4538	205.668	89.2682	11.4538	49.5239	47.744		11.4538	113.296	93.1464	11.4538	160.499	256.305	11.4538	117.225	112.249
																					11.544	0.93153	0.898232		11.4989	213.494	86.0988	11.4989	54.6009	47.9026		11.4989	108.13	107.612	11.4989	167.243	287.625	11.4989	104.228	103.757
																					11.5891	0.923479	0.840446		11.544	217.543	83.7047	11.544	50.5954	48.9095		11.544	125.624	90.614	11.544	152.026	322.584	11.544	91.6538	108.375
																					11.6342	0.812852	0.837877		11.5891	207.872	81.921	11.5891	51.822	49.0958		11.5891	111.712	91.1104	11.5891	167.776	324.028	11.5891	100.115	101.333
																					11.6793	0.844418	0.753483		11.6342	219.08	81.1417	11.6342	52.4734	49.3015		11.6342	102.59	96.1715	11.6342	197.661	316.697	11.6342	84.2121	99.0539
																					11.7244	0.962778	0.814584		11.6793	199.621	84.3985	11.6793	53.1241	50.3492		11.6793	102.597	86.9382	11.6793	180.409	321.932	11.6793	69.7228	89.0498
																					11.7695	0.830847	0.813969		11.7244	183.821	88.9598	11.7244	55.277	50.2548		11.7244	90.0741	99.2877	11.7244	187.817	346.466	11.7244	94.5712	94.6267
																					11.8146	0.884195	0.904828		11.7695	195.716	82.7274	11.7695	51.6735	52.3337		11.7695	106.295	89.953	11.7695	194.223	318.044	11.7695	77.4814	90.8966
																					11.8597	0.912177	0.840514		11.8146	176.776	84.2193	11.8146	54.8897	52.2083		11.8146	100.485	83.8324	11.8146	207.34	300.832	11.8146	84.075	80.12
																					11.9048	0.903215	0.763162		11.8597	167.388	88.3492	11.8597	57.4725	55.2165		11.8597	81.5993	84.8251	11.8597	271.012	301.539	11.8597	75.7672	80.4656
																					11.9499	0.769723	0.897609		11.9048	174.39	88.3951	11.9048	49.5427	59.536		11.9048	85.6612	91.9372	11.9048	261.695	277.559	11.9048	98.6536	74.1393
																					11.9949	0.778828	0.872577		11.9499	184.396	86.8698	11.9499	53.2988	66.3356		11.9499	89.9672	89.6007	11.9499	258.114	256.682	11.9499	89.9115	74.014
																					12.04	0.66187	0.970457		11.9949	196.852	94.6795	11.9949	48.5032	72.2017		11.9949	86.569	83.7426	11.9949	255.73	239.3	11.9949	77.9242	64.499
																					12.0851	0.631836	1.03705		12.04	200.116	93.6481	12.04	48.3514	81.4574		12.04	86.8973	83.8808	12.04	238.491	224.107	12.04	80.1024	59.8783
																					12.1302	0.651869	1.04334		12.0851	180.94	99.2554	12.0851	54.3859	85.0129		12.0851	75.7662	111.841	12.0851	239.559	220.09	12.0851	83.2983	52.0824
																					12.1753	0.655511	1.04809		12.1302	187.17	101.487	12.1302	54.02	92.5907		12.1302	76.6116	115.963	12.1302	207.442	210.452	12.1302	73.3496	50.5361
																					12.2204	0.672566	0.907968		12.1753	178.344	104.075	12.1753	54.8101	97.97		12.1753	67.2196	112.586	12.1753	219.629	206.257	12.1753	99.179	51.4838
																					12.2655	0.767612	0.854789		12.2204	172.864	108.715	12.2204	54.8454	104.294		12.2204	87.6687	101.701	12.2204	221.193	200.283	12.2204	90.7452	49.8025
																					12.3106	0.885582	0.872726		12.2655	187.175	115.571	12.2655	54.1217	105.637		12.2655	78.5799	79.8238	12.2655	244.071	203.28	12.2655	76.8129	50.7271
																					12.3557	0.78208	0.948079		12.3106	162.492	112.468	12.3106	50.9982	108.125		12.3106	77.0906	95.6913	12.3106	207.469	203.735	12.3106	79.2032	50.7515
																					12.4008	0.846399	0.775246		12.3557	168.707	115.627	12.3557	52.0041	106.312		12.3557	65.2011	92.3161	12.3557	200.302	191.127	12.3557	91.463	54.9037
																					12.4459	0.819038	0.80903		12.4008	144.207	115.817	12.4008	55.2925	108.895		12.4008	68.7956	94.6227	12.4008	181.616	180.177	12.4008	74.3842	59.3528
																					12.491	0.752133	0.847379		12.4459	141.239	117.844	12.4459	57.8064	110.893		12.4459	65.2853	90.044	12.4459	146.513	186.408	12.4459	71.6891	63.6863
																					12.5361	0.852888	0.81248		12.491	121.163	117.921	12.491	55.3828	112.849		12.491	62.4517	74.8352	12.491	131.396	179.967	12.491	90.2624	61.6996
																					12.5812	0.87915	0.718884		12.5361	132.492	118.223	12.5361	49.7249	112.376		12.5361	64.8523	80.8337	12.5361	126.243	175.564	12.5361	81.3534	65.291
																					12.6263	0.944133	0.745862		12.5812	111.917	118.14	12.5812	56.0802	111.789		12.5812	67.4933	82.2444	12.5812	121.547	169.159	12.5812	97.5559	71.3326
																					12.6714	0.933626	0.697578		12.6263	106.271	119.53	12.6263	58.809	113.238		12.6263	69.5307	91.1334	12.6263	107.363	141.559	12.6263	93.2377	72.1185
																					12.7164	0.764476	0.597134		12.6714	90.9873	118.898	12.6714	70.6179	108.999		12.6714	68.5391	82.3331	12.6714	104.587	131.287	12.6714	96.7853	80.0775
																					12.7615	0.748447	0.627996		12.7164	96.8984	119.486	12.7164	62.6824	110.582		12.7164	79.3936	80.228	12.7164	96.2096	116.287	12.7164	88.4852	89.3017
																					12.8066	0.863671	0.641753		12.7615	91.0842	116.971	12.7615	64.5949	112.056		12.7615	72.7756	74.6348	12.7615	111.014	117.133	12.7615	80.3766	94.8007
																					12.8517	0.827479	0.60244		12.8066	75.6906	120.047	12.8066	57.2485	108.408		12.8066	73.464	96.8993	12.8066	93.2737	95.3498	12.8066	89.0651	100.78
																					12.8968	0.855316	0.620086		12.8517	87.2685	123.051	12.8517	55.1859	104.92		12.8517	80.5826	84.9575	12.8517	78.7157	112.434	12.8517	87.276	109.896
																					12.9419	1.0212	0.457387		12.8968	72.466	119.169	12.8968	53.6188	108.175		12.8968	73.4498	82.0901	12.8968	74.7239	85.1042	12.8968	86.5308	109.054
																					12.987	0.986843	0.424747		12.9419	84.5456	124.483	12.9419	51.8597	106.383		12.9419	77.3307	86.2542	12.9419	92.2544	77.3588	12.9419	83.2626	105.643
																					13.0321	0.997192	0.435663		12.987	94.9332	122.78	12.987	51.4413	107.908		12.987	93.5123	86.192	12.987	87.3791	85.759	12.987	87.4335	111.558
																					13.0772	1.19867	0.408554		13.0321	75.2963	126.46	13.0321	60.8257	109.959		13.0321	98.7348	80.0195	13.0321	102.77	83.8717	13.0321	120.286	111.956
																					13.1223	1.0876	0.479673		13.0772	67.6125	121.057	13.0772	61.5535	116.22		13.0772	94.4299	84.9149	13.0772	89.8119	83.4674	13.0772	111.08	109.214
																					13.1674	1.23546	0.459681		13.1223	70.4348	125.385	13.1223	60.6945	115.584		13.1223	94.2168	74.0717	13.1223	83.9559	83.9278	13.1223	107.026	110.908
																					13.2125	1.22218	0.432797		13.1674	68.8274	120.14	13.1674	58.6515	113.215		13.1674	98.4779	95.0303	13.1674	82.7786	66.3427	13.1674	100.111	121.183
																					13.2576	1.08565	0.460623		13.2125	58.1424	120.797	13.2125	54.3572	117.611		13.2125	111.361	91.9971	13.2125	74.1564	66.2573	13.2125	86.7318	122.604
																					13.3027	1.05699	0.564922		13.2576	62.9953	122.399	13.2576	58.7918	118.967		13.2576	99.5432	98.796	13.2576	66.6774	59.5173	13.2576	84.9631	123.955
																					13.3478	1.06619	0.567945		13.3027	72.7042	123.324	13.3027	64.7607	114.079		13.3027	105.822	101.226	13.3027	71.1763	45.1009	13.3027	86.9532	126.714
																					13.3929	1.1429	0.695671		13.3478	76.3866	127.025	13.3478	59.5836	114.894		13.3478	120.628	89.3911	13.3478	66.46	53.7324	13.3478	82.5694	126.768
																					13.438	1.01202	0.725163		13.3929	85.1867	127.217	13.3929	63.9213	114.617		13.3929	108.681	99.1046	13.3929	69.3669	50.951	13.3929	102.638	134.401
																					13.483	1.00537	0.679525		13.438	88.7389	127.669	13.438	61.8013	118.231		13.438	117.228	116.896	13.438	69.9151	58.5739	13.438	120.298	135.199
																					13.5281	1.07589	0.601272		13.483	94.5192	129.848	13.483	68.2731	119.677		13.483	114.001	92.0028	13.483	63.8681	54.1121	13.483	115.227	134.496
																					13.5732	1.0276	0.715405		13.5281	97.3199	130.511	13.5281	64.8091	113.918		13.5281	127.374	95.2583	13.5281	76.5892	51.7788	13.5281	123.687	127.902
																					13.6183	0.909763	0.703402		13.5732	94.3995	128.615	13.5732	63.6202	114.672		13.5732	112.536	90.6705	13.5732	59.264	51.8702	13.5732	111.056	117.815
																					13.6634	1.00016	0.760451		13.6183	84.7646	126.675	13.6183	69.4849	111.012		13.6183	111.066	96.9396	13.6183	52.6148	53.9677	13.6183	135.715	109.517
																					13.7085	0.860043	0.839095		13.6634	78.4864	126.129	13.6634	70.0067	108.618		13.6634	102.561	91.5687	13.6634	57.6279	43.1504	13.6634	127.15	105.033
																					13.7536	0.861734	0.813501		13.7085	81.3876	125.604	13.7085	65.3842	112.206		13.7085	102.877	92.0788	13.7085	61.1349	49.2367	13.7085	108.423	101.893
																					13.7987	1.00065	0.835868		13.7536	69.9862	125.814	13.7536	67.9613	114.678		13.7536	108.107	93.4607	13.7536	54.4867	42.246	13.7536	119.823	97.3616
																					13.8438	0.943064	0.76489		13.7987	70.6668	121.122	13.7987	67.7176	120.868		13.7987	117.959	94.4039	13.7987	62.4397	43.2868	13.7987	138.869	102.172
																					13.8889	0.931978	0.866399		13.8438	70.0825	125.091	13.8438	58.7442	126.937		13.8438	118.581	97.8413	13.8438	61.425	51.081	13.8438	118.715	110.905
																					13.934	0.824646	0.863071		13.8889	73.6588	125.46	13.8889	57.8376	135.346		13.8889	120.437	95.2906	13.8889	62.019	53.5754	13.8889	110.004	120.613
																					13.9791	0.931776	0.797093		13.934	86.8502	124.402	13.934	64.307	143.024		13.934	116.571	86.268	13.934	75.3012	55.0845	13.934	115.271	122.413
																					14.0242	0.846876	0.842403		13.9791	91.5556	122.266	13.9791	72.0283	153.303		13.9791	125.995	77.9766	13.9791	86.2048	59.8064	13.9791	107.88	129.734
																					14.0693	0.765011	0.933218		14.0242	87.2741	122.651	14.0242	68.817	159.178		14.0242	127.661	82.0947	14.0242	65.7044	62.5424	14.0242	108.753	145.236
																					14.1144	0.881101	0.879644		14.0693	103.073	125.37	14.0693	67.6282	162.26		14.0693	133.478	81.3289	14.0693	78.4433	71.9659	14.0693	101.6	152.526
																					14.1595	0.797011	0.879913		14.1144	90.6708	123.231	14.1144	71.8733	166.497		14.1144	117.595	87.476	14.1144	85.1403	87.715	14.1144	107.007	156.281
																					14.2045	0.740339	0.828152		14.1595	76.9605	128.219	14.1595	73.6971	170.192		14.1595	108.436	76.8884	14.1595	111.665	96.9743	14.1595	105.478	165.114
																					14.2496	0.883674	0.786637		14.2045	69.2334	126.154	14.2045	71.0068	168.422		14.2045	121.714	75.7737	14.2045	108.518	103.669	14.2045	129.276	160.519
																					14.2947	0.804975	0.935945		14.2496	76.0911	127.119	14.2496	70.0805	166.013		14.2496	118.075	90.5127	14.2496	133.966	124.7	14.2496	122.381	159.807
																					14.3398	0.739486	0.849568		14.2947	70.8784	132.324	14.2947	68.5389	165.667		14.2947	135.637	74.2893	14.2947	105.793	122.542	14.2947	119.062	155.364
																					14.3849	0.710044	0.851802		14.3398	68.1154	131.788	14.3398	70.7041	163.948		14.3398	149.085	69.3352	14.3398	121.883	130.844	14.3398	106.198	158.44
																					14.43	0.793932	0.919648		14.3849	64.6421	129.14	14.3849	74.2534	166.017		14.3849	137.383	67.6205	14.3849	113.617	150.142	14.3849	146.001	149.607
																					14.4751	0.750297	0.881618		14.43	67.259	131.163	14.43	77.2465	168.677		14.43	122.543	58.8916	14.43	121.366	154.218	14.43	141.004	146.171
																					14.5202	0.79136	0.950421		14.4751	76.291	128.231	14.4751	77.9816	171.316		14.4751	136.483	61.0174	14.4751	108.078	154.278	14.4751	107.937	142.741
																					14.5653	0.68767	0.809074		14.5202	68.9292	130.738	14.5202	83.4262	174.818		14.5202	142.795	66.9526	14.5202	108.391	132.363	14.5202	107.857	140.019
																					14.6104	0.817116	0.952268		14.5653	74.037	130.073	14.5653	83.0545	177.074		14.5653	131.475	48.7877	14.5653	98.7304	137.538	14.5653	116.099	145.359
																					14.6555	0.701545	0.936793		14.6104	91.9462	128.29	14.6104	91.6808	178.174		14.6104	142.869	61.8166	14.6104	89.2128	134.079	14.6104	118.722	150.286
																					14.7006	0.681267	1.00654		14.6555	89.4478	131.526	14.6555	86.8409	182.966		14.6555	116.027	68.809	14.6555	88.1931	132.551	14.6555	113.532	164.432
																					14.7457	0.70565	0.927943		14.7006	90.034	135.12	14.7006	77.7978	184.402		14.7006	116.016	58.8743	14.7006	74.6848	132.026	14.7006	98.9389	172.309
																					14.7908	0.647012	0.901319		14.7457	86.3738	134.174	14.7457	74.0557	187.822		14.7457	122.321	56.213	14.7457	98.6541	135.464	14.7457	103.55	182.739
																					14.8359	0.675312	0.862732		14.7908	89.0363	133.524	14.7908	69.9123	189.094		14.7908	115.88	56.7462	14.7908	94.4332	144.351	14.7908	129.944	188.359
																					14.881	0.755992	0.863891		14.8359	97.1712	132.588	14.8359	68.3715	191.987		14.8359	115.198	46.9267	14.8359	102.215	154.804	14.8359	118.312	190.416
																					14.926	0.63451	0.964521		14.881	89.7971	130.711	14.881	71.2308	191.198		14.881	115.647	56.4998	14.881	98.6054	163.516	14.881	163.538	194.757
																					14.9711	0.675948	0.922706		14.926	102.944	129.732	14.926	74.3371	191.557		14.926	131.105	52.2723	14.926	99.1724	150.791	14.926	151.344	209.914
																					15.0162	0.814557	0.908176		14.9711	90.0334	127.081	14.9711	78.9883	198.82		14.9711	126.184	59.7541	14.9711	96.1476	144.028	14.9711	138.799	207.435
																					15.0613	0.744111	0.903473		15.0162	84.6795	126.902	15.0162	73.2049	202.862		15.0162	106.733	50.3918	15.0162	89.5568	129.652	15.0162	157.918	213.866
																					15.1064	0.728703	1.06147		15.0613	84.9997	128.481	15.0613	70.0051	201.707		15.0613	105.398	52.589	15.0613	114.964	149.634	15.0613	160.35	208.58
																					15.1515	0.766817	1.05481		15.1064	76.8747	127.071	15.1064	67.204	196.67		15.1064	106.824	44.0604	15.1064	123.426	163.401	15.1064	154.834	208.352
																					15.1966	0.808588	0.925477		15.1515	89.5484	126.194	15.1515	70.0182	194.818		15.1515	114.213	55.2146	15.1515	121.568	158.55	15.1515	156.524	203.929
																					15.2417	0.73382	0.969766		15.1966	85.6858	126.258	15.1966	66.5476	185.184		15.1966	100.176	49.6663	15.1966	107.744	152.37	15.1966	156.254	192.777
																					15.2868	0.755125	0.924974		15.2417	73.5249	124.166	15.2417	68.461	174.881		15.2417	91.9961	48.1877	15.2417	117.369	168.76	15.2417	168.132	188.043
																					15.3319	0.753867	0.888689		15.2868	77.9946	128.765	15.2868	64.6786	169.188		15.2868	110.914	50.0947	15.2868	106.901	180.938	15.2868	149.357	172.52
																					15.377	0.668707	0.881058		15.3319	73.9518	132.22	15.3319	60.2629	156.99		15.3319	110.953	59.153	15.3319	101.553	190.178	15.3319	158.02	162.928
																					15.4221	0.684129	0.835031		15.377	82.3218	130.392	15.377	58.9247	139.029		15.377	103.028	56.7508	15.377	110.095	194.004	15.377	162.142	155.824
																					15.4672	0.672277	0.955998		15.4221	81.113	132.647	15.4221	66.4451	125.388		15.4221	97.6557	57.284	15.4221	115.458	194.775	15.4221	152.49	145.153
																					15.5123	0.697845	0.876884		15.4672	73.5329	132.828	15.4672	60.363	117.347		15.4672	92.972	56.7497	15.4672	99.4549	174.499	15.4672	148.778	133.319
																					15.5574	0.632327	1.02649		15.5123	80.5497	132.691	15.5123	53.7394	105.952		15.5123	99.6793	70.9002	15.5123	98.3152	178.317	15.5123	160.002	133.533
																					15.6025	0.640494	0.950637		15.5574	95.7286	129.607	15.5574	52.3701	94.4411		15.5574	107.87	77.9409	15.5574	100.525	154.183	15.5574	131.352	129.637
																					15.6475	0.669357	1.0114		15.6025	104.296	129.013	15.6025	50.1482	87.1863		15.6025	97.4437	81.2264	15.6025	85.6733	140.677	15.6025	116.159	120.056
																					15.6926	0.705086	0.989161		15.6475	117.149	125.677	15.6475	46.6432	82.4642		15.6475	103.384	82.8087	15.6475	100.642	134.458	15.6475	100.891	129.285
																					15.7377	0.667796	0.968684		15.6926	140.966	124.95	15.6926	48.0897	79.3667		15.6926	112.875	75.1772	15.6926	106.948	118.488	15.6926	106.991	124.99
																					15.7828	0.747609	0.891721		15.7377	150.569	122.985	15.7377	43.8364	73.6746		15.7377	108.892	79.3367	15.7377	107.389	108.652	15.7377	96.5562	131.471
																					15.8279	0.712183	1.01113		15.7828	165.743	122.418	15.7828	40.9919	66.751		15.7828	94.0777	80.6736	15.7828	110.255	102.091	15.7828	101.568	141.332
																					15.873	0.724599	0.935503		15.8279	170.323	123.343	15.8279	38.9473	60.7157		15.8279	105.732	97.9116	15.8279	122.761	102.731	15.8279	115.129	131.048
																					15.9181	0.805177	0.803932		15.873	184.284	124.55	15.873	39.1245	57.4019		15.873	92.5098	82.6106	15.873	126.71	110.183	15.873	113.883	125.49
																					15.9632	0.858959	0.832737		15.9181	196.674	122.905	15.9181	38.2589	52.4639		15.9181	88.0954	86.435	15.9181	144.135	104.078	15.9181	101.351	135.933
																					16.0083	0.969022	0.746679		15.9632	198.819	124.631	15.9632	44.4756	50.0713		15.9632	91.6203	81.3289	15.9632	150.312	129.247	15.9632	110.566	141.357
																					16.0534	0.95613	0.629017		16.0083	213.951	124.973	16.0083	45.5192	48.7986		16.0083	81.566	82.4885	16.0083	146.517	138.432	16.0083	99.3936	135.588
																					16.0985	1.027	0.480355		16.0534	191.353	128.284	16.0534	37.7568	46.7806		16.0534	95.5808	81.5546	16.0534	144.154	157.545	16.0534	93.2956	131.617
																					16.1436	1.10846	0.463784		16.0985	162.531	129.23	16.0985	36.9807	43.9762		16.0985	95.8773	87.9332	16.0985	163.199	187.831	16.0985	76.2185	128.317
																					16.1887	1.19945	0.446084		16.1436	152.426	128.79	16.1436	35.1125	42.1066		16.1436	102.507	89.4014	16.1436	161.445	195.392	16.1436	77.6346	120.298
																					16.2338	1.37012	0.444896		16.1887	134.696	130.751	16.1887	32.5904	41.2452		16.1887	85.4634	101.173	16.1887	160.514	194.98	16.1887	79.0235	122.895
																					16.2789	1.22832	0.384502		16.2338	111.666	134.06	16.2338	32.6076	39.4288		16.2338	85.1437	95.218	16.2338	181.17	207.304	16.2338	79.2202	111.331
																					16.324	1.30478	0.385643		16.2789	99.0451	138.667	16.2789	32.9949	38.209		16.2789	99.1585	86.8783	16.2789	193.202	214.186	16.2789	77.9991	102.522
																					16.369	1.243	0.441678		16.324	96.1025	139.088	16.324	31.0586	37.4917		16.324	99.2048	105.465	16.324	171.33	230.41	16.324	88.8573	96.3896
																					16.4141	1.30959	0.516459		16.369	93.1185	141.898	16.369	33.323	37.0752		16.369	102.231	102.281	16.369	185.334	210.08	16.369	77.1126	89.5158
																					16.4592	1.46047	0.582037		16.4141	88.5482	143.876	16.4141	32.1974	37.0705		16.4141	104.622	104.671	16.4141	164.358	197.226	16.4141	82.2714	84.0886
																					16.5043	1.43545	0.648651		16.4592	91.0354	144.222	16.4592	32.5288	37.4425		16.4592	91.0669	92.2113	16.4592	151.982	193.421	16.4592	84.04	77.9375
																					16.5494	1.30628	0.692016		16.5043	89.4781	146.883	16.5043	32.6847	36.9801		16.5043	84.1659	113.491	16.5043	173.958	189.687	16.5043	75.1924	77.4788
																					16.5945	1.14864	0.770795		16.5494	85.5137	145.622	16.5494	32.7208	35.3693		16.5494	90.7928	101.943	16.5494	151.974	177.351	16.5494	99.2463	74.0444
																					16.6396	1.10853	0.799406		16.5945	78.93	143.528	16.5945	28.5545	37.1992		16.5945	86.0224	90.2974	16.5945	125.803	166.622	16.5945	91.991	68.5892
																					16.6847	1.11476	0.806282		16.6396	77.6484	144.949	16.6396	25.084	36.9432		16.6396	72.3848	97.4659	16.6396	128.176	163.52	16.6396	90.1236	69.7315
																					16.7298	1.19719	0.882079		16.6847	70.552	144.241	16.6847	31.4926	37.5252		16.6847	88.3923	93.6565	16.6847	119.903	159.031	16.6847	75.6905	70.6075
																					16.7749	1.16594	0.99769		16.7298	73.2163	143.897	16.7298	32.3943	37.1139		16.7298	86.4565	102.461	16.7298	94.1111	158.588	16.7298	85.1147	69.8909
																					16.82	1.03007	0.971255		16.7749	76.457	145.862	16.7749	27.8046	36.8109		16.7749	82.0873	97.6387	16.7749	91.2052	163.43	16.7749	78.8915	71.1355
																					16.8651	0.829199	0.988827		16.82	71.3122	147.064	16.82	31.8848	38.2002		16.82	89.3256	101.874	16.82	109.015	144.013	16.82	79.6452	73.3752
																					16.9102	0.819732	1.01026		16.8651	84.258	148.137	16.8651	36.9413	38.9365		16.8651	97.7211	106.474	16.8651	110.316	152.19	16.8651	74.9565	74.43
																					16.9553	0.859421	0.989212		16.9102	86.7804	147.262	16.9102	38.2351	37.9957		16.9102	82.8022	109.531	16.9102	91.7992	148.475	16.9102	78.688	66.7302
																					17.0004	0.860953	1.01787		16.9553	85.3483	150.165	16.9553	37.6141	41.2886		16.9553	98.2506	101.759	16.9553	86.7266	140.418	16.9553	96.9036	61.2129
																					17.0455	0.828548	1.0104		17.0004	89.7021	151.479	17.0004	35.8131	38.8873		17.0004	95.2469	109.94	17.0004	90.3774	146.289	17.0004	75.0221	57.6094
																					17.0905	0.820917	1.04333		17.0455	86.4108	151.606	17.0455	37.1923	39.2126		17.0455	84.8909	98.3987	17.0455	66.867	129.613	17.0455	80.2361	54.0606
																					17.1356	0.835168	1.03711		17.0905	84.3679	152.488	17.0905	44.775	40.8022		17.0905	90.9891	102.939	17.0905	68.2998	122.839	17.0905	76.5157	53.5861
																					17.1807	0.884079	0.868552		17.1356	77.2856	152.715	17.1356	38.1236	39.3015		17.1356	104.284	88.8464	17.1356	58.1482	114.469	17.1356	74.9139	51.0459
																					17.2258	0.866778	0.885626		17.1807	82.6032	153.628	17.1807	37.7355	40.5659		17.1807	103.052	87.8422	17.1807	59.6146	101.473	17.1807	79.2313	51.0678
																					17.2709	0.879743	0.977173		17.2258	79.5347	158.883	17.2258	41.8657	40.4605		17.2258	110.786	97.4613	17.2258	60.2848	100.73	17.2258	68.1475	52.4778
																					17.316	0.826337	0.915467		17.2709	85.3249	157.387	17.2709	44.8555	40.5921		17.2709	127.564	114.006	17.2709	65.806	90.9476	17.2709	74.0223	54.5728
																					17.3611	0.835067	0.866322		17.316	84.4888	157.257	17.316	44.2696	40.8127		17.316	108.445	99.2923	17.316	63.705	82.6822	17.316	90.4114	48.3584
																					17.4062	0.836845	0.95724		17.3611	92.8341	159.62	17.3611	40.2182	41.6234		17.3611	124.054	86.1977	17.3611	59.513	83.4603	17.3611	88.3838	44.503
																					17.4513	0.865362	0.908403		17.4062	105.633	159.091	17.4062	48.4483	44.6064		17.4062	113.13	77.9099	17.4062	66.4279	73.2759	17.4062	95.7617	43.9227
																					17.4964	0.752769	0.904914		17.4513	98.702	157.226	17.4513	41.4448	44.9251		17.4513	112.954	78.2242	17.4513	73.6041	75.9185	17.4513	108.149	46.688
																					17.5415	0.77919	0.940366		17.4964	105.181	155.924	17.4964	42.3982	43.4741		17.4964	120.459	67.8681	17.4964	88.252	83.8976	17.4964	93.1066	44.6222
																					17.5866	0.908982	0.985667		17.5415	110.411	158.051	17.5415	45.0007	45.618		17.5415	113.984	68.984	17.5415	72.6564	65.4637	17.5415	82.4894	48.7027
																					17.6317	0.888256	0.902244		17.5866	112.002	161.404	17.5866	50.1606	45.7092		17.5866	115.909	70.9014	17.5866	67.3502	67.2094	17.5866	78.9086	50.8184
																					17.6768	0.822825	0.991079		17.6317	120.055	161.929	17.6317	53.7788	49.2023		17.6317	113.227	62.6941	17.6317	58.9617	76.2906	17.6317	91.9714	47.1734
																					17.7219	0.782095	1.08063		17.6768	120.655	162.856	17.6768	53.024	52.0577		17.6768	119.467	60.346	17.6768	74.0532	63.7824	17.6768	94.7713	49.3499
																					17.767	0.723414	1.02585		17.7219	128.615	167.993	17.7219	59.2078	55.7693		17.7219	112.898	70.6503	17.7219	53.4334	57.557	17.7219	64.4006	52.7917
																					17.812	0.786778	0.987432		17.767	128.752	167.657	17.767	56.3411	58.1593		17.767	132.667	65.6168	17.767	51.0427	72.9236	17.767	82.8266	48.6893
																					17.8571	0.815092	0.957704		17.812	120.403	169.251	17.812	52.0025	63.062		17.812	102.977	63.9412	17.812	55.5167	67.7358	17.812	79.0031	50.2526
																					17.9022	0.766095	0.922897		17.8571	122.635	170.664	17.8571	73.3845	68.6947		17.8571	101.472	68.7537	17.8571	65.5464	63.2079	17.8571	64.8928	47.3876
																					17.9473	0.843508	0.951553		17.9022	117.976	170.639	17.9022	70.1667	74.9425		17.9022	97.3783	53.5057	17.9022	69.2353	64.6034	17.9022	74.5707	46.2391
																					17.9924	0.834706	0.938831		17.9473	128.372	171.229	17.9473	69.6687	84.9509		17.9473	109.513	56.281	17.9473	70.3013	75.2995	17.9473	95.5624	45.7926
																					18.0375	0.809889	0.917551		17.9924	123.574	173.246	17.9924	76.8313	94.5512		17.9924	98.9988	56.5239	17.9924	66.0138	70.2325	17.9924	88.0415	43.8083
																					18.0826	0.776039	0.899115		18.0375	123.961	174.948	18.0375	69.5029	100.243		18.0375	107.389	41.9611	18.0375	71.4928	78.3353	18.0375	83.6866	37.1341
																					18.1277	0.874395	0.839209		18.0826	132.43	172.812	18.0826	77.8306	109.806		18.0826	114.628	60.3668	18.0826	72.3475	87.0248	18.0826	82.6418	40.0284
																					18.1728	0.887056	0.875203		18.1277	132.511	171.964	18.1277	80.4134	116.505		18.1277	113.594	62.7309	18.1277	69.8801	100.673	18.1277	92.8272	39.3605
																					18.2179	0.94435	0.871714		18.1728	119.605	174.1	18.1728	72.1932	119.136		18.1728	105.22	54.9659	18.1728	64.7054	100.499	18.1728	65.0503	40.481
																					18.263	0.99011	0.778117		18.2179	124.695	171.796	18.2179	77.3515	125.345		18.2179	110.689	71.0994	18.2179	82.2308	100.387	18.2179	92.5803	43.5541
																					18.3081	0.99433	0.715014		18.263	122.137	169.985	18.263	75.5112	132.674		18.263	115.929	64.5758	18.263	83.2095	106.387	18.263	86.4602	40.0977
																					18.3532	0.974428	0.669859		18.3081	113.704	168.397	18.3081	72.7544	141.583		18.3081	100.61	53.2385	18.3081	93.1787	115.049	18.3081	86.1757	35.5781
																					18.3983	0.958977	0.582972		18.3532	113.712	164.575	18.3532	72.3516	145.822		18.3532	112.409	54.9854	18.3532	89.2764	121.617	18.3532	78.3797	33.1838
																					18.4434	1.06021	0.622001		18.3983	122.31	165.153	18.3983	80.2633	157.05		18.3983	113.478	54.9923	18.3983	100.347	126.37	18.3983	86.8314	37.2923
																					18.4885	1.05138	0.631954		18.4434	127.183	165.578	18.4434	84.0464	165.161		18.4434	126.942	56.1439	18.4434	95.7391	127.964	18.4434	80.8527	40.9068
																					18.5335	1.07479	0.585904		18.4885	117.875	165.722	18.4885	89.5846	169.749		18.4885	103.683	58.2455	18.4885	84.2577	107.749	18.4885	96.5869	43.3728
																					18.5786	1.08349	0.627859		18.5335	126.728	165.909	18.5335	87.3964	174.502		18.5335	92.3375	68.9932	18.5335	93.0054	120.292	18.5335	72.768	50.2891
																					18.6237	1.21233	0.646226		18.5786	128.876	167.543	18.5786	93.0535	182.927		18.5786	91.8936	61.7256	18.5786	94.0659	111.437	18.5786	78.3525	61.2336
																					18.6688	1.2652	0.738045		18.6237	117.213	168.874	18.6237	86.2363	188.906		18.6237	108.606	59.7841	18.6237	109.923	109.582	18.6237	87.1755	67.2959
																					18.7139	1.1779	0.839399		18.6688	118.628	166.463	18.6688	90.0809	184.954		18.6688	115.257	65.8598	18.6688	113.685	115.757	18.6688	99.1875	68.7595
																					18.759	1.17309	0.692182		18.7139	125.608	168.907	18.7139	86.9771	183.24		18.7139	101.524	69.0773	18.7139	121.444	140.719	18.7139	77.0181	85.3733
																					18.8041	1.28015	0.628163		18.759	131.137	172.479	18.759	87.2233	184.307		18.759	91.5504	90.2904	18.759	100.357	148.596	18.759	69.8565	95.3141
																					18.8492	1.20142	0.666439		18.8041	138.247	174.646	18.8041	81.5481	180.866		18.8041	98.7928	86.1402	18.8041	83.0931	182.496	18.8041	90.2036	96.2995
																					18.8943	1.22719	0.656445		18.8492	145.887	181.504	18.8492	84.9293	176.524		18.8492	110.584	66.2525	18.8492	92.5486	192.01	18.8492	86.4465	93.8481
																					18.9394	1.46473	0.620239		18.8943	178.108	194.685	18.8943	86.2814	177.348		18.8943	123.98	69.3571	18.8943	81.9737	198.962	18.8943	81.7604	94.1084
																					18.9845	1.42997	0.550452		18.9394	174.618	210.002	18.9394	95.1465	178.286		18.9394	122.332	77.3905	18.9394	89.6641	221.077	18.9394	80.0198	88.0522
																					19.0296	1.41126	0.541121		18.9845	174.475	230.9	18.9845	93.5014	180.028		18.9845	120.3	70.2599	18.9845	103.379	219.115	18.9845	77.1595	83.0885
																					19.0747	1.46789	0.514419		19.0296	181.979	261.605	19.0296	91.2722	177.297		19.0296	110.939	67.282	19.0296	102.467	221.651	19.0296	84.4462	81.7357
																					19.1198	1.49432	0.524065		19.0747	188.028	291.54	19.0747	91.6045	183.286		19.0747	117.718	80.9961	19.0747	106.308	201.911	19.0747	86.3852	90.4793
																					19.1649	1.50227	0.518028		19.1198	188.725	316.099	19.1198	85.9589	179.382		19.1198	125.405	74.8835	19.1198	100.049	191.118	19.1198	80.1084	90.9295
																					19.21	1.41467	0.579877		19.1649	178.348	321.858	19.1649	88.8683	179.631		19.1649	119.469	68.1019	19.1649	104.599	187.935	19.1649	95.2508	107.726
																					19.255	1.49542	0.608238		19.21	167.382	315.64	19.21	79.3616	184.291		19.21	123.205	82.3273	19.21	119.976	173.979	19.21	79.1598	112.461
																					19.3001	1.33269	0.60465		19.255	157.378	297.337	19.255	81.7122	179.671		19.255	127.177	70.4096	19.255	94.7371	170.939	19.255	77.8841	121.985
																					19.3452	1.30297	0.640113		19.3001	160.413	276.612	19.3001	85.3124	178.264		19.3001	131.453	65.9565	19.3001	86.1301	158.863	19.3001	83.6824	128.229
																					19.3903	1.2526	0.645815		19.3452	146.694	248.776	19.3452	76.2192	174.762		19.3452	120.97	71.6303	19.3452	91.0294	131.892	19.3452	90.0367	137.9
																					19.4354	1.15585	0.747165		19.3903	150.498	219.333	19.3903	81.2454	174.984		19.3903	133.305	80.965	19.3903	86.1672	133.162	19.3903	94.3294	142.334
																					19.4805	1.18179	0.791078		19.4354	151.31	195.925	19.4354	83.7371	171.485		19.4354	130.524	83.267	19.4354	84.6988	111.48	19.4354	90.574	151.586
																					19.5256	1.07673	0.917732		19.4805	137.058	173.142	19.4805	80.3019	167.597		19.4805	129.928	86.2369	19.4805	82.2847	98.3192	19.4805	104.875	155.596
																					19.5707	0.948975	0.870732		19.5256	131.011	155.759	19.5256	79.1007	161.823		19.5256	138.096	79.6153	19.5256	70.8689	93.0694	19.5256	123.302	162.662
																					19.6158	0.852064	0.977934		19.5707	137.223	140.507	19.5707	78.144	156.882		19.5707	139.853	75.8082	19.5707	76.4459	92.6261	19.5707	110.451	169.296
																					19.6609	0.844216	1.15403		19.6158	139.473	128.963	19.6158	78.3918	148.027		19.6158	142.691	89.254	19.6158	87.2642	95.3494	19.6158	122.096	172.469
																					19.706	0.760863	1.18382		19.6609	136.37	121.943	19.6609	77.1423	142.486		19.6609	157.467	92.7007	19.6609	81.1221	85.8703	19.6609	93.7648	178.665
																					19.7511	0.739009	1.18597		19.706	125.52	114.65	19.706	70.4325	138.346		19.706	146.86	90.5553	19.706	79.61	75.7944	19.706	116.85	176.71
																					19.7962	0.749155	1.27039		19.7511	126.508	108.205	19.7511	71.5541	128.58		19.7511	149.422	97.1527	19.7511	66.2913	82.716	19.7511	109.881	184.621
																					19.8413	0.709206	1.18475		19.7962	127.717	105.398	19.7962	70.5515	124.396		19.7962	172.057	99.4259	19.7962	58.7818	70.8201	19.7962	118.483	191.23
																					19.8864	0.709032	1.16382		19.8413	121.538	98.9345	19.8413	75.201	115.398		19.8413	150.636	109.356	19.8413	68.7912	70.7688	19.8413	131.166	198.491
																					19.9315	0.772902	1.13808		19.8864	130.596	95.1859	19.8864	77.2465	106.521		19.8864	151.877	113.261	19.8864	74.6635	58.0611	19.8864	159.846	203.732
																					19.9766	0.821481	1.11975		19.9315	128.212	91.1727	19.9315	67.9826	95.4862		19.9315	154.519	112.56	19.9315	62.3173	58.304	19.9315	160.328	211.26
																					20.0216	0.81648	1.11152		19.9766	124.583	88.2013	19.9766	67.9564	87.8431		19.9766	162.508	122.751	19.9766	61.4337	59.8096	19.9766	151.694	201.762
																					20.0667	0.764476	1.13368		20.0216	135.534	87.3136	20.0216	64.9461	84.1413		20.0216	154.355	102.641	20.0216	70.937	62.472	20.0216	160.735	200.692
																					20.1118	0.827609	1.18313		20.0667	141.259	83.5067	20.0667	66.5263	78.028		20.0667	148.913	130.014	20.0667	72.0589	57.285	20.0667	135.5	198.485
																					20.1569	0.736234	1.03109		20.1118	151.577	82.3627	20.1118	61.1728	71.8954		20.1118	151.942	131.494	20.1118	64.2817	60.4719	20.1118	150.855	204.533
																					20.202	0.757509	0.996265		20.1569	149.145	79.5539	20.1569	67.5199	68.3201		20.1569	165.278	129.521	20.1569	70.0625	51.244	20.1569	151.068	204.492
																					20.2471	0.724339	1.01862		20.202	147.946	76.6263	20.202	76.0445	66.1609		20.202	165.528	149.756	20.202	53.4649	61.4483	20.202	177.026	211.659
																					20.2922	0.651233	0.984187		20.2471	145.663	77.0514	20.2471	73.556	60.37		20.2471	170.036	110.187	20.2471	50.0981	56.3722	20.2471	172.686	213.554
																					20.3373	0.697383	0.968434		20.2922	143.319	75.1948	20.2922	72.7815	57.8538		20.2922	157.237	117.291	20.2922	55.5578	48.2027	20.2922	146.73	207.726
																					20.3824	0.635536	0.952063		20.3373	145.092	72.4672	20.3373	75.3495	53.7859		20.3373	179.262	114.127	20.3373	43.3885	53.7459	20.3373	151.188	209.684
																					20.4275	0.640089	0.928367		20.3824	152.984	70.9899	20.3824	70.6458	52.7057		20.3824	172.03	115.897	20.3824	56.57	57.9323	20.3824	178.719	217.304
																					20.4726	0.64986	1.0352		20.4275	149.071	70.2543	20.4275	69.9402	52.546		20.4275	162.481	134.727	20.4275	60.3504	48.5255	20.4275	149.877	220.592
																					20.5177	0.54922	1.06997		20.4726	156.257	68.0477	20.4726	77.7067	52.6525		20.4726	166.11	120.025	20.4726	46.5215	48.6722	20.4726	169.31	218.954
																					20.5628	0.52264	1.03559		20.5177	156.363	65.6597	20.5177	71.0643	50.9422		20.5177	184.939	130.087	20.5177	53.0574	42.7401	20.5177	155.706	208.42
																					20.6079	0.538134	0.962334		20.5628	158.05	65.9369	20.5628	70.0822	51.2809		20.5628	173.482	125.902	20.5628	53.6326	41.105	20.5628	167.131	207.105
																					20.653	0.556056	1.0833		20.6079	164.8	65.3388	20.6079	71.6255	51.3462		20.6079	179.068	132.831	20.6079	57.1635	42.7592	20.6079	150.036	210.196
																					20.6981	0.60183	0.984743		20.653	153.74	68.3331	20.653	66.4049	54.1432		20.653	171.719	125.268	20.653	77.042	42.7222	20.653	134.115	196.012
																					20.7431	0.643775	0.91977		20.6981	158.067	68.3477	20.6981	57.7646	51.759		20.6981	161.485	147.79	20.6981	80.3025	43.5873	20.6981	138.348	178.107
																					20.7882	0.610994	0.935289		20.7431	155.862	68.5623	20.7431	55.5953	54.331		20.7431	147.589	143.69	20.7431	80.4158	55.007	20.7431	127.851	162.457
																					20.8333	0.558513	1.04595		20.7882	154.487	71.2253	20.7882	58.9813	58.7651		20.7882	138.59	164.681	20.7882	90.0726	58.2587	20.7882	146.09	153.259
																					20.8784	0.60251	0.880238		20.8333	146.916	73.3945	20.8333	65.7058	62.1138		20.8333	156.037	150.311	20.8333	103.954	65.7217	20.8333	147.54	140.312
																					20.9235	0.606831	0.945766		20.8784	144.111	73.6653	20.8784	62.5544	67.4741		20.8784	159.67	151.217	20.8784	103.796	62.8394	20.8784	99.8654	121.324
																					20.9686	0.628627	1.08092		20.9235	133.072	75.5699	20.9235	64.5227	72.7009		20.9235	155.867	151.878	20.9235	101.822	67.9839	20.9235	108.402	113.003
																					21.0137	0.613625	1.05667		20.9686	136.513	76.8805	20.9686	70.6967	78.6753		20.9686	144.238	151.735	20.9686	121.733	77.6526	20.9686	115.288	96.4285
																					21.0588	0.586914	0.973999		21.0137	139.438	74.9823	21.0137	63.5013	87.5623		21.0137	151.775	156.475	21.0137	115.381	87.2526	21.0137	108.222	81.8391
																					21.1039	0.520457	0.944992		21.0588	131.024	77.1993	21.0588	69.466	96.997		21.0588	149.425	145.561	21.0588	108.205	93.7858	21.0588	98.2695	71.0418
																					21.149	0.617961	0.885623		21.1039	134.527	82.2044	21.1039	75.0337	99.8258		21.1039	137.217	141.89	21.1039	97.4926	105.924	21.1039	89.6969	63.7057
																					21.1941	0.691269	0.908823		21.149	143.112	85.2404	21.149	80.1689	101.171		21.149	136.756	134.767	21.149	107.707	111.719	21.149	74.1833	56.8965
																					21.2392	0.686499	0.987316		21.1941	135.712	89.6828	21.1941	75.8213	99.6365		21.1941	126.665	148.87	21.1941	109.638	115.099	21.1941	76.0201	59.8151
																					21.2843	0.604186	1.01334		21.2392	143.242	92.8605	21.2392	72.9046	98.785		21.2392	124.755	144.51	21.2392	117.296	133.786	21.2392	69.9919	58.0474
																					21.3294	0.728414	1.09071		21.2843	148.123	97.5613	21.2843	68.2977	96.8187		21.2843	130.925	148.416	21.2843	120.626	144.75	21.2843	92.9022	61.3565
																					21.3745	0.671092	0.971874		21.3294	154.237	99.2533	21.3294	76.0921	94.6595		21.3294	102.281	147.336	21.3294	124.896	152.942	21.3294	96.1909	61.1582
																					21.4196	0.715233	1.02022		21.3745	150.375	100.108	21.3745	69.6933	95.2441		21.3745	102.174	126.837	21.3745	136.263	166.63	21.3745	83.9685	63.988
																					21.4646	0.829936	1.09964		21.4196	140.799	101.904	21.4196	75.2035	97.8781		21.4196	108.211	150.431	21.4196	141.978	192.62	21.4196	103.91	64.7666
																					21.5097	0.652042	1.07104		21.4646	141.913	101.691	21.4646	71.9504	99.8477		21.4646	91.2841	144.161	21.4646	145.089	211.869	21.4646	102.009	70.7255
																					21.5548	0.744053	1.1139		21.5097	147.583	102.475	21.5097	76.8436	99.3448		21.5097	88.0823	145.807	21.5097	156.047	232.147	21.5097	94.664	71.992
																					21.5999	0.654716	0.99748		21.5548	143.746	99.8284	21.5548	73.2574	102.418		21.5548	101.044	158.023	21.5548	164.029	240.83	21.5548	97.5031	68.9213
																					21.645	0.691645	1.03491		21.5999	143.546	102.052	21.5999	72.1785	105.329		21.5999	83.9815	148.915	21.5999	170.318	245.819	21.5999	94.6428	70.633
																					21.6901	0.642141	0.991809		21.645	135.679	104.85	21.645	78.2646	105.948		21.645	98.2184	141.32	21.645	187.119	238.182	21.645	71.024	69.706
																					21.7352	0.687757	0.993538		21.6901	130.189	108.438	21.6901	72.1727	106.247		21.6901	101.341	151.475	21.6901	182.454	229.204	21.6901	84.3585	64.1462
																					21.7803	0.623438	1.09883		21.7352	131.375	106.953	21.7352	77.3244	107.159		21.7352	80.6305	138.788	21.7352	194.027	220.583	21.7352	99.724	62.0098
																					21.8254	0.648154	1.18276		21.7803	132.057	110.37	21.7803	72.7118	104.918		21.7803	80.7849	138.938	21.7803	212.107	230.019	21.7803	82.8606	55.1859
																					21.8705	0.670051	1.15041		21.8254	128.258	111.024	21.8254	76.8617	103.074		21.8254	79.3192	130.605	21.8254	222.806	251.784	21.8254	86.7071	51.8354
																					21.9156	0.834503	1.09053		21.8705	123.805	111.208	21.8705	80.2797	109.086		21.8705	96.0692	126.04	21.8705	236.961	256.324	21.8705	107.647	51.1894
																					21.9607	0.749285	1.08953		21.9156	131.063	111.293	21.9156	93.0157	104.831		21.9156	94.2852	128.097	21.9156	232.433	270.01	21.9156	95.4807	45.1685
																					22.0058	0.695215	0.987596		21.9607	106.95	111.351	21.9607	90.5486	106.512		21.9607	94.4894	127.424	21.9607	233.963	266.341	21.9607	80.8416	44.8279
																					22.0509	0.724599	0.97552		22.0058	101.516	109.361	22.0058	81.3881	104.169		22.0058	78.2853	117.279	22.0058	236.951	256.668	22.0058	75.126	43.8278
																					22.096	0.781242	0.955957		22.0509	92.3269	109.968	22.0509	86.146	106.647		22.0509	83.9139	129.407	22.0509	217.757	271.875	22.0509	77.2123	43.0297
																					22.1411	0.736147	0.775386		22.096	93.8898	110.378	22.096	88.2677	107.817		22.096	90.4099	124.103	22.096	218.542	268.621	22.096	95.4475	44.3668
																					22.1861	0.777528	0.774354		22.1411	95.6193	109.593	22.1411	92.6514	111.816		22.1411	87.579	129.186	22.1411	199.408	253.955	22.1411	61.8391	43.3692
																					22.2312	0.91777	0.763584		22.1861	88.1799	108.345	22.1861	92.5103	117.639		22.1861	102.299	127.557	22.1861	184.808	250.251	22.1861	88.4102	43.3789
																					22.2763	0.884556	0.691298		22.2312	84.6431	109.357	22.2312	90.1006	120.754		22.2312	92.5764	129.278	22.2312	169.066	248.701	22.2312	61.9013	43.4069
																					22.3214	0.823071	0.625034		22.2763	85.0299	108.226	22.2763	90.8284	125.936		22.2763	78.2505	107.131	22.2763	144.46	226.03	22.2763	71.0419	42.9287
																					22.3665	0.784754	0.632774		22.3214	75.379	110.949	22.3214	94.3432	128.7		22.3214	91.2782	86.4396	22.3214	133.68	217.773	22.3214	77.5946	43.3606
																					22.4116	0.783728	0.597591		22.3665	72.4333	113.814	22.3665	92.5817	134.659		22.3665	89.2856	95.7512	22.3665	125.27	228.955	22.3665	83.3733	46.8888
																					22.4567	0.820093	0.572489		22.4116	74.0481	115.556	22.4116	102.271	137.643		22.4116	93.8245	92.3333	22.4116	119.722	217.059	22.4116	79.7686	45.57
																					22.5018	0.690546	0.664553		22.4567	64.2078	114.279	22.4567	98.8238	141.357		22.4567	84.6131	85.6381	22.4567	112.918	211.236	22.4567	87.3781	50.9753
																					22.5469	0.748722	0.642068		22.5018	69.0391	111.11	22.5018	88.5803	144.232		22.5018	89.956	88.7289	22.5018	117.27	175.67	22.5018	78.4036	50.2332
																					22.592	0.713845	0.69256		22.5469	66.3735	114.571	22.5469	89.2211	144.813		22.5469	96.4521	88.0748	22.5469	120.713	150.679	22.5469	68.8423	58.8357
																					22.6371	0.849304	0.603299		22.592	64.5737	114.293	22.592	97.9008	145.626		22.592	92.8426	72.661	22.592	117.965	134.287	22.592	76.9466	56.4354
																					22.6822	0.813502	0.567681		22.6371	67.4669	114.86	22.6371	84.9703	145.855		22.6371	98.0973	80.5182	22.6371	96.4962	114.463	22.6371	103.474	64.6547
																					22.7273	0.89953	0.573932		22.6822	63.7845	116.94	22.6822	91.9303	146.95		22.6822	98.6279	78.838	22.6822	88.4944	93.5258	22.6822	104.238	70.2194
																					22.7724	0.870897	0.562158		22.7273	64.6014	118.994	22.7273	93.2348	146.292		22.7273	98.4492	77.8177	22.7273	95.5999	70.3398	22.7273	86.9174	77.0275
																					22.8175	0.914908	0.486171		22.7724	72.5913	120.468	22.7724	80.7999	139.825		22.7724	100.486	71.0925	22.7724	95.9123	59.1762	22.7724	82.1538	75.1271
																					22.8626	0.932137	0.519259		22.8175	68.2104	123.533	22.8175	80.0926	140.879		22.8175	95.5853	67.5226	22.8175	92.8118	51.1323	22.8175	93.3995	82.232
																					22.9076	0.929405	0.547133		22.8626	67.4336	129.79	22.8626	78.5001	138.369		22.8626	98.2207	71.0718	22.8626	99.8162	47.3264	22.8626	97.1881	85.5862
																					22.9527	0.85734	0.464666		22.9076	72.0483	126.883	22.9076	72.0308	137.608		22.9076	91.2838	82.6486	22.9076	97.8686	40.9781	22.9076	102.272	84.5156
																					22.9978	0.953991	0.433805		22.9527	63.3279	129.023	22.9527	77.7305	134.942		22.9527	88.2965	75.8301	22.9527	78.7005	36.1811	22.9527	84.505	82.4474
																					23.0429	1.07381	0.39344		22.9978	61.939	128.415	22.9978	73.1589	131.747		22.9978	104.821	75.4766	22.9978	97.2644	38.9939	22.9978	87.8039	79.4984
																					23.088	0.99235	0.429939		23.0429	62.2413	127.246	23.0429	72.8373	125.742		23.0429	105.476	64.494	23.0429	80.1918	38.5864	23.0429	98.6178	78.0628
																					23.1331	1.03286	0.466419		23.088	78.3512	124.91	23.088	81.3849	122.994		23.088	101.944	59.8647	23.088	78.6491	39.2805	23.088	80.6449	80.4558
																					23.1782	1.14632	0.362282		23.1331	81.4802	123.57	23.1331	81.6712	120.709		23.1331	91.5679	69.2799	23.1331	74.4841	40.705	23.1331	87.3637	79.2891
																					23.2233	1.1343	0.32122		23.1782	80.6108	123.943	23.1782	67.6339	114.652		23.1782	97.0642	62.3095	23.1782	59.5735	37.2549	23.1782	89.1136	77.0275
																					23.2684	1.14908	0.485268		23.2233	84.6184	123.501	23.2233	75.4767	107.311		23.2233	88.3298	54.3981	23.2233	63.1232	32.1852	23.2233	84.9384	78.1139
																					23.3135	1.20352	0.383586		23.2684	92.1769	117.923	23.2684	77.1669	97.9521		23.2684	81.999	62.6584	23.2684	63.7283	35.3733	23.2684	80.7624	75.5018
																					23.3586	1.22228	0.357448		23.3135	97.9017	119.74	23.3135	77.3991	88.7139		23.3135	86.3955	68.217	23.3135	74.4653	34.7495	23.3135	82.6758	88.6812
																					23.4037	1.26283	0.342052		23.3586	91.7679	118.557	23.3586	77.6993	80.7309		23.3586	83.6514	59.0931	23.3586	64.1216	29.2945	23.3586	97.4478	97.2947
																					23.4488	1.22398	0.332611		23.4037	87.5326	118.915	23.4037	72.0981	74.1884		23.4037	86.6143	61.6646	23.4037	70.7667	24.8168	23.4037	92.4526	100.531
																					23.4939	1.30504	0.40982		23.4488	89.2263	113.837	23.4488	72.2671	66.3936		23.4488	93.9696	62.9451	23.4488	80.1709	25.959	23.4488	107.655	107.641
																					23.539	1.28037	0.411723		23.4939	78.4691	110.572	23.4939	72.8824	60.2606		23.4939	91.5163	72.1151	23.4939	65.337	27.5572	23.4939	109.691	117.158
																					23.5841	1.29053	0.431498		23.539	78.6431	108.682	23.539	74.8901	57.2539		23.539	85.4966	68.6305	23.539	62.6049	23.6499	23.539	121.541	125.759
																					23.6291	1.17354	0.445266		23.5841	87.1599	103.673	23.5841	72.2162	55.0556		23.5841	79.2967	53.0681	23.5841	67.8425	28.132	23.5841	117.446	139.457
																					23.6742	1.31792	0.443832		23.6291	95.8723	98.799	23.6291	64.9051	54.1327		23.6291	91.5747	52.8113	23.6291	70.8414	27.6943	23.6291	117.382	144.502
																					23.7193	1.28044	0.5924		23.6742	95.9124	94.8713	23.6742	69.8114	52.0373		23.6742	98.141	59.3418	23.6742	70.656	20.2619	23.6742	116.267	149.131
																					23.7644	1.24987	0.619277		23.7193	100.47	89.239	23.7193	71.5828	52.0759		23.7193	97.7088	59.7011	23.7193	78.2508	20.568	23.7193	119.22	168.272
																					23.8095	1.13148	0.543852		23.7644	109.872	85.4821	23.7644	68.6521	50.6216		23.7644	79.9873	55.1973	23.7644	93.4688	19.6945	23.7644	132.13	179.508
																					23.8546	1.00848	0.670598		23.8095	117.086	83.6067	23.8095	64.9879	50.1935		23.8095	92.5798	61.0899	23.8095	88.5381	17.6379	23.8095	142.827	191.156
																					23.8997	0.902738	0.812583		23.8546	124.02	84.8174	23.8546	67.8702	49.6217		23.8546	78.805	62.9025	23.8546	65.5448	18.7579	23.8546	152.619	197.182
																					23.9448	0.795551	0.914956		23.8997	137.7	83.7901	23.8997	72.5657	49.4678		23.8997	69.7929	57.7377	23.8997	62.8381	19.84	23.8997	184.99	206.021
																					23.9899	0.652158	1.11091		23.9448	145.942	81.4834	23.9448	65.3752	48.9307		23.9448	92.1913	58.933	23.9448	62.4662	18.5893	23.9448	188.012	203.828
																					24.035	0.658344	1.06182		23.9899	160.452	80.5833	23.9899	67.4756	48.9868		23.9899	99.28	58.857	23.9899	70.6087	16.3594	23.9899	195.593	214.194
																					24.0801	0.722937	1.1522		24.035	169.415	80.2915	24.035	67.8005	48.5591		24.035	107.68	56.5228	24.035	70.8882	10.7171	24.035	206.027	206.274
																					24.1252	0.675442	1.22858		24.0801	173.879	78.6162	24.0801	68.5742	49.9102		24.0801	95.8246	55.1639	24.0801	67.5194	13.879	24.0801	171.221	216.948
																					24.1703	0.563601	1.20922		24.1252	181.048	77.4619	24.1252	68.4806	50.6756		24.1252	90.887	59.9338	24.1252	81.0418	9.38132	24.1252	166.178	210.281
																					24.2154	0.480999	1.28178		24.1703	182.946	77.4494	24.1703	67.2229	52.4957		24.1703	93.2607	58.3849	24.1703	68.3725	10.1951	24.1703	175.77	216.482
																					24.2605	0.538336	1.1826		24.2154	177.284	76.37	24.2154	69.9567	54.5531		24.2154	103.469	58.074	24.2154	61.9215	9.37576	24.2154	159.871	220.586
																					24.3056	0.504876	1.26391		24.2605	167.351	73.1236	24.2605	69.8574	55.7445		24.2605	100.511	74.4033	24.2605	70.1377	10.7489	24.2605	168.066	222.314
																					24.3506	0.55026	1.32733		24.3056	164.206	69.9272	24.3056	67.3369	56.1507		24.3056	97.0305	71.4887	24.3056	78.2304	15.8616	24.3056	155.184	218.278
																					24.3957	0.483947	1.33045		24.3506	174.309	68.952	24.3506	71.0864	60.77		24.3506	87.9451	62.8726	24.3506	82.4442	14.0491	24.3506	151.406	208.598
																					24.4408	0.463568	1.2268		24.3957	176.463	66.8079	24.3957	70.2545	64.7748		24.3957	99.2785	61.4941	24.3957	64.6882	14.3433	24.3957	173.728	207.532
																					24.4859	0.548266	1.12435		24.4408	179.248	64.6554	24.4408	68.584	68.1688		24.4408	81.7433	69.0658	24.4408	57.0309	19.6647	24.4408	148.254	198.984
																					24.531	0.548844	1.1771		24.4859	181.414	64.7137	24.4859	73.6971	73.4055		24.4859	90.9674	60.1111	24.4859	60.484	29.6046	24.4859	140.525	200.889
																					24.5761	0.561621	1.20757		24.531	186.887	65.2097	24.531	74.6185	78.3099		24.531	106.274	67.7898	24.531	59.3433	34.8226	24.531	117.759	191.488
																					24.6212	0.606513	1.25398		24.5761	184.334	67.2975	24.5761	70.668	81.5059		24.5761	119.891	65.368	24.5761	54.2057	32.5319	24.5761	145.961	188.87
																					24.6663	0.595384	1.11132		24.6212	187.622	70.2106	24.6212	74.5775	85.8695		24.6212	114.808	67.518	24.6212	58.9647	33.649	24.6212	125.688	176.356
																					24.7114	0.596295	1.17612		24.6663	211.759	73.4403	24.6663	76.9298	86.2816		24.6663	92.9612	79.8249	24.6663	60.172	41.9947	24.6663	131.03	162.507
																					24.7565	0.634279	1.26253		24.7114	227.319	75.3427	24.7114	80.1624	87.7687		24.7114	93.6925	84.2067	24.7114	58.7498	43.7392	24.7114	117.393	153.018
																					24.8016	0.573819	1.2693		24.7565	227.126	76.943	24.7565	80.2387	85.7284		24.7565	93.6638	93.2039	24.7565	73.6345	31.0009	24.7565	106.215	134.844
																					24.8467	0.609924	1.21671		24.8016	212.917	76.4534	24.8016	82.4236	83.106		24.8016	110.999	96.7404	24.8016	78.9174	32.128	24.8016	102.98	127.916
																					24.8918	0.813661	1.20663		24.8467	189.285	77.1514	24.8467	81.3849	83.0087		24.8467	97.9253	94.4188	24.8467	84.7252	37.1719	24.8467	104.958	117.407
																					24.9369	0.838926	1.17862		24.8918	175.827	80.3624	24.8918	78.6437	82.0624		24.8918	101.654	89.5258	24.8918	83.7328	39.9174	24.8918	90.8414	115.697
																					24.982	0.749863	1.16412		24.9369	172.922	80.8	24.9369	80.9115	81.7021		24.9369	95.2537	103.361	24.9369	88.3491	45.6849	24.9369	95.9507	104.569
																					25.0271	0.873499	1.10976		24.982	146.839	84.1735	24.982	86.2945	82.6035		24.982	93.7939	111.216	24.982	72.0706	41.4067	24.982	83.8357	98.7814
																					25.0721	0.914532	1.18056		25.0271	124.128	89.0035	25.0271	86.3232	85.6361		25.0271	86.2116	130.25	25.0271	88.3079	49.742	25.0271	101.193	104.212
																					25.1172	0.930706	1.14724		25.0721	121.351	92.3896	25.0721	92.4882	88.2439		25.0721	87.6949	103.3	25.0721	94.3265	51.9509	25.0721	92.008	105.473
																					25.1623	0.931241	1.11923		25.1172	117.431	96.1402	25.1172	94.7288	86.8457		25.1172	89.0481	113.785	25.1172	86.1118	55.9043	25.1172	91.5967	97.2314
																					25.2074	0.879671	1.04997		25.1623	99.1166	101.716	25.1623	97.9738	84.5447		25.1623	90.9873	104.022	25.1623	83.0149	65.7778	25.1623	91.9195	86.2115
																					25.2525	0.985991	0.912745		25.2074	89.3004	107.486	25.2074	94.7092	85.041		25.2074	79.0118	118.793	25.2074	67.8451	69.7037	25.2074	80.5418	80.906
																					25.2976	1.00488	0.938022		25.2525	91.5544	113.291	25.2525	104.116	84.2865		25.2525	81.9141	151.965	25.2525	66.1678	73.1427	25.2525	69.6241	81.1152
																					25.3427	1.12641	0.972593		25.2976	98.8865	115.892	25.2976	96.2598	85.8793		25.2976	91.7388	124.237	25.2976	55.1315	100.301	25.2976	75.51	76.8997
																					25.3878	1.26675	0.868847		25.3427	96.6615	119.092	25.3427	105.637	89.5144		25.3427	78.949	124.25	25.3427	56.7422	114.056	25.3427	67.1801	68.712
																					25.4329	1.2144	0.912175		25.3878	88.286	124.354	25.3878	107.273	85.4312		25.3878	76.6456	140.362	25.3878	67.9894	128.45	25.3878	67.0898	63.0926
																					25.478	1.27509	0.98666		25.4329	75.9485	126.398	25.4329	112.566	87.6753		25.4329	71.9533	132.666	25.4329	62.6044	147.648	25.4329	76.2006	52.479
																					25.5231	1.28382	0.910351		25.478	78.9485	125.881	25.478	107.361	85.7827		25.478	78.2415	162.652	25.478	76.0643	171.402	25.478	83.7888	46.1819
																					25.5682	1.18042	0.832693		25.5231	77.6984	131.574	25.5231	104.701	80.5275		25.5231	84.4994	148.457	25.5231	78.8803	220.941	25.5231	67.2363	48.0518
																					25.6133	1.19854	1.00325		25.5682	81.8664	129.878	25.5682	104.949	78.0503		25.5682	78.0209	147.767	25.5682	71.3094	278.442	25.5682	69.3882	41.9676
																					25.6584	1.17457	1.08358		25.6133	76.871	131.905	25.6133	99.5655	78.202		25.6133	70.7131	150.911	25.6133	86.5813	296.393	25.6133	62.4463	41.1732
																					25.7035	1.09345	1.02685		25.6584	82.4977	131.359	25.6584	96.8497	77.8971		25.6584	77.6676	159.863	25.6584	98.8426	278.768	25.6584	76.2704	42.5102
																					25.7486	1.03571	1.10339		25.7035	81.2056	133.862	25.7035	101.645	77.05		25.7035	63.1988	190.16	25.7035	104.46	271.351	25.7035	66.2144	38.9189
																					25.7936	1.00545	1.07691		25.7486	92.5941	135.314	25.7486	106.76	74.5925		25.7486	85.5628	164.006	25.7486	110.367	267.519	25.7486	86.7224	42.5297
																					25.8387	0.92345	1.04705		25.7936	95.657	138.742	25.7936	100.475	73.4861		25.7936	70.8664	156.486	25.7936	94.4612	252.041	25.7936	81.1311	42.3642
																					25.8838	0.79623	1.03086		25.8387	94.6728	137.112	25.8387	101.384	75.4483		25.8387	84.3248	176.844	25.8387	98.7659	232.955	25.8387	75.9332	41.1793
																					25.9289	0.86169	0.936142		25.8838	90.2728	138.831	25.8838	103.573	79.2646		25.8838	71.0997	167.478	25.8838	97.7812	217.633	25.8838	79.967	42.1185
																					25.974	0.761383	1.0194		25.9289	99.6985	140.05	25.9289	115.934	80.4702		25.9289	73.6685	169.406	25.9289	99.6861	231.096	25.9289	73.4671	41.6331
																					26.0191	0.760357	1.12031		25.974	109.363	142.417	25.974	116.239	86.1736		25.974	73.7654	162.149	25.974	113.5	212.235	25.974	77.449	39.2242
																					26.0642	0.650669	1.02275		26.0191	100.211	143.395	26.0191	122.422	92.3748		26.0191	73.5833	157.966	26.0191	112.14	206.494	26.0191	83.9149	40.133
																					26.1093	0.639467	0.995513		26.0642	102.212	140.734	26.0642	129.777	97.889		26.0642	85.1698	142.736	26.0642	109.618	203.656	26.0642	76.95	42.1209
																					26.1544	0.705578	0.965603		26.1093	94.2748	138.544	26.1093	132.269	104.043		26.1093	83.8974	153.679	26.1093	99.8335	197.066	26.1093	63.561	40.4372
																					26.1995	0.632747	0.946385		26.1544	94.484	135.568	26.1544	123.6	113.007		26.1544	80.4985	151.116	26.1544	112.231	187.021	26.1544	84.1431	41.363
																					26.2446	0.59787	1.01742		26.1995	94.1082	135.456	26.1995	127.075	118.603		26.1995	71.3016	137.328	26.1995	113.99	187.657	26.1995	76.6026	35.6085
																					26.2897	0.700794	1.02882		26.2446	85.605	133.878	26.2446	119.567	121.016		26.2446	93.9023	172.004	26.2446	121.932	200.839	26.2446	76.5429	38.1244
																					26.3348	0.6558	1.07647		26.2897	88.0182	134.608	26.2897	122.73	128.426		26.2897	105.347	128.476	26.2897	113.458	191.475	26.2897	76.766	37.0964
																					26.3799	0.602683	1.09986		26.3348	97.927	137.266	26.3348	128.554	135.781		26.3348	106.384	131.027	26.3348	133.326	191.674	26.3348	80.759	37.8166
																					26.425	0.634712	1.02306		26.3799	94.3088	136.268	26.3799	122.128	140.334		26.3799	111.113	135.035	26.3799	155.511	181.737	26.3799	73.5872	34.5732
																					26.4701	0.731912	0.942003		26.425	92.1776	137.202	26.425	119.319	147.893		26.425	115.62	123.44	26.425	144.216	174.737	26.425	63.6308	34.7301
																					26.5152	0.830948	0.873559		26.4701	102.06	135.518	26.4701	117.717	154.281		26.4701	128.908	139.604	26.4701	123.09	152.135	26.4701	83.5189	40.9238
																					26.5602	0.696978	0.893313		26.5152	100.155	137.779	26.5152	115.568	162.077		26.5152	140.332	121.802	26.5152	116.1	146.65	26.5152	71.6635	48.064
																					26.6053	0.738416	0.954969		26.5602	90.2907	140.054	26.5602	111.173	169.087		26.5602	158.595	113.305	26.5602	109.558	126.327	26.5602	92.7676	53.1202
																					26.6504	0.73064	0.793866		26.6053	105.278	137.227	26.6053	109.574	170.782		26.6053	142.126	98.2087	26.6053	101.837	114.359	26.6053	65.1994	62.8931
																					26.6955	0.887129	0.636633		26.6504	103.95	136.879	26.6504	113.343	170.527		26.6504	158.835	107.616	26.6504	96.7365	107.173	26.6504	74.2148	64.1887
																					26.7406	0.953745	0.522744		26.6955	97.3402	136.008	26.6955	113.697	173.76		26.6955	133.171	96.1174	26.6955	98.4072	100.238	26.6955	69.2936	65.7667
																					26.7857	1.00693	0.475869		26.7406	83.9835	135.381	26.7406	112.714	168.579		26.7406	147.005	105.275	26.7406	83.7293	90.1572	26.7406	56.3807	67.1317
																					26.8308	1.08643	0.475451		26.7857	100.372	130.538	26.7857	110.041	168.034		26.7857	180.827	95.6982	26.7857	98.079	73.7096	26.7857	79.5302	73.8193
																					26.8759	1.09339	0.469454		26.8308	102.309	127.808	26.8308	110.376	161.14		26.8308	167.509	89.6974	26.8308	82.5743	70.1375	26.8308	75.9392	75.0116
																					26.921	1.1454	0.329296		26.8759	98.9994	125.743	26.8759	111.502	152.848		26.8759	195.772	70.5524	26.8759	68.2282	58.2261	26.8759	86.6909	84.0399
																					26.9661	1.10048	0.403193		26.921	109.12	123.674	26.921	99.8707	148.611		26.921	165.873	93.2673	26.921	74.2387	62.8469	26.921	79.262	80.8025
																					27.0112	1.16469	0.422005		26.9661	104.35	123.316	26.9661	102.679	142.612		26.9661	160.39	92.7468	26.9661	96.0561	58.2996	26.9661	72.3763	85.2833
																					27.0563	1.20826	0.312343		27.0112	103.362	121.914	27.0112	108.288	138.886		27.0112	159.614	78.3624	27.0112	78.8153	51.3975	27.0112	62.5221	86.6519
																					27.1014	1.25137	0.356493		27.0563	98.6236	123.983	27.0563	103.521	136.262		27.0563	190.821	84.3357	27.0563	75.3164	51.6567	27.0563	74.5707	90.2871
																					27.1465	1.15222	0.487378		27.1014	97.5846	123.679	27.1014	107.156	134.242		27.1014	169.545	86.2784	27.1014	66.2811	49.55	27.1014	80.1305	95.7898
																					27.1916	1.1528	0.512952		27.1465	95.2355	122.599	27.1465	96.7242	133.232		27.1465	143.351	82.9733	27.1465	64.1363	40.8648	27.1465	81.8549	96.2058
																					27.2367	1.32072	0.605748		27.1916	94.6629	123.991	27.1916	101.51	130.974		27.1916	161.31	87.3079	27.1916	70.2845	48.4718	27.1916	67.0489	105.896
																					27.2817	1.20771	0.675253		27.2367	93.3444	124.931	27.2367	107.136	131.872		27.2367	151.41	88.5124	27.2367	64.0169	51.7179	27.2367	96.3706	108.371
																					27.3268	1.06035	0.661739		27.2817	95.0443	124.729	27.2817	118.215	136.678		27.2817	126.329	97.527	27.2817	63.4829	45.3804	27.2817	72.8174	107.745
																					27.3719	1.08154	0.78176		27.3268	94.9468	122.628	27.3268	109.491	142.099		27.3268	137.35	105.792	27.3268	71.2373	37.2736	27.3268	73.6996	104.509
																					27.417	1.093	0.83685		27.3719	87.1186	125.012	27.3719	104.501	144.116		27.3719	133.253	94.7966	27.3719	75.0171	34.0824	27.3719	69.1233	108.424
																					27.4621	1.00709	0.957264		27.417	97.8783	120.911	27.417	105.378	146.455		27.417	144.807	99.5008	27.417	67.2526	28.3801	27.417	77.1016	110.048
																					27.5072	0.980946	1.04235		27.4621	90.6504	120.809	27.4621	118.143	148.995		27.4621	123.774	102.778	27.4621	57.6132	27.1854	27.4621	74.7359	116.294
																					27.5523	0.847887	1.09128		27.5072	83.3985	119.313	27.5072	124.755	151.9		27.5072	141.811	109.673	27.5072	64.8934	28.2068	27.5072	77.443	121.389
																					27.5974	0.857961	1.15812		27.5523	74.111	117.723	27.5523	111.885	153.115		27.5523	133.828	101.327	27.5523	81.6699	28.0462	27.5523	77.1433	119.915
																					27.6425	0.856299	1.18646		27.5974	80.7472	119.021	27.5974	115.514	155.183		27.5974	133.61	99.4455	27.5974	75.0862	30.5679	27.5974	65.9487	123.633
																					27.6876	0.783555	1.20934		27.6425	91.6599	115.254	27.6425	119.231	152.836		27.6425	111.153	98.606	27.6425	61.6512	31.3738	27.6425	65.9981	124.259
																					27.7327	0.717444	1.2907		27.6876	90.5449	111.618	27.6876	122.053	157.234		27.6876	124.831	99.1	27.6876	78.954	42.9111	27.6876	52.4133	125.197
																					27.7778	0.829575	1.25195		27.7327	95.0406	110.151	27.7327	116.262	156.183		27.7327	115.416	98.1338	27.7327	83.902	41.5506	27.7327	63.8181	134.305
																					27.8229	0.766948	1.29757		27.7778	89.9828	106.388	27.7778	113.158	151.227		27.7778	132.315	89.687	27.7778	88.4019	36.6109	27.7778	81.8158	133.541
																					27.868	0.711041	1.3079		27.8229	92.4744	104.304	27.8229	108.003	149.64		27.8229	117.701	100.633	27.8229	68.2704	39.4869	27.8229	81.0928	133.965
																					27.9131	0.683796	1.19199		27.868	93.0655	98.2906	27.868	121.237	147.391		27.868	116.889	80.6713	27.868	88.1544	44.2286	27.868	88.6495	135.366
																					27.9582	0.671728	1.15637		27.9131	90.5141	91.2873	27.9131	120.183	142.813		27.9131	109.424	99.0079	27.9131	75.041	55.89	27.9131	97.1148	136.033
																					28.0032	0.695012	1.3812		27.9582	113.242	86.4468	27.9582	110.543	140.754		27.9582	123.082	84.2055	27.9582	75.5395	52.4713	27.9582	95.611	134.963
																					28.0483	0.708599	1.43866		28.0032	133.781	77.4619	28.0032	108.904	139.659		28.0032	94.1715	78.7781	28.0032	80.986	56.9761	28.0032	89.8459	131.331
																					28.0934	0.693972	1.43277		28.0483	126.469	73.8737	28.0483	104.012	135.389		28.0483	104.775	79.932	28.0483	89.7713	56.5392	28.0483	93.2181	140.686
																					28.1385	0.612338	1.39153		28.0934	126.559	69.2479	28.0934	104.473	136.103		28.0934	109.672	69.4999	28.0934	81.5942	54.879	28.0934	104.747	142.924
																					28.1836	0.690618	1.36116		28.1385	128.767	64.4095	28.1385	105.683	136.793		28.1385	92.5674	76.0927	28.1385	87.0427	66.3177	28.1385	110.829	134.796
																					28.2287	0.576436	1.42976		28.1836	127.491	60.588	28.1836	91.6997	132.45		28.1836	107.494	68.3495	28.1836	95.9296	61.498	28.1836	84.3696	138.568
																					28.2738	0.533379	1.49255		28.2287	123.53	59.6712	28.2287	94.6558	129.038		28.2287	110.52	83.0574	28.2287	100.672	68.4645	28.2287	94.1736	133.866
																					28.3189	0.521845	1.44585		28.2738	122.647	55.4683	28.2738	104.649	129.255		28.2738	112.767	65.9427	28.2738	87.1702	66.3976	28.2738	107.889	129.115
																					28.364	0.636996	1.63031		28.3189	139.216	57.8833	28.3189	107.709	128.853		28.3189	110.003	82.1937	28.3189	87.4304	69.462	28.3189	98.978	129.662
																					28.4091	0.596988	1.61171		28.364	158.521	56.1643	28.364	117.297	125.717		28.364	102.38	87.537	28.364	82.9828	56.7225	28.364	107.04	128.317
																					28.4542	0.488934	1.52794		28.4091	152.304	55.1453	28.4091	105.611	125.369		28.4091	118.246	65.3611	28.4091	67.1896	64.4467	28.4091	89.6995	129.581
																					28.4993	0.43826	1.48514		28.4542	156.881	55.4725	28.4542	115.645	126.204		28.4542	108.548	72.9017	28.4542	69.9964	60.8778	28.4542	102.657	141.633
																					28.5444	0.543062	1.40632		28.4993	166.179	53.8764	28.4993	119.17	119.156		28.4993	105.964	87.5566	28.4993	67.8156	59.9908	28.4993	120.866	145.732
																					28.5895	0.499658	1.51312		28.5444	173.166	52.3219	28.5444	126.136	116.119		28.5444	118.332	98.5461	28.5444	71.1331	54.9279	28.5444	123.686	158.943
																					28.6346	0.497057	1.51207		28.5895	172.622	51.005	28.5895	120.922	113.397		28.5895	93.0614	95.6879	28.5895	80.6562	65.7563	28.5895	122.934	160.569
																					28.6797	0.499109	1.43276		28.6346	155.37	49.6527	28.6346	120.925	110.7		28.6346	101.666	111.935	28.6346	66.464	64.902	28.6346	126.539	169.554
																					28.7247	0.531312	1.4957		28.6797	160.393	45.2519	28.6797	132.493	107.719		28.6797	85.9682	102.33	28.6797	55.632	62.573	28.6797	133.541	173.506
																					28.7698	0.498372	1.39558		28.7247	150.003	43.5516	28.7247	145.747	100.653		28.7247	86.5227	115.64	28.7247	57.2458	85.4676	28.7247	143.664	174.072
																					28.8149	0.667334	1.3216		28.7698	140.35	43.1578	28.7698	120.422	90.8575		28.7698	95.3692	104.406	28.7698	67.2872	89.7903	28.7698	147.893	167.423
																					28.86	0.703121	1.21581		28.8149	129.783	44.0121	28.8149	131.119	87.3504		28.8149	91.3279	110.279	28.8149	53.2952	103.963	28.8149	143.433	171.318
																					28.9051	0.725264	1.09063		28.86	127.967	42.4326	28.86	122.121	86.023		28.86	83.1324	120.239	28.86	59.5689	101.375	28.86	168.312	171.178
																					28.9502	0.733719	1.06822		28.9051	121.207	43.4682	28.9051	129.174	81.0085		28.9051	89.1042	111.073	28.9051	63.8686	83.6133	28.9051	170.131	172.071
																					28.9953	0.860621	1.0257		28.9502	127.533	43.4391	28.9502	137.606	82.493		28.9502	80.2158	112.772	28.9502	73.7824	80.4976	28.9502	162.753	173.042
																					29.0404	0.860895	0.972339		28.9953	121.528	42.5577	28.9953	127.728	82.4124		28.9953	65.2808	134.418	28.9953	71.8922	84.3607	28.9953	147.728	171.812
																					29.0855	0.919765	1.03494		29.0404	121.607	43.089	29.0404	121.12	81.3753		29.0404	71.9388	140.225	29.0404	90.6417	85.2493	29.0404	144.709	175.957
																					29.1306	0.934767	1.01027		29.0855	111.89	41.6325	29.0855	124.986	81.3742		29.0855	77.1557	140.619	29.0855	88.3673	76.8507	29.0855	138.971	183.352
																					29.1757	1.02107	1.06453		29.1306	129.125	40.5073	29.1306	118.399	85.2226		29.1306	71.4781	148.953	29.1306	92.0685	69.8954	29.1306	156.229	183.187
																					29.2208	0.988058	1.11474		29.1757	139.462	41.2408	29.1757	114.11	88.5754		29.1757	70.1189	151.628	29.1757	87.1545	68.5894	29.1757	142.424	172.006
																					29.2659	0.865333	0.992351		29.2208	146.191	41.247	29.2208	116.231	88.3803		29.2208	67.2405	134.943	29.2208	100.926	81.6422	29.2208	153.229	169.122
																					29.311	0.731132	1.12602		29.2659	143.987	42.7244	29.2659	107.54	93.614		29.2659	61.7933	137.776	29.2659	87.9548	88.2827	29.2659	122.068	170.775
																					29.3561	0.755703	1.16304		29.311	149.061	41.8471	29.311	113.08	95.2346		29.311	63.3304	154.589	29.311	89.348	88.0863	29.311	135.384	173.877
																					29.4012	0.830138	1.04862		29.3561	141.171	43.337	29.3561	119.892	98.4969		29.3561	60.7242	146.86	29.3561	94.6273	93.3846	29.3561	157.431	164.665
																					29.4462	0.742536	1.15904		29.4012	145.002	43.2932	29.4012	119.715	97.8675		29.4012	66.9739	151.637	29.4012	105.26	93.0062	29.4012	142.952	152.376
																					29.4913	0.893141	1.24789		29.4462	140.349	45.3186	29.4462	120.987	100.252		29.4462	61.2017	154.696	29.4462	98.6989	100.191	29.4462	133.039	146.302
																					29.5364	0.80762	1.12481		29.4913	119.451	47.0835	29.4913	121.529	103.243		29.4913	61.653	145.751	29.4913	112.633	102.545	29.4913	135.449	139.593
																					29.5815	0.822319	1.19905		29.5364	114.537	49.5298	29.5364	110.557	101.844		29.5364	71.8012	136.36	29.5364	106.405	93.4606	29.5364	144.491	129.977
																					29.6266	0.775186	1.21836		29.5815	110.664	52.8512	29.5815	111.629	98.9688		29.5815	66.118	142.018	29.5815	112.508	91.1734	29.5815	117.161	120.19
																					29.6717	0.831266	1.14686		29.6266	98.1843	57.3082	29.6266	116.419	99.6467		29.6266	67.6144	140.287	29.6266	129.476	90.4828	29.6266	122.828	114.25
																					29.7168	0.84926	1.13052		29.6717	82.3786	62.0633	29.6717	121.429	94.235		29.6717	91.4722	122.839	29.6717	121.522	88.1654	29.6717	120.098	108.845
																					29.7619	0.747117	1.09879		29.7168	86.5639	69.6959	29.7168	113.951	91.2137		29.7168	84.7253	102.747	29.7168	129.838	89.5903	29.7168	115.827	110.105
																					29.807	0.81171	1.0811		29.7619	75.2896	75.9387	29.7619	102.014	89.2029		29.7619	94.6774	128.896	29.7619	143.294	84.9607	29.7619	124.204	114.354
																					29.8521	0.904661	1.0592		29.807	71.1647	84.7778	29.807	103.971	86.6842		29.807	93.5811	128.714	29.807	155.174	104.747	29.807	101.507	120.7
																					29.8972	0.90826	1.07091		29.8521	76.2157	91.6332	29.8521	108.072	80.6985		29.8521	100.296	128.567	29.8521	167.564	93.0121	29.8521	111.117	115.308
																					29.9423	0.780173	1.00046		29.8972	70.4724	95.4734	29.8972	108.264	77.8063		29.8972	115.494	127.359	29.8972	181.451	104.9	29.8972	117.184	107.99
																					29.9874	0.88431	0.975398		29.9423	65.0679	101.452	29.9423	114.875	77.155		29.9423	109.423	116.301	29.9423	194.285	114.849	29.9423	101.944	104.777
																					30.0325	0.839923	0.998619		29.9874	63.5044	107.071	29.9874	106.715	73.3996		29.9874	129.147	136.871	29.9874	186.82	124.653	29.9874	94.5823	99.0442
																					30.0776	0.960957	0.972787		30.0325	58.3392	110.407	30.0325	93.4686	68.2527		30.0325	120.369	117.541	30.0325	185.469	115.568	30.0325	80.4644	94.6012
																					30.1227	1.03353	0.787606		30.0776	61.8711	112.993	30.0776	101.354	65.0454		30.0776	123.672	119.363	30.0776	183.71	124.386	30.0776	88.6495	90.0596
																					30.1677	0.887418	0.78526		30.1227	54.2977	116.152	30.1227	107.256	60.913		30.1227	150.063	98.3388	30.1227	178.037	123.628	30.1227	96.7052	86.113
																					30.2128	1.03814	0.755523		30.1677	58.6409	115.523	30.1677	95.6716	58.5339		30.1677	143.285	115.92	30.1677	182.213	138.893	30.1677	117.732	93.3882
																					30.2579	1.02704	0.736515		30.2128	60.0576	115.598	30.2128	97.534	59.5039		30.2128	141.376	89.6513	30.2128	172.005	150.357	30.2128	95.8256	99.6293
																					30.303	1.19412	0.617417		30.2579	63.318	115.963	30.2579	105.163	58.597		30.2579	141.169	79.5635	30.2579	150.429	169.189	30.2579	102.153	101.732
																					30.3481	1.15255	0.61183		30.303	65.1851	118.446	30.303	102.359	58.1455		30.303	153.446	93.9294	30.303	151.248	141.831	30.303	80.1808	108.293
																					30.3932	1.16878	0.61919		30.3481	65.5628	118.644	30.3481	102.106	56.7915		30.3481	158.819	85.0968	30.3481	115.269	163.605	30.3481	93.6481	114.713
																					30.4383	1.22258	0.645151		30.3932	68.4634	118.05	30.3932	98.2667	58.1728		30.3932	157.578	80.4825	30.3932	98.5495	153.086	30.3932	88.6435	125.33
																					30.4834	1.20252	0.569098		30.4383	75.777	116.848	30.4383	97.9213	54.1042		30.4383	145.2	84.6178	30.4383	103.736	144.823	30.4383	94.3243	138.447
																					30.5285	1.17428	0.493867		30.4834	73.826	122.224	30.4834	94.2399	52.7732		30.4834	172.825	82.4712	30.4834	95.8849	138.978	30.4834	112.197	145.236
																					30.5736	1.22706	0.57858		30.5285	78.8695	122.649	30.5285	92.9567	52.6499		30.5285	165.096	73.7458	30.5285	110.311	145.557	30.5285	98.8188	152.312
																					30.6187	1.23501	0.493928		30.5736	83.67	120.505	30.5736	86.7425	49.8383		30.5736	166.451	68.5015	30.5736	101.502	143.994	30.5736	113.469	150.45
																					30.6638	1.34445	0.435941		30.6187	85.6167	119.592	30.6187	82.2398	49.641		30.6187	179.535	78.2576	30.6187	82.9422	121.131	30.6187	114.104	145.642
																					30.7089	1.32672	0.490979		30.6638	78.8251	121.493	30.6638	70.3882	49.0743		30.6638	156.416	69.1061	30.6638	78.109	109.533	30.6638	105.474	142.314
																					30.754	1.34609	0.386776		30.7089	78.4709	122.891	30.7089	78.5879	47.8859		30.7089	150.306	70.8542	30.7089	71.0203	113.741	30.7089	139.014	141.092
																					30.7991	1.36274	0.460647		30.754	93.1062	123.022	30.754	74.1828	47.41		30.754	162.845	80.4617	30.754	91.7885	112.244	30.754	111.825	144
																					30.8442	1.44074	0.371393		30.7991	100.23	123.943	30.7991	67.6766	47.3276		30.7991	137.618	114.232	30.7991	78.8315	104.359	30.7991	96.9164	151.68
																					30.8892	1.48607	0.368876		30.8442	90.2784	122.37	30.8442	68.7776	48.5864		30.8442	117.624	95.3125	30.8442	82.2806	95.6142	30.8442	116.475	142.065
																					30.9343	1.34257	0.342097		30.8892	87.0957	118.492	30.8892	67.5191	46.2536		30.8892	132.184	107.164	30.8892	80.9001	96.564	30.8892	137.13	145.042
																					30.9794	1.43633	0.390016		30.9343	98.2929	118.932	30.9343	63.8319	46.952		30.9343	110.438	108.216	30.9343	87.1596	94.3607	30.9343	146.597	149.633
																					31.0245	1.45603	0.312273		30.9794	101.596	119.078	30.9794	73.6364	47.2003		30.9794	102.418	108.568	30.9794	89.7946	87.2713	30.9794	144.619	149.433
																					31.0696	1.49163	0.26651		31.0245	97.3162	117.238	31.0245	63.4389	46.6361		31.0245	105.896	128.59	31.0245	98.956	94.2243	31.0245	160.342	152.543
																					31.1147	1.54177	0.357586		31.0696	99.0006	112.779	31.0696	72.7249	45.9695		31.0696	114.923	122.363	31.0696	80.4534	86.5565	31.0696	139.172	154.863
																					31.1598	1.4695	0.347157		31.1147	97.3458	108.54	31.1147	69.7515	46.856		31.1147	97.0238	110.736	31.1147	84.9188	76.7231	31.1147	137.163	155.885
																					31.2049	1.41869	0.374187		31.1598	111.434	105.102	31.1598	75.6359	46.08		31.1598	114.784	120.831	31.1598	75.2402	72.9566	31.1598	148.812	162.628
																					31.25	1.4466	0.435626		31.2049	128.121	101.854	31.2049	73.9408	44.838		31.2049	86.6577	143.622	31.2049	80.5769	66.5924	31.2049	129.047	163.766
																					31.2951	1.3396	0.709894		31.25	132.844	94.59	31.25	84.021	44.8989		31.25	85.0782	144.743	31.25	92.4246	56.2931	31.25	116.07	163.005
																					31.3402	1.20756	0.786449		31.2951	125.583	98.0947	31.2951	76.851	47.5522		31.2951	66.7301	151.572	31.2951	97.3071	51.638	31.2951	121.31	152.049
																					31.3853	1.19603	0.699611		31.3402	127.852	97.0821	31.3402	85.849	48.0153		31.3402	76.5155	132.31	31.3402	98.8747	44.4751	31.3402	114.227	148.633
																					31.4304	1.11516	0.774359		31.3853	143.802	94.5774	31.3853	80.6095	46.5092		31.3853	66.1243	139.967	31.3853	82.2364	41.1002	31.3853	129.626	145.092
																					31.4755	0.929376	1.03713		31.4304	146.768	92.6959	31.4304	69.0304	46.7868		31.4304	62.2988	150.18	31.4304	90.7524	46.9014	31.4304	119.505	142.363
																					31.5206	0.893488	1.12551		31.4755	147.709	88.6514	31.4755	83.3023	47.946		31.4755	65.2972	155.113	31.4755	84.1322	52.878	31.4755	117.405	141.074
																					31.5657	0.809846	1.09056		31.5206	129.713	87.8867	31.5206	81.5695	48.4431		31.5206	55.8042	152.442	31.5206	81.1465	51.6965	31.5206	101.471	138.306
																					31.6107	0.75988	1.13386		31.5657	131.983	87.3345	31.5657	85.575	47.5887		31.5657	55.1334	142.997	31.5657	86.1088	46.1461	31.5657	111.586	127.759
																					31.6558	0.677683	1.14228		31.6107	148.566	85.5091	31.6107	88.6853	47.6678		31.6107	58.2493	143.596	31.6107	85.1774	45.5024	31.6107	112.539	124.344
																					31.7009	0.598853	1.1781		31.6558	143.242	84.8778	31.6558	94.7756	48.2265		31.6558	61.2885	145.986	31.6558	73.9414	43.7909	31.6558	117.791	119.645
																					31.746	0.553527	1.17851		31.7009	148.076	80.279	31.7009	99.9035	50.3266		31.7009	59.5681	151.236	31.7009	71.5482	52.4904	31.7009	113.131	115.32
																					31.7911	0.585917	1.19045		31.746	157.735	74.7635	31.746	99.8731	53.2148		31.746	61.4055	164.468	31.746	67.9553	65.2856	31.746	104.884	113.362
																					31.8362	0.593491	1.14985		31.7911	169.44	74.03	31.7911	99.2693	54.4277		31.7911	51.4126	166.898	31.7911	66.679	62.0761	31.7911	94.3192	116.17
																					31.8813	0.530488	1.12454		31.8362	163.953	72.0067	31.8362	105.726	56.3626		31.8362	59.518	160.997	31.8362	68.0813	66.9049	31.8362	107.113	111.702
																					31.9264	0.528363	1.11083		31.8813	168.311	65.9285	31.8813	98.9591	58.9999		31.8813	52.9501	134.779	31.8813	70.5589	76.5844	31.8813	113.846	106.226
																					31.9715	0.610922	0.94293		31.9264	177.841	65.9598	31.9264	100.306	60.855		31.9264	61.8998	137.859	31.9264	78.954	76.2413	31.9264	105.546	108.886
																					32.0166	0.613986	1.02605		31.9715	177.86	63.0301	31.9715	111.694	64.6158		31.9715	61.1325	134.571	31.9715	86.9853	77.3763	31.9715	114.262	103.2
																					32.0617	0.581538	1.15213		32.0166	174.63	62.0216	32.0166	109.429	67.1134		32.0166	65.5646	143.082	32.0166	91.1975	86.9723	32.0166	97.4853	108.358
																					32.1068	0.653719	1.18088		32.0617	174.086	57.5604	32.0617	113.471	72.7848		32.0617	76.6655	146.51	32.0617	100.755	91.4811	32.0617	82.6154	106.461
																					32.1519	0.66784	1.17412		32.1068	175.746	56.1559	32.1068	121.233	73.6151		32.1068	75.9449	120.592	32.1068	101.816	99.4316	32.1068	83.7709	98.285
																					32.197	0.580887	1.19902		32.1519	164.624	53.7409	32.1519	129.197	73.388		32.1519	72.6242	136.246	32.1519	109.208	112.7	32.1519	86.782	86.0035
																					32.2421	0.553122	1.24004		32.197	177.27	51.6906	32.197	157.488	78.5531		32.197	78.1234	130.93	32.197	135.236	113.419	32.197	111.378	79.7757
																					32.2872	0.552501	1.2928		32.2421	170.516	51.2613	32.2421	152.477	80.6004		32.2421	64.3778	114.971	32.2421	126.906	119.742	32.2421	93.706	76.7026
																					32.3322	0.543583	1.33377		32.2872	147.094	50.9363	32.2872	163.404	81.9832		32.2872	62.6679	135.295	32.2872	141.098	117.932	32.2872	102.934	74.6733
																					32.3773	0.563283	1.38087		32.3322	146.01	50.3716	32.3322	161.501	84.735		32.3322	77.1044	113.542	32.3322	132.165	110.153	32.3322	93.3484	66.0988
																					32.4224	0.509747	1.28351		32.3773	143.779	49.6944	32.3773	163.207	90.2641		32.3773	72.7659	107.088	32.3773	125.956	102.832	32.3773	97.504	57.1361
																					32.4675	0.459376	1.27887		32.4224	135.835	50.0403	32.4224	181.379	97.8391		32.4224	77.564	103.642	32.4224	144.733	103.492	32.4224	75.917	51.0106
																					32.5126	0.549899	1.43314		32.4675	134.748	49.7965	32.4675	178.436	104.606		32.4675	84.0249	101.713	32.4675	138.346	104.815	32.4675	89.6535	49.0227
																					32.5577	0.504457	1.40547		32.5126	138.134	48.6879	32.5126	166.054	117.226		32.5126	94.5226	117.453	32.5126	139.079	74.7226	32.5126	80.2259	46.9046
																					32.6028	0.43164	1.3363		32.5577	136.06	49.7673	32.5577	176.851	128.126		32.5577	97.3446	95.9366	32.5577	122.605	73.9143	32.5577	84.1507	46.6868
																					32.6479	0.44329	1.38742		32.6028	134.562	50.0048	32.6028	169.561	136.934		32.6028	98.2528	76.7376	32.6028	125.207	70.6165	32.6028	74.6525	48.3365
																					32.693	0.403138	1.49956		32.6479	148.619	50.8987	32.6479	184.44	145.411		32.6479	97.367	75.6355	32.6479	136.338	89.8988	32.6479	71.9198	51.1383
																					32.7381	0.383149	1.5276		32.693	149.17	51.0446	32.693	202.36	158.418		32.693	95.2634	93.6289	32.693	117.582	96.9071	32.693	73.8197	47.6528
																					32.7832	0.395492	1.43789		32.7381	134.56	52.8262	32.7381	203.697	172.704		32.7381	83.341	77.2581	32.7381	137.579	101.637	32.7381	74.4311	48.1638
																					32.8283	0.386054	1.49028		32.7832	136.083	54.8661	32.7832	211.52	184.607		32.7832	92.6632	63.0534	32.7832	127.277	107.006	32.7832	81.5595	46.2488
																					32.8734	0.421277	1.54279		32.8283	130.048	55.2162	32.8283	205.689	195.086		32.8283	91.6042	62.1171	32.8283	116.384	116.792	32.8283	78.4257	52.1286
																					32.9185	0.485942	1.49366		32.8734	126.872	58.0396	32.8734	183.641	201.599		32.8734	99.0661	75.3798	32.8734	117.538	122.15	32.8734	83.6781	48.8682
																					32.9636	0.476114	1.44856		32.9185	115.617	58.2584	32.9185	204.052	201.886		32.9185	104.661	84.5844	32.9185	120.507	121.912	32.9185	70.7081	46.5141
																					33.0087	0.466589	1.42615		32.9636	115.073	62.8655	32.9636	208.389	202.145		32.9636	109.916	81.9968	32.9636	131.369	121.106	32.9636	99.5145	47.6005
																					33.0537	0.499962	1.3806		33.0087	98.3923	67.5059	33.0087	205.48	201.93		33.0087	97.0324	74.4862	33.0087	131.239	129.327	33.0087	88.4971	50.7113
																					33.0988	0.434401	1.28334		33.0537	94.8197	73.0236	33.0537	230.211	200.562		33.0537	86.3918	71.7282	33.0537	121.138	128.713	33.0537	82.3497	51.4437
																					33.1439	0.452771	1.17084		33.0988	88.6037	76.4179	33.0988	216.827	196.784		33.0988	102.2	57.2575	33.0988	142.327	115.559	33.0988	103.885	47.5275
																					33.189	0.487994	1.18743		33.1439	89.8094	81.7793	33.1439	218.862	196.659		33.1439	113.784	58.6762	33.1439	131.834	103.344	33.1439	94.4733	50.3816
																					33.2341	0.468858	1.23357		33.189	84.4783	85.2966	33.189	223.734	193.649		33.189	96.6099	72.9638	33.189	125.518	121.76	33.189	87.1618	46.8717
																					33.2792	0.513519	1.01213		33.2341	79.7223	88.1284	33.2341	227.669	183.552		33.2341	93.7127	64.1543	33.2341	141.199	98.9692	33.2341	56.1797	43.8181
																					33.3243	0.583417	0.881246		33.2792	81.3629	91.9416	33.2792	230.936	186.862		33.2792	86.7265	67.3303	33.2792	113.321	90.3962	33.2792	74.6457	44.2877
																					33.3694	0.671106	0.877438		33.3243	79.1336	93.9836	33.3243	225.434	185.759		33.3243	95.6736	68.3852	33.3243	95.6847	84.3063	33.3243	76.6383	48.5409
																					33.4145	0.674922	0.803641		33.3694	82.2718	97.428	33.3694	230.468	184.979		33.3694	84.5723	63.3413	33.3694	106.718	74.8908	33.3694	94.4759	51.0398
																					33.4596	0.689216	0.719544		33.4145	74.0907	98.7053	33.4145	236.856	187.569		33.4145	93.8582	83.6412	33.4145	123.678	72.5912	33.4145	97.7859	55.6105
																					33.5047	0.836729	0.567541		33.4596	77.2863	102.623	33.4596	205.689	188.189		33.4596	95.2574	86.4235	33.4596	107.143	71.0352	33.4596	85.3565	54.5959
																					33.5498	1.03687	0.514174		33.5047	73.6409	103.954	33.5047	204.37	192.604		33.5047	88.9105	64.1554	33.5047	104.875	72.136	33.5047	81.8762	61.4538
																					33.5949	1.10653	0.444761		33.5498	65.0105	107.188	33.5498	196.066	194.04		33.5498	81.8427	71.2111	33.5498	108.309	63.9069	33.5498	99.2957	68.6317
																					33.64	1.15737	0.3872		33.5949	70.7939	106.18	33.5949	197.308	191.885		33.5949	75.9187	73.9749	33.5949	101.556	62.1615	33.5949	96.5324	62.5354
																					33.6851	1.31027	0.412733		33.64	77.3504	106.327	33.64	200.49	201.965		33.64	89.6954	67.1426	33.64	107.964	67.4527	33.64	78.4709	61.8285
																					33.7302	1.34837	0.403852		33.6851	71.0703	108.642	33.6851	175.062	202.941		33.6851	85.9005	82.0256	33.6851	113.752	59.5865	33.6851	84.1022	61.8139
																					33.7752	1.29686	0.438602		33.7302	71.667	109.272	33.7302	188.7	195.517		33.7302	74.2436	75.3119	33.7302	104.047	62.2514	33.7302	101.653	57.9294
																					33.8203	1.36054	0.400482		33.7752	66.89	108.455	33.7752	173.285	191.123		33.7752	82.367	85.5678	33.7752	102.802	62.0948	33.7752	86.6356	57.3028
																					33.8654	1.56626	0.372901		33.8203	70.7007	108.936	33.8203	161.295	181.387		33.8203	82.7113	69.1959	33.8203	115.019	79.7895	33.8203	80.455	58.051
																					33.9105	1.57085	0.434065		33.8654	78.772	109.147	33.8654	165.264	176.586		33.8654	79.9372	69.0301	33.8654	128.952	71.3536	33.8654	78.6071	59.8954
																					33.9556	1.66132	0.40442		33.9105	75.5974	110.889	33.9105	161.432	165.525		33.9105	95.38	91.2785	33.9105	131.473	70.8909	33.9105	83.2958	62.5719
																					34.0007	1.7168	0.361696		33.9556	76.5538	111.06	33.9556	158.064	151.505		33.9556	84.7372	85.5724	33.9556	110.594	69.3746	33.9556	86.1187	68.9408
																					34.0458	1.69388	0.411615		34.0007	80.9384	110.534	34.0007	152.4	142.034		34.0007	81.6819	97.725	34.0007	101.516	70.6154	34.0007	112.043	71.8484
																					34.0909	1.58863	0.445821		34.0458	75.8794	109.384	34.0458	147.748	125.347		34.0458	84.9492	111.125	34.0458	114.581	62.8815	34.0458	82.0082	65.7362
																					34.136	1.41224	0.429832		34.0909	72.2501	111.624	34.0909	125.495	110.991		34.0909	72.9771	101.81	34.0909	144.274	59.3293	34.0909	91.7441	73.5443
																					34.1811	1.45999	0.482683		34.136	79.2521	109.622	34.136	124.832	100.283		34.136	67.9382	104.077	34.136	135.703	51.1431	34.136	77.1654	77.0761
																					34.2262	1.45395	0.582268		34.1811	91.6278	106.248	34.1811	114.897	88.3504		34.1811	72.6619	117.958	34.1811	154.377	61.4877	34.1811	116.079	76.1965
																					34.2713	1.3326	0.713276		34.2262	82.2274	108.445	34.2262	114.408	79.8645		34.2262	77.1044	122.878	34.2262	150.361	76.1125	34.2262	102.696	73.3497
																					34.3164	1.30219	0.759006		34.2713	80.8699	106.198	34.2713	112.909	71.2284		34.2713	57.0281	122.385	34.2713	156.593	70.3017	34.2713	99.7478	80.1444
																					34.3615	1.25879	0.745947		34.3164	74.4603	107.246	34.3164	103.166	64.7154		34.3164	51.6377	130.581	34.3164	162.606	81.6163	34.3164	81.6421	93.9357
																					34.4066	1.23867	0.765526		34.3615	75.9047	107.796	34.3615	96.4723	59.614		34.3615	57.6304	124.854	34.3615	185.336	102.956	34.3615	91.7287	94.5513
																					34.4517	1.23255	0.798641		34.4066	82.4242	108.084	34.4066	94.5557	56.4797		34.4066	72.7038	128.465	34.4066	182.249	108.927	34.4066	86.4312	102.677
																					34.4967	1.15106	0.827372		34.4517	85.2829	109.509	34.4517	84.2155	50.3058		34.4517	69.5169	122.588	34.4517	151.112	134.537	34.4517	106.314	109.793
																					34.5418	1.0435	0.912304		34.4967	78.6838	105.532	34.4967	74.3798	48.8274		34.4967	54.9322	112.732	34.4967	165.686	147.127	34.4967	108.441	112.394
																					34.5869	1.0301	0.918797		34.5418	84.01	104.829	34.5418	76.3891	48.0438		34.5418	57.6981	120.92	34.5418	194.592	132.081	34.5418	95.9584	118.282
																					34.632	1.04008	0.850858		34.5869	89.2677	102.383	34.5869	71.3342	47.4796		34.5869	61.7323	101.35	34.5869	187.159	144.783	34.5869	116.334	122.172
																					34.6771	0.901958	1.01291		34.632	85.5809	100.041	34.632	68.8096	45.1177		34.632	50.6943	119.424	34.632	189.27	153.218	34.632	128.983	121.948
																					34.7222	0.803934	1.03429		34.6771	75.2186	101.452	34.6771	60.683	43.1846		34.6771	67.0876	104	34.6771	206.625	170.589	34.6771	129.545	130.926
																					34.7673	0.702557	1.01028		34.7222	79.6723	99.1429	34.7222	62.1721	40.2916		34.7222	64.2241	117.304	34.7222	184.965	176.938	34.7222	113.131	129.785
																					34.8124	0.615576	1.12479		34.7673	93.5899	100.397	34.7673	59.1774	38.481		34.7673	61.714	109.826	34.7673	213.213	171.891	34.7673	115.873	125.899
																					34.8575	0.558137	1.18554		34.8124	94.9801	98.1698	34.8124	50.6791	39.353		34.8124	63.7631	119.97	34.8124	237.22	177.205	34.8124	116.459	133.406
																					34.9026	0.597552	1.25625		34.8575	98.0424	98.5782	34.8575	50.8243	39.0404		34.8575	81.17	122.697	34.8575	202.6	158.573	34.8575	133.731	135.806
																					34.9477	0.566651	1.28285		34.9026	102.205	100.487	34.9026	53.0962	38.3425		34.9026	65.7426	116.572	34.9026	194.15	172.492	34.9026	123.491	129.348
																					34.9928	0.565465	1.32289		34.9477	95.2516	101.608	34.9477	48.2915	38.9081		34.9477	85.9218	138.822	34.9477	181.993	172.128	34.9477	117.9	131.358
																					35.0379	0.697224	1.40002		34.9928	87.7911	99.2491	34.9928	55.4189	37.4264		34.9928	82.9525	127.423	34.9928	167.582	161.149	34.9928	122.988	129.909
																					35.083	0.712328	1.24309		35.0379	97.26	100.147	35.0379	45.6488	38.9449		35.0379	86.7414	151.809	35.0379	158.744	165.766	35.0379	153.975	140.149
																					35.1281	0.680371	1.22134		35.083	90.0062	98.9741	35.083	49.4804	38.2177		35.083	85.2046	149.724	35.083	159.351	166.987	35.083	162.262	134.013
																					35.1732	0.72113	1.29704		35.1281	84.5227	98.8616	35.1281	47.0953	38.8636		35.1281	88.9397	147.873	35.1281	170.724	181.029	35.1281	133.585	138.472
																					35.2183	0.768321	1.22398		35.1732	85.4921	100.466	35.1732	43.7724	38.4048		35.1732	92.7267	136.886	35.1732	161.95	209.239	35.1732	135.311	145.056
																					35.2633	0.743634	1.2255		35.2183	83.2381	100.649	35.2183	41.2118	37.437		35.2183	80.7348	124.41	35.2183	147.561	215.762	35.2183	146.827	140.655
																					35.3084	0.740743	1.20873		35.2633	86.7922	100.862	35.2633	42.9503	37.9647		35.2633	79.1767	149.564	35.2633	155.138	214.391	35.2633	129.494	136.951
																					35.3535	0.835703	1.21603		35.3084	81.7295	100.395	35.3084	42.9733	37.4895		35.3084	65.5545	134.121	35.3084	154.411	227.507	35.3084	139.963	140.069
																					35.3986	0.871967	1.25052		35.3535	78.9757	98.649	35.3535	42.2677	36.1482		35.3535	59.9214	122.174	35.3535	140.029	205.021	35.3535	128.024	129.775
																					35.4437	0.772064	1.24018		35.3986	70.37	97.803	35.3986	46.7466	37.2284		35.3986	60.1024	120.221	35.3986	124.572	196.616	35.3986	158.881	130.489
																					35.4888	0.87902	1.34663		35.4437	78.5672	98.4552	35.4437	46.626	35.3365		35.4437	76.8247	137.922	35.4437	126.522	200.217	35.4437	170.201	136.513
																					35.5339	0.970366	1.45274		35.4888	80.2511	100.731	35.4888	48.2481	34.4489		35.4888	61.6474	133.942	35.4888	127.037	179.154	35.4888	163.984	141.284
																					35.579	0.825123	1.59612		35.5339	79.8667	97.2696	35.5339	45.9893	36.4422		35.5339	57.9326	131.676	35.5339	112.967	146.815	35.5339	109.846	131.211
																					35.6241	0.786662	1.58238		35.579	79.2607	100.097	35.579	49.1916	35.6702		35.579	65.4573	120.01	35.579	98.4631	139.504	35.579	112.879	127.122
																					35.6692	0.802315	1.55771		35.6241	72.4636	100.416	35.6241	47.7312	34.6885		35.6241	59.045	151.177	35.6241	101.04	137.342	35.6241	120.516	129.346
																					35.7143	0.783179	1.60445		35.6692	80.1258	101.397	35.6692	58.407	34.2031		35.6692	60.3316	127.668	35.6692	84.8827	127.885	35.6692	128.661	123.113
																					35.7594	0.73356	1.72951		35.7143	87.2697	102.827	35.7143	47.6303	36.7321		35.7143	58.9578	144.353	35.7143	93.511	125.754	35.7143	122.223	120.417
																					35.8045	0.655713	1.80289		35.7594	93.5807	104.342	35.7594	60.1932	37.2459		35.7594	56.6175	137.711	35.7594	80.4387	109.174	35.7594	119.919	126.241
																					35.8496	0.581393	1.76054		35.8045	93.4252	103.371	35.8045	65.5327	37.4209		35.8045	50.9003	121.058	35.8045	86.8593	94.2219	35.8045	129.21	121.67
																					35.8947	0.502896	1.85627		35.8496	91.2502	99.8951	35.8496	52.0739	37.8487		35.8496	56.4335	108.147	35.8496	88.9959	94.0657	35.8496	120.943	133.093
																					35.9398	0.452843	1.93652		35.8947	94.6592	95.9485	35.8947	65.4351	41.3123		35.8947	67.6593	98.1039	35.8947	80.3025	85.4755	35.8947	149.606	149.196
																					35.9848	0.505714	1.98243		35.9398	100.903	92.823	35.9398	65.2653	39.5039		35.9398	60.1869	114.682	35.9398	61.8696	81.6152	35.9398	118.892	146.776
																					36.0299	0.597624	2.01583		35.9848	103.003	89.987	35.9848	65.4162	43.3665		35.9848	61.0436	111.55	35.9848	77.6044	73.0484	35.9848	137.08	148.988
																					36.075	0.644353	1.98748		36.0299	104.159	87.5804	36.0299	67.0465	43.488		36.0299	61.5106	116.998	36.0299	80.1811	59.6899	36.0299	129.849	145.831
																					36.1201	0.631027	1.92799		36.075	109.933	84.1318	36.075	72.651	44.4474		36.075	53.3087	86.0745	36.075	71.7723	50.4529	36.075	137.123	148.726
																					36.1652	0.632732	1.98724		36.1201	119.437	80.1707	36.1201	66.2941	45.7394		36.1201	56.7383	102.177	36.1201	84.1825	42.624	36.1201	115.456	152.579
																					36.2103	0.681585	1.99144		36.1652	118.003	77.7557	36.1652	81.4144	51.437		36.1652	62.5175	93.1844	36.1652	82.9615	53.0943	36.1652	114.341	149.286
																					36.2554	0.71175	1.91361		36.2103	125.988	72.8131	36.2103	83.5845	56.1066		36.2103	59.9457	86.9543	36.2103	89.0116	52.3966	36.2103	114.464	137.644
																					36.3005	0.716375	1.82042		36.2554	127.824	71.8359	36.2554	77.5074	61.1963		36.2554	70.1937	86.0181	36.2554	88.5203	49.7969	36.2554	120.494	137.152
																					36.3456	0.756613	1.75657		36.3005	124.953	72.1922	36.3005	88.5828	62.6477		36.3005	62.2494	81.4913	36.3005	75.7315	40.835	36.3005	125.564	127.809
																					36.3907	0.714582	1.87758		36.3456	122.69	69.6709	36.3456	107.724	69.4244		36.3456	73.1387	89.5166	36.3456	69.9466	39.0138	36.3456	90.5016	117.442
																					36.4358	0.765473	1.76249		36.3907	115.474	65.7764	36.3907	107.933	77.3541		36.3907	64.8579	103.894	36.3907	65.7532	34.7447	36.3907	107.463	116.704
																					36.4809	0.80061	1.62534		36.4358	116.023	61.7528	36.4358	97.8294	83.3788		36.4358	70.442	88.8475	36.4358	53.9308	38.3641	36.4358	113.018	101.62
																					36.526	0.717343	1.55306		36.4809	118.934	60.5442	36.4809	96.2311	92.8329		36.4809	66.447	101.556	36.4809	56.1625	28.8449	36.4809	103.453	104.773
																					36.5711	0.675702	1.55773		36.526	114.076	59.6899	36.526	128.072	101.66		36.526	63.7369	99.0551	36.526	49.12	28.7904	36.526	87.511	104.884
																					36.6162	0.70922	1.64531		36.5711	104.641	58.9189	36.5711	123.729	106.988		36.5711	64.5745	114.088	36.5711	63.3635	28.0307	36.5711	94.802	108.547
																					36.6613	0.77163	1.36399		36.6162	114.96	57.4979	36.6162	140.695	114.782		36.6162	50.7593	113.072	36.6162	57.5761	25.6178	36.6162	98.7473	102.726
																					36.7063	0.760039	1.14862		36.6613	105.139	57.8583	36.6613	128.369	120.721		36.6613	68.3944	100.831	36.6613	64.9895	23.079	36.6613	106.607	110.211
																					36.7514	0.873181	1.10815		36.7063	108.834	60.34	36.7063	148.801	128.697		36.7063	69.2761	120.132	36.7063	58.8519	21.0741	36.7063	105.246	111.636
																					36.7965	0.992206	1.0732		36.7514	105.497	59.5795	36.7514	166.151	130.166		36.7514	64.4903	115.995	36.7514	66.9579	16.1264	36.7514	101.241	111.642
																					36.8416	0.982739	0.992244		36.7965	97.7919	61.5778	36.7965	173.478	133.205		36.7965	60.6397	128.444	36.7965	66.7994	23.9449	36.7965	101.923	115.275
																					36.8867	1.12311	0.927291		36.8416	104.706	62.7509	36.8416	164.672	141.093		36.8416	68.6019	120.382	36.8416	65.6383	15.9336	36.8416	97.7245	119.815
																					36.9318	1.17084	1.00405		36.8867	111.825	61.9653	36.8867	172.882	144.911		36.8867	81.7795	137.363	36.8867	51.5234	12.8203	36.8867	89.9532	116.167
																					36.9769	1.15153	0.999501		36.9318	111.181	60.8422	36.9318	166.077	146.071		36.9318	74.4089	133.18	36.9318	66.2831	16.8869	36.9318	108.675	121.211
																					37.022	1.33334	0.834274		36.9769	115.691	61.3215	36.9769	175.658	145.592		36.9769	76.394	168.442	36.9769	51.0783	13.2234	36.9769	96.5136	120.957
																					37.0671	1.5001	0.772365		37.022	115.586	59.6253	37.022	184.249	151.714		37.022	56.8789	125.468	37.022	49.7211	11.5286	37.022	102.532	113.978
																					37.1122	1.40513	0.796865		37.0671	120.993	60.613	37.0671	229.052	149.946		37.0671	69.8516	134.331	37.0671	62.1567	6.53277	37.0671	89.2865	115.71
																					37.1573	1.41061	0.796032		37.1122	131.437	60.836	37.1122	210.439	151.662		37.1122	71.5506	151.672	37.1122	54.3826	4.7664	37.1122	78.4019	105.117
																					37.2024	1.62419	0.766136		37.1573	122.754	58.5105	37.1573	220.948	144.032		37.1573	64.4638	164.795	37.1573	55.3332	7.44956	37.1573	78.8183	93.1534
																					37.2475	1.46953	0.777936		37.2024	127.681	57.4478	37.2024	237.69	146.968		37.2024	76.2642	156.378	37.2024	55.944	5.93404	37.2024	85.5022	91.1704
																					37.2926	1.52103	0.731414		37.2475	122.607	58.9064	37.2475	244.219	148.351		37.2475	74.1363	152.177	37.2475	51.3572	6.94863	37.2475	64.622	84.0277
																					37.3377	1.59584	0.791708		37.2926	125.98	60.1317	37.2926	267.245	154.77		37.2926	62.4521	156.741	37.2926	56.0309	11.3453	37.2926	81.0502	79.6748
																					37.3828	1.43907	0.920852		37.3377	131.846	57.0353	37.3377	272.79	150.903		37.3377	75.0677	164.112	37.3377	60.6527	12.3631	37.3377	80.5606	79.0263
																					37.4278	1.3228	0.869311		37.3828	127.153	57.9229	37.3828	244.593	152.704		37.3828	65.2359	150.592	37.3828	61.3956	14.4073	37.3828	72.8455	74.6952
																					37.4729	1.41741	0.976935		37.4278	119.907	58.4189	37.4278	254.166	154.213		37.4278	75.4069	157.471	37.4278	58.8951	12.2843	37.4278	76.7371	69.2194
																					37.518	1.3374	1.13072		37.4729	106.757	60.1817	37.4729	246.328	155.777		37.4729	60.8428	143.599	37.4729	67.8812	16.1832	37.4729	83.3077	64.0963
																					37.5631	1.15844	1.22933		37.518	106.351	60.6693	37.518	242.159	154.022		37.518	75.365	142.151	37.518	66.8543	15.8779	37.518	89.4074	64.2119
																					37.6082	1.11687	1.28305		37.5631	112.364	63.6719	37.5631	260.349	152.808		37.5631	68.5036	144.023	37.5631	73.1173	15.6251	37.5631	73.3419	60.8723
																					37.6533	1.11415	1.36537		37.6082	105.63	65.9931	37.6082	249.493	156.891		37.6082	61.2357	121.386	37.6082	64.6617	16.6858	37.6082	70.7966	58.8661
																					37.6984	0.968329	1.43442		37.6533	107.983	67.5893	37.6533	231.032	159.8		37.6533	69.5274	126.83	37.6533	65.524	14.9774	37.6533	67.783	56.5631
																					37.7435	1.04055	1.58333		37.6984	101.658	67.5372	37.6984	208.893	159.25		37.6984	78.2561	128.599	37.6984	63.8005	18.9495	37.6984	58.3869	52.4486
																					37.7886	0.956578	1.71834		37.7435	99.7337	72.0109	37.7435	200.962	157.671		37.7435	67.7333	127.828	37.7435	74.6055	17.0018	37.7435	60.5362	48.8645
																					37.8337	0.839403	1.68134		37.7886	101.329	75.9366	37.7886	208.212	156.803		37.7886	69.1172	107.9	37.7886	60.4413	18.3496	37.7886	71.4242	47.9642
																					37.8788	0.935837	1.65333		37.8337	97.0002	78.2266	37.8337	178.324	157.642		37.8337	77.2779	103.682	37.8337	70.2977	26.1422	37.8337	71.6048	46.89
																					37.9239	0.893994	1.71089		37.8788	93.2857	79.3372	37.8788	159.92	159.774		37.8788	72.248	103.995	37.8788	62.5607	27.7949	37.8788	80.5836	49.0811
																					37.969	0.784017	1.65967		37.9239	89.09	83.5442	37.9239	145.39	155.19		37.9239	102.315	87.6545	37.9239	61.4637	30.2284	37.9239	73.9559	45.3157
																					38.0141	0.793773	1.71528		37.969	90.2722	86.2197	37.969	149.262	148.751		37.969	75.8627	93.8799	37.969	79.0638	44.7884	37.969	75.6914	43.8996
																					38.0592	0.809282	1.76649		38.0141	91.6364	88.643	38.0141	158.72	146.628		38.0141	69.0955	74.4828	38.0141	82.2481	62.0327	38.0141	63.6121	43.0468
																					38.1043	0.846832	1.73928		38.0592	87.2592	92.3291	38.0592	150.556	147.593		38.0592	88.3014	104.706	38.0592	83.3182	66.3022	38.0592	78.4496	45.6296
																					38.1493	0.800754	1.8534		38.1043	76.8259	94.7754	38.1043	155.161	134.058		38.1043	87.591	104.393	38.1043	77.7975	66.0501	38.1043	77.2037	45.2451
																					38.1944	0.777643	1.80764		38.1493	81.2482	94.2253	38.1493	134.929	129.92		38.1493	82.567	91.6343	38.1493	81.7258	84.9165	38.1493	65.89	50.3269
																					38.2395	0.775446	1.72577		38.1944	87.4999	95.8193	38.1944	125.787	122.337		38.1944	86.4636	75.799	38.1944	73.4379	91.6246	38.1944	81.7383	54.7954
																					38.2846	0.816263	1.66972		38.2395	82.0879	93.3356	38.2395	121.359	116.539		38.2395	92.4975	80.2073	38.2395	79.5963	95.9426	38.2395	71.9573	57.9233
																					38.3297	0.862052	1.63078		38.2846	83.0406	94.1461	38.2846	126.84	109.297		38.2846	82.3109	71.9574	38.2846	98.4407	104.398	38.2846	83.9583	58.2712
																					38.3748	0.794467	1.66613		38.3297	80.1764	94.2149	38.3297	122.266	100.178		38.3297	95.7936	92.9022	38.3297	78.075	103.189	38.3297	94.1582	61.8018
																					38.4199	0.689722	1.78569		38.3748	78.4907	95.7589	38.3748	124.759	90.585		38.3748	83.2113	79.8272	38.3748	75.7686	109.437	38.3748	81.31	63.0938
																					38.465	0.668389	1.70708		38.4199	81.9158	96.2361	38.4199	116.944	85.875		38.4199	103.072	99.6366	38.4199	79.1359	123.314	38.4199	96.5477	67.7777
																					38.5101	0.716245	1.77174		38.465	85.8228	96.9216	38.465	125.877	78.9422		38.465	100.262	85.4343	38.465	95.9281	121.784	38.465	78.3176	74.4604
																					38.5552	0.805741	1.76155		38.5101	78.0353	98.0968	38.5101	119.459	76.6171		38.5101	86.2512	101.864	38.5101	100.159	118.125	38.5101	83.3988	84.0241
																					38.6003	0.778539	1.65877		38.5552	73.6427	97.0237	38.5552	107.885	70.1325		38.5552	91.0519	76.5406	38.5552	111.296	146.393	38.5552	90.2351	83.3379
																					38.6454	0.720913	1.83101		38.6003	81.5894	96.7007	38.6003	119.545	70.9454		38.6003	99.6606	72.2211	38.6003	94.8367	140.744	38.6003	81.4258	89.4489
																					38.6905	0.798066	1.84776		38.6454	82.9209	95.9006	38.6454	114.559	64.7391		38.6454	90.8197	94.9969	38.6454	108.314	157.953	38.6454	91.6989	83.3416
																					38.7356	0.836093	1.61322		38.6905	82.5211	96.2965	38.6905	117.226	61.352		38.6905	117.939	85.5402	38.6905	116.743	176.184	38.6905	101.714	88.0474
																					38.7807	0.86753	1.47053		38.7356	82.3329	96.5174	38.7356	113.218	59.2625		38.7356	99.3447	85.683	38.7356	124.593	191.344	38.7356	73.7754	96.0002
																					38.8258	1.01578	1.35677		38.7807	83.2159	93.9565	38.7807	98.8828	51.9184		38.7807	106.676	84.2113	38.7807	122.32	206.391	38.7807	75.5568	89.0766
																					38.8708	1.09397	1.30798		38.8258	84.1118	92.0353	38.8258	101.572	48.8238		38.8258	103.92	65.003	38.8258	131.648	191.148	38.8258	90.2113	85.9719
																					38.9159	1.09279	1.14441		38.8708	80.3449	91.3519	38.8708	101.451	45.5199		38.8708	92.8467	76.3023	38.8708	160.289	187.612	38.8708	73.2542	99.1062
																					38.961	1.15531	0.990792		38.9159	79.7031	89.9975	38.9159	94.1677	46.2853		38.9159	82.9035	89.6053	38.9159	149.605	205.94	38.9159	92.3998	105.656
																					39.0061	1.36749	0.926998		38.961	82.8821	84.8945	38.961	85.4388	42.0249		38.961	74.8594	90.5519	38.961	146.63	203.372	38.961	88.0287	109.322
																					39.0512	1.47737	0.818222		39.0061	84.0569	82.3252	39.0061	81.4628	39.7935		39.0061	88.672	88.6541	39.0061	162.767	209.483	39.0061	112.781	113.691
																					39.0963	1.60752	0.817363		39.0512	82.3588	78.6704	39.0512	76.9396	38.8953		39.0512	91.6958	87.4207	39.0512	139.945	193.964	39.0512	105.172	117.798
																					39.1414	1.76287	0.792632		39.0963	88.0534	73.407	39.0963	79.0564	39.229		39.0963	78.5833	91.6942	39.0963	126.675	189.716	39.0963	104.998	122.692
																					39.1865	1.76803	0.764094		39.1414	88.3804	68.3561	39.1414	82.6352	38.0836		39.1414	77.1796	89.0433	39.1414	122.759	204.011	39.1414	112.13	124.484
																					39.2316	1.97718	0.791576		39.1865	90.2605	63.2093	39.1865	87.3545	37.1026		39.1865	58.9231	89.512	39.1865	102.411	202.904	39.1865	95.5079	124.574
																					39.2767	1.96756	0.921862		39.2316	84.0211	58.2376	39.2316	71.445	36.774		39.2316	65.3896	98.067	39.2316	100.988	199.517	39.2316	96.173	135.378
																					39.3218	1.85615	1.05461		39.2767	82.2947	53.7159	39.2767	69.2593	36.6912		39.2767	58.0589	114.117	39.2767	108.129	195.395	39.2767	107.499	125.343
																					39.3669	1.90827	1.13537		39.3218	92.3972	51.9177	39.3218	63.612	34.5244		39.3218	59.0072	109.139	39.3218	113.845	200.321	39.3218	90.4999	134.048
																					39.412	1.90565	1.26901		39.3669	90.5134	50.5591	39.3669	71.0438	35.5575		39.3669	64.5685	117.949	39.3669	113.147	169.463	39.3669	90.8278	130.146
																					39.4571	1.71005	1.31547		39.412	91.0108	48.6504	39.412	73.1072	35.5057		39.412	62.7247	128.37	39.412	101.721	165.745	39.412	97.647	125.717
																					39.5022	1.80231	1.41886		39.4571	88.568	46.4542	39.4571	67.4026	37.1358		39.4571	61.7114	130.098	39.4571	107.082	154.087	39.4571	86.2098	120.495
																					39.5473	1.59579	1.44262		39.5022	85.5834	44.5414	39.5022	62.6644	36.7438		39.5022	55.9957	133.287	39.5022	96.4017	144.271	39.5022	98.4884	116.321
																					39.5924	1.47903	1.49394		39.5473	94.6963	45.2456	39.5473	78.2573	35.882		39.5473	61.2219	138.867	39.5473	90.382	129.322	39.5473	95.1801	110.989
																					39.6374	1.38971	1.45236		39.5924	93.0556	44.5455	39.5924	74.8581	36.2606		39.5924	51.2118	161.578	39.5924	82.4478	136.877	39.5924	102.789	107.49
																					39.6825	1.42379	1.77572		39.6374	88.6198	43.2286	39.6374	74.2009	34.7133		39.6374	52.9714	127.087	39.6374	78.4276	123.384	39.6374	98.651	105.965
																					39.7276	1.38086	1.97361		39.6825	86.6293	42.1763	39.6825	75.8197	36.2194		39.6825	61.5386	151.345	39.6825	70.4619	112.827	39.6825	104.823	104.58
																					39.7727	1.2574	1.74899		39.7276	88.46	43.2349	39.7276	67.0744	36.9863		39.7276	54.8492	153.775	39.7276	81.5159	115.66	39.7276	94.1753	97.4991
																					39.8178	1.37787	1.89466		39.7727	90.1377	43.2349	39.7727	72.5411	34.5408		39.7727	62.6499	154.908	39.7727	74.5954	114.585	39.7727	98.3964	93.0403
																					39.8629	1.24818	2.01389		39.8178	83.8921	42.5202	39.8178	83.0028	36.2803		39.8178	70.7508	162.418	39.8178	76.6746	116.49	39.8178	89.2252	91.2713
																					39.908	1.26828	1.88046		39.8629	78.8035	42.6035	39.8629	75.4931	39.4992		39.8629	64.5247	140.688	39.8629	82.2954	115.128	39.8629	76.8606	84.7784
																					39.9531	1.27801	1.88973		39.908	80.0943	42.6681	39.908	80.3248	40.4382		39.908	69.4945	158.235	39.908	74.3479	101.756	39.908	79.3548	88.3819
																					39.9982	1.27574	1.96741		39.9531	72.3605	43.5203	39.9531	76.3505	37.6109		39.9531	73.8611	150.73	39.9531	71.6128	99.9258	39.9531	99.0938	89.3211
																					40.0433	1.02896	2.16597		39.9982	67.1244	44.1621	39.9982	87.6745	38.5635		39.9982	62.7509	161.039	39.9982	74.5796	90.7333	39.9982	92.4432	89.9586
																					40.0884	0.92929	2.00001		40.0433	67.6631	45.7332	40.0433	67.8628	39.2162		40.0433	79.3233	151.425	40.0433	74.1564	95.6893	40.0433	90.425	96.2667
																					40.1335	0.996007	2.11209		40.0884	64.5157	47.5815	40.0884	69.8968	36.7933		40.0884	93.1844	149.69	40.0884	78.9459	88.8003	40.0884	96.5094	95.2277
																					40.1786	0.956607	1.85447		40.1335	61.6169	48.2899	40.1335	59.7468	39.8139		40.1335	85.9801	147.389	40.1335	75.3372	78.2351	40.1335	91.2433	92.5415
																					40.2237	0.973069	1.78262		40.1786	64.1578	51.0134	40.1786	64.8476	37.6387		40.1786	82.8523	135.651	40.1786	68.4116	80.0929	40.1786	82.0712	90.4477
																					40.2688	0.904516	1.69479		40.2237	63.0416	53.3429	40.2237	79.9934	37.747		40.2237	89.0941	125.579	40.2237	72.9664	60.6619	40.2237	98.1546	89.927
																					40.3139	0.908881	1.62061		40.2688	62.3264	57.9646	40.2688	90.1466	40.9302		40.2688	95.7383	131.961	40.2688	74.7793	64.9302	40.2688	94.4001	92.4089
																					40.3589	0.923869	1.65599		40.3139	59.1753	61.6674	40.3139	110.654	41.0283		40.3139	90.8044	121.415	40.3139	73.3327	61.6018	40.3139	103.799	102.588
																					40.404	0.909806	1.66399		40.3589	63.3279	63.9532	40.3589	111.068	39.7125		40.3589	87.5031	103.764	40.3589	75.8377	51.2774	40.3589	94.2638	89.1362
																					40.4491	0.980253	1.50838		40.404	59.9114	68.7978	40.404	112.589	39.3654		40.404	86.6135	123.095	40.404	63.7426	51.7394	40.404	75.0204	92.348
																					40.4942	0.880841	1.41445		40.4491	59.5332	73.7508	40.4491	112.038	41.9633		40.4491	109.478	123.214	40.4491	58.5659	52.3218	40.4491	72.825	92.5232
																					40.5393	1.0165	1.14712		40.4942	60.985	77.1243	40.4942	121.881	45.6366		40.4942	94.5993	128.47	40.4942	51.34	53.8839	40.4942	84.1567	87.8697
																									40.5393	65.1956	81.2959	40.5393	141.129	49.2206		40.5393	94.9366	132.649	40.5393	61.175	54.9935	40.5393	78.424	84.7419
																									40.5844	63.4396	86.1864	40.5844	155.148	56.5661		40.5844	89.7129	131.656	40.5844	60.4916	47.6894	40.5844	76.1189	75.076
																									40.6295	60.0774	90.6497	40.6295	170.591	56.8557		40.6295	89.6165	138.389	40.6295	53.598	43.1794	40.6295	87.0844	73.7658
																									40.6746	59.0778	93.2897	40.6746	154.226	60.6511		40.6746	87.7405	137.391	40.6746	63.2919	37.5344	40.6746	70.5148	67.4735
																									40.7197	60.0478	94.492	40.7197	171.697	67.337		40.7197	79.0578	127.54	40.7197	63.0998	49.2101	40.7197	60.5201	61.0524
																									40.7648	58.4546	94.3399	40.7648	186.059	72.3778		40.7648	92.213	138.624	40.7648	61.6888	44.9709	40.7648	80.6304	56.7882
																									40.8099	60.8493	97.0383	40.8099	220.199	73.1221		40.8099	98.279	139.267	40.8099	76.1487	41.8468	40.8099	75.0927	53.0094
																									40.855	63.7493	97.7843	40.855	226.263	80.3739		40.855	97.6426	139.626	40.855	74.8423	42.3748	40.855	97.9647	54.1105
																									40.9001	56.4258	98.226	40.9001	223.481	81.9362		40.9001	88.5175	128.615	40.9001	67.998	37.2104	40.9001	65.8483	51.4826
																									40.9452	54.7685	99.0032	40.9452	244.383	86.8953		40.9452	91.3159	142.906	40.9452	66.0225	40.6024	40.9452	78.7612	48.2538
																									40.9903	60.3365	100.899	40.9903	248.156	87.8416		40.9903	88.3968	114.947	40.9903	67.3441	43.8152	40.9903	60.417	47.7623
																									41.0354	58.1251	103.719	41.0354	221.857	91.9544		41.0354	93.3886	103.651	41.0354	82.5596	41.2445	41.0354	66.974	50.0118
																									41.0804	64.3151	106.442	41.0804	242.018	91.2159		41.0804	114.478	103.357	41.0804	72.128	37.9638	41.0804	74.3834	47.9083
																									41.1255	64.4836	107.73	41.1255	247.546	94.669		41.1255	120.327	85.698	41.1255	63.863	38.7132	41.1255	85.5447	51.2308
																									41.1706	60.3803	108.522	41.1706	239.426	94.3087		41.1706	116.4	86.6526	41.1706	62.4052	42.2158	41.1706	78.5909	49.2818
																									41.2157	63.8246	111.514	41.2157	228.761	93.6056		41.2157	131.183	96.7093	41.2157	65.0697	40.503	41.2157	64.8281	43.7487
																									41.2608	56.5758	109.338	41.2608	235.543	94.5184		41.2608	117.103	93.7555	41.2608	67.2033	39.5	41.2608	67.9737	47.4265
																									41.3059	51.4575	106.8	41.3059	244.862	97.3107		41.3059	99.633	76.2113	41.3059	66.2913	30.1723	41.3059	72.8736	45.1721
																									41.351	51.8463	108.67	41.351	222.309	97.5524		41.351	115.157	82.4701	41.351	71.5248	26.4074	41.351	75.1728	48.0421
																									41.3961	53.039	109.766	41.3961	231.484	97.8766		41.3961	122.434	69.5609	41.3961	79.2096	25.8003	41.3961	104.029	44.3059
																									41.4412	54.9659	109.115	41.4412	226.858	95.9402		41.4412	123.34	69.4895	41.4412	73.4648	33.6105	41.4412	95.2116	51.2722
																									41.4863	51.1712	106.115	41.4863	234.761	101.402		41.4863	139.5	70.5835	41.4863	66.462	37.5388	41.4863	67.8256	52.6372
																									41.5314	54.484	106.698	41.5314	232.4	100.658		41.5314	133.572	66.621	41.5314	66.0921	36.8121	41.5314	92.4202	57.6155
																									41.5765	55.8545	105.788	41.5765	222.594	102.49		41.5765	130.225	67.9695	41.5765	66.0997	39.9842	41.5765	74.9275	58.7068
																									41.6216	58.3923	104.21	41.6216	240.2	99.9352		41.6216	132.432	84.1859	41.6216	71.913	42.1537	41.6216	81.3943	65.9309
																									41.6667	60.5371	104.127	41.6667	217.2	97.4715		41.6667	117.092	55.5117	41.6667	73.9176	40.4776	41.6667	100.25	57.085
																									41.7118	60.2872	103.875	41.7118	230.346	99.646		41.7118	125.827	74.9284	41.7118	77.3733	48.6921	41.7118	77.5801	65.9309
																									41.7569	61.1319	101.597	41.7569	223.837	97.9904		41.7569	108.308	73.4797	41.7569	71.752	57.3156	41.7569	92.5181	63.8955
																									41.8019	57.4452	101.904	41.8019	231.708	98.0991		41.8019	126.346	71.9021	41.8019	82.212	56.2247	41.8019	94.8437	64.4892
																									41.847	64.3145	98.5261	41.847	223.3	94.9261		41.847	131.518	53.9594	41.847	67.0504	55.1748	41.847	78.1864	66.8774
																									41.8921	65.4776	96.0819	41.8921	259.184	95.1879		41.8921	119.812	69.8396	41.8921	74.0842	58.9039	41.8921	62.2096	72.0686
																									41.9372	69.1977	92.8667	41.9372	260.618	94.0341		41.9372	130.261	72.1289	41.9372	82.3045	55.0185	41.9372	89.8689	83.2065
																									41.9823	60.4322	91.8249	41.9823	256.178	87.2946		41.9823	130.488	58.7442	41.9823	73.9984	58.8502	41.9823	103.471	82.4279
																									42.0274	63.7839	89.4474	42.0274	252.807	80.7018		42.0274	130.614	77.455	42.0274	70.0335	64.8857	42.0274	114.087	84.8672
																									42.0725	66.587	90.4038	42.0725	247.445	78.8409		42.0725	132.157	66.3043	42.0725	64.6582	60.9772	42.0725	93.8704	92.9965
																									42.1176	66.853	91.5269	42.1176	225.667	74.5498		42.1176	113.72	71.3067	42.1176	72.1168	71.1847	42.1176	99.6525	96.9176
																									42.1627	64.2065	91.0268	42.1627	215.205	68.7133		42.1627	102.812	83.366	42.1627	82.8904	74.1608	42.1627	96.4992	110.147
																									42.2078	71.0679	87.8325	42.2078	187.431	65.6723		42.2078	112.241	72.2856	42.2078	77.3128	82.2982	42.2078	102.105	108.289
																									42.2529	65.762	89.8245	42.2529	190.575	59.2479		42.2529	115.407	84.8493	42.2529	65.5855	89.9596	42.2529	110.412	118.128
																									42.298	64.4478	86.4406	42.298	193.663	57.9103		42.298	96.2371	91.86	42.298	83.9391	89.8026	42.298	97.286	117.428
																									42.3431	60.7765	83.4025	42.3431	181.987	54.0149		42.3431	88.9797	91.7311	42.3431	93.4312	110.345	42.3431	106.687	130.906
																									42.3882	65.5862	82.1127	42.3882	180.187	52.9606		42.3882	95.3479	98.0313	42.3882	99.6937	110.7	42.3882	121.587	135.807
																									42.4333	70.9451	77.8119	42.4333	161.211	48.9886		42.4333	85.4342	101.449	42.4333	97.266	122.989	42.4333	127.907	140.694
																									42.4784	82.1632	75.7511	42.4784	152.225	47.5478		42.4784	93.3059	98.5173	42.4784	86.0935	119.095	42.4784	132.002	148.274
																									42.5234	78.9245	77.2139	42.5234	153.837	47.2375		42.5234	85.8092	96.2107	42.5234	80.5048	113.848	42.5234	127.445	152.354
																									42.5685	73.7593	73.234	42.5685	142.028	47.4388		42.5685	84.732	109.222	42.5685	82.3975	111.91	42.5685	134.16	156.326
																									42.6136	76.3428	71.9109	42.6136	148.22	44.4609		42.6136	81.6879	108.45	42.6136	86.8562	129.816	42.6136	159.628	158.122
																									42.6587	75.8782	67.2704	42.6587	144.286	39.5645		42.6587	102.971	111.208	42.6587	79.4123	125.414	42.6587	133.53	164.058
																									42.7038	79.1392	67.0871	42.7038	141.9	40.1221		42.7038	92.0974	97.079	42.7038	87.8247	130.242	42.7038	133.276	161.519
																									42.7489	81.3407	63.5302	42.7489	133.816	39.1287		42.7489	74.2997	115.178	42.7489	80.3503	135.752	42.7489	125.541	152.287
																									42.794	83.4226	64.4387	42.794	121.021	38.1587		42.794	89.2399	111.589	42.794	81.4758	133.275	42.794	107.787	147.563
																									42.8391	96.0463	62.828	42.8391	129.457	36.1169		42.8391	73.9187	120.927	42.8391	88.7779	136.636	42.8391	106.291	143.29
																									42.8842	96.7571	60.6922	42.8842	125.298	36.1603		42.8842	75.0928	127.277	42.8842	92.9841	113.092	42.8842	136.872	137.346
																									42.9293	92.4065	61.559	42.9293	132.726	37.968		42.9293	68.3435	127.28	42.9293	95.9779	121.425	42.9293	117.085	134.327
																									42.9744	100.178	60.2838	42.9744	125.587	37.2831		42.9744	78.2879	116.624	42.9744	112.901	119.572	42.9744	105.581	133.016
																									43.0195	91.8481	60.4213	43.0195	123.615	38.0843		43.0195	66.8808	116.611	43.0195	114.149	107.544	43.0195	114.355	131.648
																									43.0646	90.2006	60.7276	43.0646	118.671	37.6966		43.0646	60.4251	134.894	43.0646	124.862	106.95	43.0646	125.536	122.431
																									43.1097	89.1319	61.2402	43.1097	145.666	38.9464		43.1097	60.7205	125.39	43.1097	131.609	116.464	43.1097	105.762	121.256
																									43.1548	88.629	61.0464	43.1548	159.936	38.5186		43.1548	69.3894	120.622	43.1548	155.353	107.81	43.1548	88.4477	113.848
																									43.1999	87.7442	60.9443	43.1999	155.338	41.2157		43.1999	73.7317	117.053	43.1999	164.315	112.282	43.1999	55.4235	108.543
																									43.2449	82.5538	60.4401	43.2449	151.83	41.8116		43.2449	73.2232	116.921	43.2449	173.947	107.06	43.2449	71.8807	89.7847
																									43.29	86.6688	60.1587	43.29	158.923	43.6149		43.29	58.2665	134.275	43.29	163.15	113.482	43.29	88.6819	88.0668
																									43.3351	80.9286	57.6896	43.3351	146.85	41.3225		43.3351	68.7227	147.543	43.3351	201.567	129.945	43.3351	94.6913	81.8342
																									43.3802	84.7122	57.2228	43.3802	165.084	41.7025		43.3802	65.1136	124.232	43.3802	203.118	121.191	43.3802	95.1809	75.1162
																									43.4253	87.9978	56.8019	43.4253	135.036	44.1086		43.4253	69.2963	110.24	43.4253	203.841	126.328	43.4253	72.4623	68.5514
																									43.4704	89.0437	56.2539	43.4704	159.439	43.779		43.4704	68.5574	108.067	43.4704	201.272	123.038	43.4704	83.5717	65.662
																									43.5155	90.9583	58.4876	43.5155	160.905	45.4834		43.5155	68.0482	116.439	43.5155	190.246	125.622	43.5155	86.4585	58.9975
																									43.5606	85.8197	57.3082	43.5606	154.546	45.8769		43.5606	70.7344	107.63	43.5606	233.328	147.955	43.5606	86.306	56.1361
																									43.6057	98.47	56.6227	43.6057	175.685	46.5027		43.6057	65.5848	104.258	43.6057	201.536	149.12	43.6057	86.2856	56.9609
																									43.6508	91.9523	53.0283	43.6508	161.028	45.5841		43.6508	74.5921	115.844	43.6508	194.201	163.074	43.6508	82.2543	50.4874
																									43.6959	91.8073	54.3827	43.6959	143.943	43.795		43.6959	63.3061	115.354	43.6959	165.394	176.332	43.6959	80.3128	46.9374
																									43.741	100.22	51.3863	43.741	173.56	46.5574		43.741	72.1695	97.2298	43.741	175.346	159.645	43.741	72.774	46.9727
																									43.7861	101.029	52.2615	43.7861	170.813	48.5459		43.7861	66.8004	116.811	43.7861	164.6	171.902	43.7861	70.2908	44.7999
																									43.8312	99.8805	49.8319	43.8312	153.805	49.5882		43.8312	67.1945	96.4571	43.8312	169.353	157.769	43.8312	66.7807	41.9092
																									43.8763	97.7049	48.0878	43.8763	168.505	50.0265		43.8763	76.0814	100.937	43.8763	178.206	163.372	43.8763	59.7843	40.9068
																									43.9214	113.14	48.4316	43.9214	187.311	53.2327		43.9214	68.6116	129.533	43.9214	190.187	186.577	43.9214	83.547	37.4602
																									43.9664	114.579	48.5358	43.9664	187.396	57.3775		43.9664	75.0935	114.399	43.9664	182.514	181.78	43.9664	82.5132	36.7193
																									44.0115	116.278	49.3818	44.0115	195.609	60.1555		44.0115	66.0069	117.908	44.0115	188.612	187.028	44.0115	93.3518	35.5501
																									44.0566	119.029	52.9054	44.0566	185.583	66.5628		44.0566	82.0592	118.594	44.0566	195.365	170.666	44.0566	69.0501	32.8809
																									44.1017	115.383	53.7743	44.1017	177.646	67.7531		44.1017	65.9583	110.087	44.1017	166.212	176.235	44.1017	76.3386	31.4429
																									44.1468	109.361	56.6227	44.1468	163.302	69.1899		44.1468	70.2509	118.279	44.1468	179.531	184.092	44.1468	77.6806	32.6485
																									44.1919	109.688	57.1082	44.1919	171.541	73.3351		44.1919	80.9416	116.739	44.1919	175.419	172.345	44.1919	64.3657	33.2958
																									44.237	102.84	58.9064	44.237	175.072	76.8406		44.237	90.1235	125.66	44.237	167.834	186.222	44.237	78.533	31.6582
																									44.2821	93.7843	60.5338	44.2821	178.536	75.8269		44.2821	88.0815	125.324	44.2821	148.168	188.642	44.2821	91.4213	29.9915
																									44.3272	93.1907	62.2987	44.3272	177.185	77.8347		44.3272	89.4321	123.421	44.3272	133.721	169.131	44.3272	67.8809	27.1958
																									44.3723	95.2522	63.8302	44.3723	185.752	83.4922		44.3723	93.6155	115.563	44.3723	144.006	166.476	44.3723	58.9489	30.2774
																									44.4174	86.5009	64.3741	44.4174	173.314	84.3404		44.4174	88.7116	111.443	44.4174	119.32	152.38	44.4174	60.2442	27.2614
																									44.4625	84.8609	67.1954	44.4625	159.328	82.7479		44.4625	87.4332	121.219	44.4625	104.596	133.134	44.4625	67.7617	28.0693
																									44.5076	79.7099	69.5584	44.5076	181.6	84.564		44.5076	101.49	97.0018	44.5076	94.6471	122.426	44.5076	64.8962	30.7446
																									44.5527	76.8352	71.7046	44.5527	160.846	81.5394		44.5527	92.8834	88.2199	44.5527	93.4297	128.92	44.5527	60.6163	25.0326
																									44.5978	77.1085	75.4011	44.5978	179.534	83.4032		44.5978	98.8261	109.902	44.5978	59.7746	32.5529	44.5978	85.9441	28.2773
																									44.6429	71.4054	79.6477	44.6429	191.664	81.632		44.6429	94.5103	104.676	44.6429	66.6684	37.2015	44.6429	80.3119	29.5645
																									44.688	71.5899	84.4027	44.688	172.131	76.3586		44.688	108.715	98.7488	44.688	61.7973	38.5389	44.688	89.5394	25.7456
																									44.733	77.3017	87.6762	44.733	167.226	75.4662		44.733	93.3112	104.083	44.733	60.155	35.5966	44.733	87.1618	29.0547
																									44.7781	69.2125	89.6641	44.7781	175.526	74.5239		44.7781	104.772	103.926	44.7781	58.7685	30.7832	44.7781	91.4903	26.9244
																									44.8232	72.4556	93.6377	44.8232	169.553	76.5748		44.8232	97.3865	121.132	44.8232	52.1702	25.4626	44.8232	93.8227	26.557
																									44.8683	77.9749	93.9252	44.8683	158.17	74.9002		44.8683	104.464	112.152	44.8683	59.5436	24.7339	44.8683	64.2695	28.2359
																									44.9134	79.6365	91.8436	44.9134	190.12	77.8829		44.9134	99.1166	106.66	44.9134	65.0286	28.7553	44.9134	69.0084	28.7201
																									44.9585	77.2048	90.3704	44.9585	182.673	83.0615		44.9585	102.382	105.316	44.9585	57.9379	28.926	44.9585	74.4856	25.54
																									45.0036	76.597	89.5328	45.0036	193.229	87.6571		45.0036	94.9504	103.869	45.0036	62.4744	22.2088	45.0036	64.2848	32.3955
																									45.0487	76.0713	91.3019	45.0487	189.637	86.8012		45.0487	103.961	110.18	45.0487	56.2799	22.3803	45.0487	87.31	28.2043
																									45.0938	76.1812	91.3977	45.0938	207.631	89.3003		45.0938	114.354	100.255	45.0938	58.3019	14.7701	45.0938	94.4299	27.3916
																									45.1389	69.5037	91.356	45.1389	202.774	85.2259		45.1389	117.894	109.745	45.1389	56.8125	15.1554	45.1389	79.3037	36.1827
																									45.184	68.9385	90.9393	45.184	220.445	90.4137		45.184	92.376	117.724	45.184	54.5495	18.4934	45.184	80.4754	33.3043
																									45.2291	69.189	88.4201	45.2291	205.369	88.8186		45.2291	103.671	118.311	45.2291	59.3308	19.5495	45.2291	98.3402	35.9491
																									45.2742	68.9496	92.0187	45.2742	210.777	89.3386		45.2742	116.891	120.458	45.2742	64.2814	20.0279	45.2742	73.2151	30.5548
																									45.3193	67.8254	92.2624	45.3193	224.211	91.6098		45.3193	114.028	114.831	45.3193	65.0011	21.9589	45.3193	82.8325	32.3164
																									45.3644	64.6088	97.503	45.3644	214.517	90.4629		45.3644	102.202	110.99	45.3644	64.1247	18.3199	45.3644	77.0198	30.2798
																									45.4095	64.47	99.8138	45.4095	233.785	92.8934		45.4095	108.052	110.081	45.4095	72.4037	17.7887	45.4095	84.8754	34.8968
																									45.4545	57.2131	98.6178	45.4545	213.176	91.4304		45.4545	116.824	107.002	45.4545	71.3853	21.0076	45.4545	75.1728	33.1631
																									45.4996	54.5723	102.631	45.4996	224.954	85.7269		45.4996	101.645	108.869	45.4996	60.8068	19.1646	45.4996	112.128	33.3189
																									45.5447	58.2386	105.619	45.5447	225.962	87.3504		45.5447	108.244	109.787	45.5447	65.7221	17.1086	45.5447	70.8358	40.8946
																									45.5898	57.1903	106.886	45.5898	221.245	83.8274		45.5898	118.152	115.748				45.5898	116.984	57.0456
																									45.6349	59.3203	105.954	45.6349	208.029	77.8756		45.6349	101.17	113.409				45.6349	101.17	113.409
																									45.68	55.6391	105.561	45.68	222.021	81.3589		45.68	99.9557	105.816				45.68	99.9557	105.816
																									45.7251	54.0706	109.136	45.7251	220.253	80.9363		45.7251	102.211	100.712				45.7251	102.211	100.712
																									45.7702	54.2545	110.814	45.7702	222.079	84.0724		45.7702	117.478	107.324				45.7702	117.478	107.324
																									45.8153	51.7272	112.029	45.8153	204.976	83.959		45.8153	97.2812	99.9936				45.8153	97.2812	99.9936
																									45.8604	51.6488	110.899	45.8604	211.26	82.1739		45.8604	74.8413	106.706				45.8604	74.8413	106.706
																									45.9055	53.4894	110.841	45.9055	74.7855	121.908		45.9055	74.7855	121.908				45.9055	74.7855	121.908
																									45.9506	49.5046	110.318
																									45.9957	50.8886	105.973
																									46.0408	46.2005	101.91
																									46.0859	50.9577	98.8991
																									46.131	60.0336	99.9013
																									46.176	52.8255	99.6242
																									46.2211	52.6459	97.1967
																									46.2662	52.0764	94.5233
																									46.3113	53.4542	95.5589

## Sheet: Fig 7
Fig 7g RABAs PI block counting
esb1.1	Col-0	A1e wt#3	A1e wt#4	A1e NI #2	A4a wt #5	A4a wt #7	A4a NI #3	A4a NI #5	A4a NI #6	A4a NI #7	A6a wt #2	A6a wt #3	A6a NI #5
pCASP1::GFP-CASP1		pCASP1:GFP-Rabwt	pCASP1:GFP-Rabwt	RabNI (dom. neg.)	pCASP1:GFP-Rabwt	pCASP1:GFP-Rabwt	RabNI (dom. neg.)	RabNI (dom. neg.)	RabNI (dom. neg.)	RabNI (dom. neg.)	pCASP1:GFP-Rabwt	pCASP1:GFP-Rabwt	RabNI (dom. neg.)
28	13	15	16	21	13	14	17	18	18	16	13	13	18
30	13	13	14	18	14	13	16	18	17	19	13	14	19
31	12	12	14	18	13	12	13	18	16	17	13	12	17
	12	13	13	17	15	12	15	18	18	16	19	12	20
	13	14	14	20	14	13	13	17	17	16	14	13	19
	13	13	14	19	15	13	15	16	17	15	13	13	20
3	6	6	6	6	6	6	6	6	6	6	6	6	6	5.78571
p-values
Fig 7f q-values						Fig 7g RABAs PI block counting p-values
Protein names	Gene names	AGI code	Student's T-test q-value CASP1_SYP122	Student's T-test q-value CASP1_SYP122		RABA1e
Ras-related protein RABA1a	RABA1A	AT1G06400	0.0152162	0.0152162		Number of families	1
Ras-related protein RABA1e	RABA1E	AT4G18430	0.00923502	0.00923502		Number of comparisons per family	21
Ras-related protein RABA4a	RABA4A	AT5G65270	0.00653883	0.00653883		Alpha	0.05
Ras-related protein RABA5b	RABA5B	AT3G07410	0.0456356	0.0456356
Ras-related protein RABA5c	RABA5C	AT2G43130	0.00179211	0.00179211		Tukey's multiple comparisons test	Mean Diff.	95.00% CI of diff.	Below threshold?	Summary	Adjusted P Value
Ras-related protein RABA6a	RABA6A	AT1G73640	0.00793116	0.00793116		pCASP1::GFP-CASP1 esb1.1 vs. Col-0	17.00	12.81 to 21.19	Yes	****	<0.0001	A-B
Ras-related protein RABE1c	RABE1C	AT3G46060	0.0106932	0.0106932		pCASP1::GFP-CASP1 esb1.1 vs. pCASP1::GFP-RABA1e-3	15.50	11.31 to 19.69	Yes	****	<0.0001	A-C
						pCASP1::GFP-CASP1 esb1.1 vs. pCASP1::GFP-RABA1e-5	17.00	12.81 to 21.19	Yes	****	<0.0001	A-D
						pCASP1::GFP-CASP1 esb1.1 vs. pCASP1::GFP-RABA1eΔN126I-2	10.83	6.641 to 15.03	Yes	****	<0.0001	A-E
						pCASP1::GFP-CASP1 esb1.1 vs. pCASP1::GFP-RABA1eΔN126I-6	2023-12-17	7.975 to 16.36	Yes	****	<0.0001	A-G
						pCASP1::GFP-CASP1 esb1.1 vs. pCASP1::GFP-RABA1eΔN126I-7	16.00	11.81 to 20.19	Yes	****	<0.0001	A-H
						Col-0 vs. pCASP1::GFP-RABA1e-3	-1.500	-4.923 to 1.923	No	ns	0.8094	B-C
						Col-0 vs. pCASP1::GFP-RABA1e-5	0.000	-3.423 to 3.423	No	ns	>0.9999	B-D
						Col-0 vs. pCASP1::GFP-RABA1eΔN126I-2	-6.167	-9.589 to -2.744	Yes	****	<0.0001	B-E
						Col-0 vs. pCASP1::GFP-RABA1eΔN126I-6	-4.833	-8.256 to -1.411	Yes	**	0.0018	B-G
						Col-0 vs. pCASP1::GFP-RABA1eΔN126I-7	-1.000	-4.423 to 2.423	No	ns	0.9668	B-H
						pCASP1::GFP-RABA1e-3 vs. pCASP1::GFP-RABA1e-5	1.500	-1.923 to 4.923	No	ns	0.8094	C-D
						pCASP1::GFP-RABA1e-3 vs. pCASP1::GFP-RABA1eΔN126I-2	-4.667	-8.089 to -1.244	Yes	**	0.0027	C-E
						pCASP1::GFP-RABA1e-3 vs. pCASP1::GFP-RABA1eΔN126I-6	-3.333	-6.756 to 0.08935	No	ns	0.0603	C-G
						pCASP1::GFP-RABA1e-3 vs. pCASP1::GFP-RABA1eΔN126I-7	0.5000	-2.923 to 3.923	No	ns	0.9992	C-H
						pCASP1::GFP-RABA1e-5 vs. pCASP1::GFP-RABA1eΔN126I-2	-6.167	-9.589 to -2.744	Yes	****	<0.0001	D-E
						pCASP1::GFP-RABA1e-5 vs. pCASP1::GFP-RABA1eΔN126I-6	-4.833	-8.256 to -1.411	Yes	**	0.0018	D-G
						pCASP1::GFP-RABA1e-5 vs. pCASP1::GFP-RABA1eΔN126I-7	-1.000	-4.423 to 2.423	No	ns	0.9668	D-H
						pCASP1::GFP-RABA1eΔN126I-2 vs. pCASP1::GFP-RABA1eΔN126I-6	1.333	-2.089 to 4.756	No	ns	0.8794	E-G
						pCASP1::GFP-RABA1eΔN126I-2 vs. pCASP1::GFP-RABA1eΔN126I-7	5.167	1.744 to 8.589	Yes	***	0.0008	E-H
						pCASP1::GFP-RABA1eΔN126I-6 vs. pCASP1::GFP-RABA1eΔN126I-7	3.833	0.4106 to 7.256	Yes	*	0.0202	G-H
						Test details	Mean 1	Mean 2	Mean Diff.	SE of diff.	n1	n2	q	DF
						pCASP1::GFP-CASP1 esb1.1 vs. Col-0	28.67	11.67	17.00	1.334	3	6	18.03	32
						pCASP1::GFP-CASP1 esb1.1 vs. pCASP1::GFP-RABA1e-3	28.67	13.17	15.50	1.334	3	6	16.44	32
						pCASP1::GFP-CASP1 esb1.1 vs. pCASP1::GFP-RABA1e-5	28.67	11.67	17.00	1.334	3	6	18.03	32
						pCASP1::GFP-CASP1 esb1.1 vs. pCASP1::GFP-RABA1eΔN126I-2	28.67	17.83	10.83	1.334	3	6	11.49	32
						pCASP1::GFP-CASP1 esb1.1 vs. pCASP1::GFP-RABA1eΔN126I-6	28.67	16.50	2023-12-17	1.334	3	6	12.90	32
						pCASP1::GFP-CASP1 esb1.1 vs. pCASP1::GFP-RABA1eΔN126I-7	28.67	12.67	16.00	1.334	3	6	16.97	32
						Col-0 vs. pCASP1::GFP-RABA1e-3	11.67	13.17	-1.500	1.089	6	6	1.948	32
						Col-0 vs. pCASP1::GFP-RABA1e-5	11.67	11.67	0.000	1.089	6	6	0.000	32
						Col-0 vs. pCASP1::GFP-RABA1eΔN126I-2	11.67	17.83	-6.167	1.089	6	6	8.009	32
						Col-0 vs. pCASP1::GFP-RABA1eΔN126I-6	11.67	16.50	-4.833	1.089	6	6	6.277	32
						Col-0 vs. pCASP1::GFP-RABA1eΔN126I-7	11.67	12.67	-1.000	1.089	6	6	1.299	32
						pCASP1::GFP-RABA1e-3 vs. pCASP1::GFP-RABA1e-5	13.17	11.67	1.500	1.089	6	6	1.948	32
						pCASP1::GFP-RABA1e-3 vs. pCASP1::GFP-RABA1eΔN126I-2	13.17	17.83	-4.667	1.089	6	6	6.061	32
						pCASP1::GFP-RABA1e-3 vs. pCASP1::GFP-RABA1eΔN126I-6	13.17	16.50	-3.333	1.089	6	6	4.329	32
						pCASP1::GFP-RABA1e-3 vs. pCASP1::GFP-RABA1eΔN126I-7	13.17	12.67	0.5000	1.089	6	6	0.6494	32
						pCASP1::GFP-RABA1e-5 vs. pCASP1::GFP-RABA1eΔN126I-2	11.67	17.83	-6.167	1.089	6	6	8.009	32
						pCASP1::GFP-RABA1e-5 vs. pCASP1::GFP-RABA1eΔN126I-6	11.67	16.50	-4.833	1.089	6	6	6.277	32
						pCASP1::GFP-RABA1e-5 vs. pCASP1::GFP-RABA1eΔN126I-7	11.67	12.67	-1.000	1.089	6	6	1.299	32
						pCASP1::GFP-RABA1eΔN126I-2 vs. pCASP1::GFP-RABA1eΔN126I-6	17.83	16.50	1.333	1.089	6	6	1.732	32
						pCASP1::GFP-RABA1eΔN126I-2 vs. pCASP1::GFP-RABA1eΔN126I-7	17.83	12.67	5.167	1.089	6	6	6.710	32
						pCASP1::GFP-RABA1eΔN126I-6 vs. pCASP1::GFP-RABA1eΔN126I-7	16.50	12.67	3.833	1.089	6	6	4.978	32
						RABA4a
						Number of families	1
						Number of comparisons per family	36
						Alpha	0.05
						Tukey's multiple comparisons test	Mean Diff.	95.00% CI of diff.	Below threshold?	Summary	Adjusted P Value
						pCASP1::GFP-CASP1 esb1.1 vs. Col-0	17.00	14.51 to 19.49	Yes	****	<0.0001	A-B
						pCASP1::GFP-CASP1 esb1.1 vs. pCASP1::GFP-RABA4a-5	15.67	13.17 to 18.16	Yes	****	<0.0001	A-C
						pCASP1::GFP-CASP1 esb1.1 vs. pCASP1::GFP-RABA4a-7	16.83	14.34 to 19.33	Yes	****	<0.0001	A-D
						pCASP1::GFP-CASP1 esb1.1 vs. pCASP1::GFP-RABA4aΔN130I-3	14.83	12.34 to 17.33	Yes	****	<0.0001	A-E
						pCASP1::GFP-CASP1 esb1.1 vs. pCASP1::GFP-RABA4aΔN130I-4	15.00	12.51 to 17.49	Yes	****	<0.0001	A-F
						pCASP1::GFP-CASP1 esb1.1 vs. pCASP1::GFP-RABA4aΔN130I-5	2023-12-17	9.675 to 14.66	Yes	****	<0.0001	A-G
						pCASP1::GFP-CASP1 esb1.1 vs. pCASP1::GFP-RABA4aΔN130I-6	12.50	10.01 to 14.99	Yes	****	<0.0001	A-H
						pCASP1::GFP-CASP1 esb1.1 vs. pCASP1::GFP-RABA4aΔN130I-7	13.17	10.67 to 15.66	Yes	****	<0.0001	A-I
						Col-0 vs. pCASP1::GFP-RABA4a-5	-1.333	-3.368 to 0.7015	No	ns	0.4604	B-C
						Col-0 vs. pCASP1::GFP-RABA4a-7	-0.1667	-2.201 to 1.868	No	ns	>0.9999	B-D
						Col-0 vs. pCASP1::GFP-RABA4aΔN130I-3	-2.167	-4.201 to -0.1319	Yes	*	0.0292	B-E
						Col-0 vs. pCASP1::GFP-RABA4aΔN130I-4	-2.000	-4.035 to 0.03480	No	ns	0.0573	B-F
						Col-0 vs. pCASP1::GFP-RABA4aΔN130I-5	-4.833	-6.868 to -2.799	Yes	****	<0.0001	B-G
						Col-0 vs. pCASP1::GFP-RABA4aΔN130I-6	-4.500	-6.535 to -2.465	Yes	****	<0.0001	B-H
						Col-0 vs. pCASP1::GFP-RABA4aΔN130I-7	-3.833	-5.868 to -1.799	Yes	****	<0.0001	B-I
						pCASP1::GFP-RABA4a-5 vs. pCASP1::GFP-RABA4a-7	1.167	-0.8681 to 3.201	No	ns	0.6344	C-D
						pCASP1::GFP-RABA4a-5 vs. pCASP1::GFP-RABA4aΔN130I-3	-0.8333	-2.868 to 1.201	No	ns	0.9135	C-E
						pCASP1::GFP-RABA4a-5 vs. pCASP1::GFP-RABA4aΔN130I-4	-0.6667	-2.701 to 1.368	No	ns	0.9754	C-F
						pCASP1::GFP-RABA4a-5 vs. pCASP1::GFP-RABA4aΔN130I-5	-3.500	-5.535 to -1.465	Yes	****	<0.0001	C-G
						pCASP1::GFP-RABA4a-5 vs. pCASP1::GFP-RABA4aΔN130I-6	-3.167	-5.201 to -1.132	Yes	***	0.0003	C-H
						pCASP1::GFP-RABA4a-5 vs. pCASP1::GFP-RABA4aΔN130I-7	-2.500	-4.535 to -0.4652	Yes	**	0.0067	C-I
						pCASP1::GFP-RABA4a-7 vs. pCASP1::GFP-RABA4aΔN130I-3	-2.000	-4.035 to 0.03480	No	ns	0.0573	D-E
						pCASP1::GFP-RABA4a-7 vs. pCASP1::GFP-RABA4aΔN130I-4	-1.833	-3.868 to 0.2015	No	ns	0.1068	D-F
						pCASP1::GFP-RABA4a-7 vs. pCASP1::GFP-RABA4aΔN130I-5	-4.667	-6.701 to -2.632	Yes	****	<0.0001	D-G
						pCASP1::GFP-RABA4a-7 vs. pCASP1::GFP-RABA4aΔN130I-6	-4.333	-6.368 to -2.299	Yes	****	<0.0001	D-H
						pCASP1::GFP-RABA4a-7 vs. pCASP1::GFP-RABA4aΔN130I-7	-3.667	-5.701 to -1.632	Yes	****	<0.0001	D-I
						pCASP1::GFP-RABA4aΔN130I-3 vs. pCASP1::GFP-RABA4aΔN130I-4	0.1667	-1.868 to 2.201	No	ns	>0.9999	E-F
						pCASP1::GFP-RABA4aΔN130I-3 vs. pCASP1::GFP-RABA4aΔN130I-5	-2.667	-4.701 to -0.6319	Yes	**	0.0031	E-G
						pCASP1::GFP-RABA4aΔN130I-3 vs. pCASP1::GFP-RABA4aΔN130I-6	-2.333	-4.368 to -0.2985	Yes	*	0.0143	E-H
						pCASP1::GFP-RABA4aΔN130I-3 vs. pCASP1::GFP-RABA4aΔN130I-7	-1.667	-3.701 to 0.3681	No	ns	0.1872	E-I
						pCASP1::GFP-RABA4aΔN130I-4 vs. pCASP1::GFP-RABA4aΔN130I-5	-2.833	-4.868 to -0.7985	Yes	**	0.0014	F-G
						pCASP1::GFP-RABA4aΔN130I-4 vs. pCASP1::GFP-RABA4aΔN130I-6	-2.500	-4.535 to -0.4652	Yes	**	0.0067	F-H
						pCASP1::GFP-RABA4aΔN130I-4 vs. pCASP1::GFP-RABA4aΔN130I-7	-1.833	-3.868 to 0.2015	No	ns	0.1068	F-I
						pCASP1::GFP-RABA4aΔN130I-5 vs. pCASP1::GFP-RABA4aΔN130I-6	0.3333	-1.701 to 2.368	No	ns	0.9998	G-H
						pCASP1::GFP-RABA4aΔN130I-5 vs. pCASP1::GFP-RABA4aΔN130I-7	1.000	-1.035 to 3.035	No	ns	0.7960	G-I
						pCASP1::GFP-RABA4aΔN130I-6 vs. pCASP1::GFP-RABA4aΔN130I-7	0.6667	-1.368 to 2.701	No	ns	0.9754	H-I
						Test details	Mean 1	Mean 2	Mean Diff.	SE of diff.	n1	n2	q	DF
						pCASP1::GFP-CASP1 esb1.1 vs. Col-0	28.67	11.67	17.00	0.7625	3	6	31.53	42
						pCASP1::GFP-CASP1 esb1.1 vs. pCASP1::GFP-RABA4a-5	28.67	13.00	15.67	0.7625	3	6	29.06	42
						pCASP1::GFP-CASP1 esb1.1 vs. pCASP1::GFP-RABA4a-7	28.67	11.83	16.83	0.7625	3	6	31.22	42
						pCASP1::GFP-CASP1 esb1.1 vs. pCASP1::GFP-RABA4aΔN130I-3	28.67	13.83	14.83	0.7625	3	6	27.51	42
						pCASP1::GFP-CASP1 esb1.1 vs. pCASP1::GFP-RABA4aΔN130I-4	28.67	13.67	15.00	0.7625	3	6	27.82	42
						pCASP1::GFP-CASP1 esb1.1 vs. pCASP1::GFP-RABA4aΔN130I-5	28.67	16.50	2023-12-17	0.7625	3	6	22.57	42
						pCASP1::GFP-CASP1 esb1.1 vs. pCASP1::GFP-RABA4aΔN130I-6	28.67	16.17	12.50	0.7625	3	6	23.18	42
						pCASP1::GFP-CASP1 esb1.1 vs. pCASP1::GFP-RABA4aΔN130I-7	28.67	15.50	13.17	0.7625	3	6	24.42	42
						Col-0 vs. pCASP1::GFP-RABA4a-5	11.67	13.00	-1.333	0.6225	6	6	3.029	42
						Col-0 vs. pCASP1::GFP-RABA4a-7	11.67	11.83	-0.1667	0.6225	6	6	0.3786	42
						Col-0 vs. pCASP1::GFP-RABA4aΔN130I-3	11.67	13.83	-2.167	0.6225	6	6	4.922	42
						Col-0 vs. pCASP1::GFP-RABA4aΔN130I-4	11.67	13.67	-2.000	0.6225	6	6	4.543	42
						Col-0 vs. pCASP1::GFP-RABA4aΔN130I-5	11.67	16.50	-4.833	0.6225	6	6	10.98	42
						Col-0 vs. pCASP1::GFP-RABA4aΔN130I-6	11.67	16.17	-4.500	0.6225	6	6	2023-10-22	42
						Col-0 vs. pCASP1::GFP-RABA4aΔN130I-7	11.67	15.50	-3.833	0.6225	6	6	8.708	42
						pCASP1::GFP-RABA4a-5 vs. pCASP1::GFP-RABA4a-7	13.00	11.83	1.167	0.6225	6	6	2.650	42
						pCASP1::GFP-RABA4a-5 vs. pCASP1::GFP-RABA4aΔN130I-3	13.00	13.83	-0.8333	0.6225	6	6	1.893	42
						pCASP1::GFP-RABA4a-5 vs. pCASP1::GFP-RABA4aΔN130I-4	13.00	13.67	-0.6667	0.6225	6	6	1.514	42
						pCASP1::GFP-RABA4a-5 vs. pCASP1::GFP-RABA4aΔN130I-5	13.00	16.50	-3.500	0.6225	6	6	7.951	42
						pCASP1::GFP-RABA4a-5 vs. pCASP1::GFP-RABA4aΔN130I-6	13.00	16.17	-3.167	0.6225	6	6	7.194	42
						pCASP1::GFP-RABA4a-5 vs. pCASP1::GFP-RABA4aΔN130I-7	13.00	15.50	-2.500	0.6225	6	6	5.679	42
						pCASP1::GFP-RABA4a-7 vs. pCASP1::GFP-RABA4aΔN130I-3	11.83	13.83	-2.000	0.6225	6	6	4.543	42
						pCASP1::GFP-RABA4a-7 vs. pCASP1::GFP-RABA4aΔN130I-4	11.83	13.67	-1.833	0.6225	6	6	4.165	42
						pCASP1::GFP-RABA4a-7 vs. pCASP1::GFP-RABA4aΔN130I-5	11.83	16.50	-4.667	0.6225	6	6	10.60	42
						pCASP1::GFP-RABA4a-7 vs. pCASP1::GFP-RABA4aΔN130I-6	11.83	16.17	-4.333	0.6225	6	6	9.844	42
						pCASP1::GFP-RABA4a-7 vs. pCASP1::GFP-RABA4aΔN130I-7	11.83	15.50	-3.667	0.6225	6	6	8.329	42
						pCASP1::GFP-RABA4aΔN130I-3 vs. pCASP1::GFP-RABA4aΔN130I-4	13.83	13.67	0.1667	0.6225	6	6	0.3786	42
						pCASP1::GFP-RABA4aΔN130I-3 vs. pCASP1::GFP-RABA4aΔN130I-5	13.83	16.50	-2.667	0.6225	6	6	6.058	42
						pCASP1::GFP-RABA4aΔN130I-3 vs. pCASP1::GFP-RABA4aΔN130I-6	13.83	16.17	-2.333	0.6225	6	6	5.301	42
						pCASP1::GFP-RABA4aΔN130I-3 vs. pCASP1::GFP-RABA4aΔN130I-7	13.83	15.50	-1.667	0.6225	6	6	3.786	42
						pCASP1::GFP-RABA4aΔN130I-4 vs. pCASP1::GFP-RABA4aΔN130I-5	13.67	16.50	-2.833	0.6225	6	6	6.436	42
						pCASP1::GFP-RABA4aΔN130I-4 vs. pCASP1::GFP-RABA4aΔN130I-6	13.67	16.17	-2.500	0.6225	6	6	5.679	42
						pCASP1::GFP-RABA4aΔN130I-4 vs. pCASP1::GFP-RABA4aΔN130I-7	13.67	15.50	-1.833	0.6225	6	6	4.165	42
						pCASP1::GFP-RABA4aΔN130I-5 vs. pCASP1::GFP-RABA4aΔN130I-6	16.50	16.17	0.3333	0.6225	6	6	0.7572	42
						pCASP1::GFP-RABA4aΔN130I-5 vs. pCASP1::GFP-RABA4aΔN130I-7	16.50	15.50	1.000	0.6225	6	6	2.272	42
						pCASP1::GFP-RABA4aΔN130I-6 vs. pCASP1::GFP-RABA4aΔN130I-7	16.17	15.50	0.6667	0.6225	6	6	1.514	42
						RABA6a
						Number of families	1
						Number of comparisons per family	15
						Alpha	0.05
						Tukey's multiple comparisons test	Mean Diff.	95.00% CI of diff.	Below threshold?	Summary	Adjusted P Value
						pCASP1::GFP-CASP1 esb1.1 vs. Col-0	17.00	13.51 to 20.49	Yes	****	<0.0001	A-B
						pCASP1::GFP-CASP1 esb1.1 vs. pCASP1::GFP-RABA6a-2	15.50	12.01 to 18.99	Yes	****	<0.0001	A-C
						pCASP1::GFP-CASP1 esb1.1 vs. pCASP1::GFP-RABA6a-3	16.83	13.34 to 20.32	Yes	****	<0.0001	A-D
						pCASP1::GFP-CASP1 esb1.1 vs. pCASP1::GFP-RABA6aΔN126I-2	2023-12-17	8.678 to 15.66	Yes	****	<0.0001	A-E
						pCASP1::GFP-CASP1 esb1.1 vs. pCASP1::GFP-RABA6aΔN126I-5	10.83	7.345 to 14.32	Yes	****	<0.0001	A-F
						Col-0 vs. pCASP1::GFP-RABA6a-2	-1.500	-4.348 to 1.348	No	ns	0.5971	B-C
						Col-0 vs. pCASP1::GFP-RABA6a-3	-0.1667	-3.015 to 2.682	No	ns	>0.9999	B-D
						Col-0 vs. pCASP1::GFP-RABA6aΔN126I-2	-4.833	-7.682 to -1.985	Yes	***	0.0002	B-E
						Col-0 vs. pCASP1::GFP-RABA6aΔN126I-5	-6.167	-9.015 to -3.318	Yes	****	<0.0001	B-F
						pCASP1::GFP-RABA6a-2 vs. pCASP1::GFP-RABA6a-3	1.333	-1.515 to 4.182	No	ns	0.7066	C-D
						pCASP1::GFP-RABA6a-2 vs. pCASP1::GFP-RABA6aΔN126I-2	-3.333	-6.182 to -0.4851	Yes	*	0.0149	C-E
						pCASP1::GFP-RABA6a-2 vs. pCASP1::GFP-RABA6aΔN126I-5	-4.667	-7.515 to -1.818	Yes	***	0.0004	C-F
						pCASP1::GFP-RABA6a-3 vs. pCASP1::GFP-RABA6aΔN126I-2	-4.667	-7.515 to -1.818	Yes	***	0.0004	D-E
						pCASP1::GFP-RABA6a-3 vs. pCASP1::GFP-RABA6aΔN126I-5	-6.000	-8.848 to -3.152	Yes	****	<0.0001	D-F
						pCASP1::GFP-RABA6aΔN126I-2 vs. pCASP1::GFP-RABA6aΔN126I-5	-1.333	-4.182 to 1.515	No	ns	0.7066	E-F
						Test details	Mean 1	Mean 2	Mean Diff.	SE of diff.	n1	n2	q	DF
						pCASP1::GFP-CASP1 esb1.1 vs. Col-0	28.67	11.67	17.00	1.139	3	6	21.12	27
						pCASP1::GFP-CASP1 esb1.1 vs. pCASP1::GFP-RABA6a-2	28.67	13.17	15.50	1.139	3	6	19.25	27
						pCASP1::GFP-CASP1 esb1.1 vs. pCASP1::GFP-RABA6a-3	28.67	11.83	16.83	1.139	3	6	20.91	27
						pCASP1::GFP-CASP1 esb1.1 vs. pCASP1::GFP-RABA6aΔN126I-2	28.67	16.50	2023-12-17	1.139	3	6	15.11	27
						pCASP1::GFP-CASP1 esb1.1 vs. pCASP1::GFP-RABA6aΔN126I-5	28.67	17.83	10.83	1.139	3	6	13.46	27
						Col-0 vs. pCASP1::GFP-RABA6a-2	11.67	13.17	-1.500	0.9296	6	6	2.282	27
						Col-0 vs. pCASP1::GFP-RABA6a-3	11.67	11.83	-0.1667	0.9296	6	6	0.2535	27
						Col-0 vs. pCASP1::GFP-RABA6aΔN126I-2	11.67	16.50	-4.833	0.9296	6	6	7.353	27
						Col-0 vs. pCASP1::GFP-RABA6aΔN126I-5	11.67	17.83	-6.167	0.9296	6	6	9.381	27
						pCASP1::GFP-RABA6a-2 vs. pCASP1::GFP-RABA6a-3	13.17	11.83	1.333	0.9296	6	6	2.028	27
						pCASP1::GFP-RABA6a-2 vs. pCASP1::GFP-RABA6aΔN126I-2	13.17	16.50	-3.333	0.9296	6	6	5.071	27
						pCASP1::GFP-RABA6a-2 vs. pCASP1::GFP-RABA6aΔN126I-5	13.17	17.83	-4.667	0.9296	6	6	7.099	27
						pCASP1::GFP-RABA6a-3 vs. pCASP1::GFP-RABA6aΔN126I-2	11.83	16.50	-4.667	0.9296	6	6	7.099	27
						pCASP1::GFP-RABA6a-3 vs. pCASP1::GFP-RABA6aΔN126I-5	11.83	17.83	-6.000	0.9296	6	6	9.128	27
						pCASP1::GFP-RABA6aΔN126I-2 vs. pCASP1::GFP-RABA6aΔN126I-5	16.50	17.83	-1.333	0.9296	6	6	2.028	27

## Sheet: Sup Fig 1
Sup Fig 1 Normalized Gene expression							Ct values Raw data
	CASP1						Well Position	Sample Name	Target Name	CT	Ct Mean
Col-0	2.55842	2.33654	1.76436				A1	Col-0_01_a	Clathrin	23.4799	23.8881
casp3.1 casp5.1	3.08634	2.92481	3.03598	2.32715			A2	Col-0_01_b	Clathrin	23.2796	23.8881
caspQ #11	0.247787	0.340238	0.268377	0.450625			A3	Col-0_01_c	Clathrin	23.5403	23.8881
caspQ #15	0.337658	0.357102	0.238658	0.232617			A4	cQ-11_01_a	Clathrin	24.0748	23.8881
caspQ #23	0.265532	0.335213	0.291854				A5	cQ-11_01_b	Clathrin	24.0997	23.8881
							A6	cQ-11_01_c	Clathrin	24.3362	23.8881
	CASP2						A7	cQ-23_01_a	Clathrin	24.2775	23.8881
Col-0	1.12014	1.23015	1.18951				A8	cQ-23_01_b	Clathrin	24.2424	23.8881
casp3.1 casp5.1	1.71768	1.79304	1.77952				A9	cQ-23_01_c	Clathrin	24.3127	23.8881
caspQ #11	0.000937	ND	ND	0.000668			B1	Col-0_02_a	Clathrin	23.4846	23.8881
caspQ #15	0.302464	0.293842	0.252684	0.183973			B2	Col-0_02_b	Clathrin	23.4097	23.8881
caspQ #23	0.246971	0.221701	0.217424				B3	Col-0_02_c	Clathrin	23.6469	23.8881
							B4	cQ-11_02_a	Clathrin	24.3179	23.8881
	CASP3						B5	cQ-11_02_b	Clathrin	24.3792	23.8881
Col-0	0.102602	0.115368	0.110763				B6	cQ-11_02_c	Clathrin	24.5655	23.8881
casp3.1 casp5.1	0.006244	0.003587	0.005123	0.002256			B7	cQ-23_02_a	Clathrin	23.9142	23.8881
caspQ #11	0.022916	0.006743	0.008318				B8	cQ-23_02_b	Clathrin	23.7953	23.8881
caspQ #15	0.004021	0.002599	0.001998	0.002654			B9	cQ-23_02_c	Clathrin	23.7776	23.8881
caspQ #23	0.000323	0.00053	0.000356				C1	Col-0_03_a	Clathrin	23.7879	23.8881
							C2	Col-0_03_b	Clathrin	23.7039	23.8881
	CASP4						C3	Col-0_03_c	Clathrin	23.9007	23.8881
Col-0	0.201447	0.174849	0.220507	0.165227			C4	cQ-11_03_a	Clathrin	23.7122	23.8881
casp3.1 casp5.1	0.361389	0.314785	0.299288				C5	cQ-11_03_b	Clathrin	23.544	23.8881
caspQ #11	0.074716	0.082994	0.10747	0.086819			C6	cQ-11_03_c	Clathrin	23.7432	23.8881
caspQ #15	0.09278	0.132697	0.091708	0.078892			C7	cQ-23_03_a	Clathrin	24.0667	23.8881
caspQ #23	0.003932	0.006299	0.001497				C8	cQ-23_03_b	Clathrin	24.1561	23.8881
							C9	cQ-23_03_c	Clathrin	24.1251	23.8881
	CASP5						D1	Col-0_04_a	Clathrin	22.9103	23.8881
Col-0	0.075913	0.078658	0.075849				D2	Col-0_04_b	Clathrin	22.9523	23.8881
casp3.1 casp5.1	ND	ND	ND	ND			D3	Col-0_04_c	Clathrin	23.4851	23.8881
caspQ #11	ND	ND	ND	ND			D4	cQ-11_04_a	Clathrin	24.1904	23.8881
caspQ #15	ND	1.55e-05	3.59e-05	ND			D5	cQ-11_04_b	Clathrin	24.2172	23.8881
caspQ #23	ND	ND	ND	ND			D6	cQ-11_04_c	Clathrin	24.6899	23.8881
							E1	cQ-15_01_a	Clathrin	24.1316	23.8881
							E2	cQ-15_01_b	Clathrin	24.2531	23.8881
							E3	cQ-15_01_c	Clathrin	24.4921	23.8881
							E4	c35_01_a	Clathrin	24.0258	23.8881
							E5	c35_01_b	Clathrin	24.0483	23.8881
							E6	c35_01_c	Clathrin	24.399	23.8881
							F1	cQ-15_02_a	Clathrin	23.9723	23.8881
							F2	cQ-15_02_b	Clathrin	24.0017	23.8881
							F3	cQ-15_02_c	Clathrin	24.0472	23.8881
							F4	c35_02_a	Clathrin	24.1857	23.8881
							F5	c35_02_b	Clathrin	24.1229	23.8881
							F6	c35_02_c	Clathrin	24.3331	23.8881
							G1	cQ-15_03_a	Clathrin	23.9629	23.8881
							G2	cQ-15_03_b	Clathrin	23.9828	23.8881
							G3	cQ-15_03_c	Clathrin	24.1187	23.8881
							G4	c35_03_a	Clathrin	23.9734	23.8881
							G5	c35_03_b	Clathrin	23.9854	23.8881
							G6	c35_03_c	Clathrin	24.1633	23.8881
							H1	cQ-15_04_a	Clathrin	22.5999	23.8881
							H2	cQ-15_04_b	Clathrin	22.6993	23.8881
							H3	cQ-15_04_c	Clathrin	22.749	23.8881
							H4	c35_04_a	Clathrin	23.5394	23.8881
							H5	c35_04_b	Clathrin	23.702	23.8881
							H6	c35_04_c	Clathrin	24.0119	23.8881
							A1	Col-0	Casp1	24.441	24.8438
							A2	Col-0	Casp1	28.3548	24.8438
							A3	Col-0	Casp1	24.6719	24.8438
							A4	CQ11	Casp1	26.5582	27.3106
							A5	CQ11	Casp1	26.9397	27.3106
							A6	CQ11	Casp1	27.8843	27.3106
							A7	CQ23	Casp1	26.3401	27.1103
							A8	CQ23	Casp1	26.3338	27.1103
							A9	CQ23	Casp1	26.2074	27.1103
							B1	Col-0	Casp1	23.428	24.8438
							B2	Col-0	Casp1	24.2828	24.8438
							B3	Col-0	Casp1	23.7592	24.8438
							B4	CQ11	Casp1	27.0929	27.3106
							B5	CQ11	Casp1	27.2207	27.3106
							B6	CQ11	Casp1	27.3417	27.3106
							B7	CQ23	Casp1	27.7772	27.1103
							B8	CQ23	Casp1	27.7428	27.1103
							B9	CQ23	Casp1	27.5241	27.1103
							C1	Col-0	Casp1	24.798	24.8438
							C2	Col-0	Casp1	25.1329	24.8438
							C3	Col-0	Casp1	24.9547	24.8438
							C4	CQ11	Casp1	26.706	27.3106
							C5	CQ11	Casp1	26.6701	27.3106
							C6	CQ11	Casp1	30.6672	27.3106
							C7	CQ23	Casp1	27.2754	27.1103
							C8	CQ23	Casp1	27.3746	27.1103
							C9	CQ23	Casp1	27.4175	27.1103
							D1	Col-0	Casp1	24.7312	24.8438
							D2	Col-0	Casp1	24.6848	24.8438
							D3	Col-0	Casp1	24.8868	24.8438
							D4	CQ11	Casp1	26.6018	27.3106
							D5	CQ11	Casp1	26.8175	27.3106
							D6	CQ11	Casp1	27.2263	27.3106
							E1	CQ15	Casp1	27.1331	27.1825
							E2	CQ15	Casp1	27.0546	27.1825
							E3	CQ15	Casp1	27.7774	27.1825
							E4	C35	Casp1	23.0299	23.3601
							E5	C35	Casp1	23.175	23.3601
							E6	C35	Casp1	23.1611	23.3601
							F1	CQ15	Casp1	26.7362	27.1825
							F2	CQ15	Casp1	26.6348	27.1825
							F3	CQ15	Casp1	26.887	27.1825
							F4	C35	Casp1	23.1955	23.3601
							F5	C35	Casp1	23.2226	23.3601
							F6	C35	Casp1	23.2659	23.3601
							G1	CQ15	Casp1	27.9388	27.1825
							G2	CQ15	Casp1	27.2734	27.1825
							G3	CQ15	Casp1	27.2068	27.1825
							G4	C35	Casp1	23.2863	23.3601
							G5	C35	Casp1	23.3827	23.3601
							G6	C35	Casp1	23.3441	23.3601
							H1	CQ15	Casp1	26.9274	27.1825
							H2	CQ15	Casp1	26.9634	27.1825
							H3	CQ15	Casp1	27.6577	27.1825
							H4	C35	Casp1	23.6813	23.3601
							H5	C35	Casp1	23.8311	23.3601
							H6	C35	Casp1	23.7455	23.3601
							A1	Col-0	casp2	25.175	25.223
							A2	Col-0	casp2	25.234	25.223
							A3	Col-0	casp2	25.33	25.223
							A4	CQ11	casp2	35.668	36.229
							A5	CQ11	casp2	34.358	36.229
							A6	CQ11	casp2	35.602	36.229
							A7	CQ23	casp2	26.448	27.484
							A8	CQ23	casp2	26.318	27.484
							A9	CQ23	casp2	26.428	27.484
							B1	Col-0	casp2	24.711	25.223
							B2	Col-0	casp2	24.834	25.223
							B3	Col-0	casp2	24.981	25.223
							B4	CQ11	casp2	Undetermined	36.229
							B5	CQ11	casp2	Undetermined	36.229
							B6	CQ11	casp2	Undetermined	36.229
							B7	CQ23	casp2	28.297	27.484
							B8	CQ23	casp2	28.311	27.484
							B9	CQ23	casp2	28.215	27.484
							C1	Col-0	casp2	25.308	25.223
							C2	Col-0	casp2	25.456	25.223
							C3	Col-0	casp2	25.629	25.223
							C4	CQ11	casp2	Undetermined	36.229
							C5	CQ11	casp2	36.628	36.229
							C6	CQ11	casp2	37.912	36.229
							C7	CQ23	casp2	27.853	27.484
							C8	CQ23	casp2	27.744	27.484
							C9	CQ23	casp2	27.743	27.484
							D1	Col-0	casp2	25.145	25.223
							D2	Col-0	casp2	25.451	25.223
							D3	Col-0	casp2	25.426	25.223
							D4	CQ11	casp2	37.618	36.229
							D5	CQ11	casp2	36.692	36.229
							D6	CQ11	casp2	35.353	36.229
							E1	CQ15	casp2	27.258	27.332
							E2	CQ15	casp2	27.575	27.332
							E3	CQ15	casp2	27.525	27.332
							E4	C35	casp2	23.831	24.168
							E5	C35	casp2	23.971	24.168
							E6	C35	casp2	24.11	24.168
							F1	CQ15	casp2	26.961	27.332
							F2	CQ15	casp2	27.082	27.332
							F3	CQ15	casp2	27.051	27.332
							F4	C35	casp2	23.786	24.168
							F5	C35	casp2	24.012	24.168
							F6	C35	casp2	24.016	24.168
							G1	CQ15	casp2	27.219	27.332
							G2	CQ15	casp2	27.481	27.332
							G3	CQ15	casp2	27.377	27.332
							G4	C35	casp2	23.93	24.168
							G5	C35	casp2	24.173	24.168
							G6	C35	casp2	24.24	24.168
							H1	CQ15	casp2	27.392	27.332
							H2	CQ15	casp2	27.517	27.332
							H3	CQ15	casp2	27.549	27.332
							H4	C35	casp2	24.627	24.168
							H5	C35	casp2	24.738	24.168
							H6	C35	casp2	24.587	24.168
							A1	Col-0	CASP4	25.6927	27.9173
							A2	Col-0	CASP4	27.9685	27.9173
							A3	Col-0	CASP4	27.8304	27.9173
							A4	CQ11	CASP4	27.8315	27.9173
							A5	CQ11	CASP4	28.6455	27.9173
							A6	CQ11	CASP4	28.1382	27.9173
							A7	CQ23	CASP4	32.3774	27.9173
							A8	CQ23	CASP4	32.4914	27.9173
							A9	CQ23	CASP4	32.5276	27.9173
							B1	Col-0	CASP4	25.8419	27.9173
							B2	Col-0	CASP4	27.0357	27.9173
							B3	Col-0	CASP4	26.6945	27.9173
							B4	CQ11	CASP4	28.2594	27.9173
							B5	CQ11	CASP4	28.8778	27.9173
							B6	CQ11	CASP4	28.2417	27.9173
							B7	CQ23	CASP4	31.7802	27.9173
							B8	CQ23	CASP4	31.4895	27.9173
							B9	CQ23	CASP4	31.2286	27.9173
							C1	Col-0	CASP4	25.6701	27.9173
							C2	Col-0	CASP4	26.5566	27.9173
							C3	Col-0	CASP4	26.7119	27.9173
							C4	CQ11	CASP4	26.7271	27.9173
							C5	CQ11	CASP4	27.5609	27.9173
							C6	CQ11	CASP4	27.1643	27.9173
							C7	CQ23	CASP4	34.0473	27.9173
							C8	CQ23	CASP4	33.9418	27.9173
							C9	CQ23	CASP4	34.8692	27.9173
							D1	Col-0	CASP4	25.9966	27.9173
							D2	Col-0	CASP4	26.6409	27.9173
							D3	Col-0	CASP4	26.6195	27.9173
							D4	CQ11	CASP4	27.8182	27.9173
							D5	CQ11	CASP4	28.6417	27.9173
							D6	CQ11	CASP4	28.1646	27.9173
							E1	CQ15	CASP4	27.7609	27.9173
							E2	CQ15	CASP4	28.3727	27.9173
							E3	CQ15	CASP4	28.4752	27.9173
							E4	C35	CASP4	25.3584	27.9173
							E5	C35	CASP4	26.3102	27.9173
							E6	C35	CASP4	25.5788	27.9173
							F1	CQ15	CASP4	26.8506	27.9173
							F2	CQ15	CASP4	27.4157	27.9173
							F3	CQ15	CASP4	27.5124	27.9173
							F4	C35	CASP4	25.5854	27.9173
							F5	C35	CASP4	26.204	27.9173
							F6	C35	CASP4	25.8726	27.9173
							G1	CQ15	CASP4	27.5249	27.9173
							G2	CQ15	CASP4	28.1306	27.9173
							G3	CQ15	CASP4	27.6513	27.9173
							G4	C35	CASP4	25.7045	27.9173
							G5	C35	CASP4	26.3374	27.9173
							G6	C35	CASP4	26.0436	27.9173
							H1	CQ15	CASP4	26.1607	27.9173
							H2	CQ15	CASP4	26.4701	27.9173
							H3	CQ15	CASP4	26.7284	27.9173
							H4	C35	CASP4	26.043	27.9173
							H5	C35	CASP4	26.5683	27.9173
							H6	C35	CASP4	26.5427	27.9173
							A1	Col-0_01_a	CASP5	29.0532	32.0091
							A2	Col-0_01_b	CASP5	28.827	32.0091
							A3	Col-0_01_c	CASP5	28.969	32.0091
							A4	cQ-11_01_a	CASP5	Undetermined	32.0091
							A5	cQ-11_01_b	CASP5	Undetermined	32.0091
							A6	cQ-11_01_c	CASP5	Undetermined	32.0091
							A7	cQ-23_01_a	CASP5	Undetermined	32.0091
							A8	cQ-23_01_b	CASP5	Undetermined	32.0091
							A9	cQ-23_01_c	CASP5	Undetermined	32.0091
							B1	Col-0_02_a	CASP5	27.363	32.0091
							B2	Col-0_02_b	CASP5	27.2063	32.0091
							B3	Col-0_02_c	CASP5	27.1394	32.0091
							B4	cQ-11_02_a	CASP5	Undetermined	32.0091
							B5	cQ-11_02_b	CASP5	Undetermined	32.0091
							B6	cQ-11_02_c	CASP5	Undetermined	32.0091
							B7	cQ-23_02_a	CASP5	Undetermined	32.0091
							B8	cQ-23_02_b	CASP5	Undetermined	32.0091
							B9	cQ-23_02_c	CASP5	Undetermined	32.0091
							C1	Col-0_03_a	CASP5	27.3837	32.0091
							C2	Col-0_03_b	CASP5	27.3846	32.0091
							C3	Col-0_03_c	CASP5	27.6443	32.0091
							C4	cQ-11_03_a	CASP5	Undetermined	32.0091
							C5	cQ-11_03_b	CASP5	Undetermined	32.0091
							C6	cQ-11_03_c	CASP5	Undetermined	32.0091
							C7	cQ-23_03_a	CASP5	Undetermined	32.0091
							C8	cQ-23_03_b	CASP5	Undetermined	32.0091
							C9	cQ-23_03_c	CASP5	Undetermined	32.0091
							D1	Col-0_04_a	CASP5	26.6852	32.0091
							D2	Col-0_04_b	CASP5	26.7063	32.0091
							D3	Col-0_04_c	CASP5	27.1679	32.0091
							D4	cQ-11_04_a	CASP5	Undetermined	32.0091
							D5	cQ-11_04_b	CASP5	Undetermined	32.0091
							D6	cQ-11_04_c	CASP5	Undetermined	32.0091
							E1	cQ-15_01_a	CASP5	Undetermined	32.0091
							E2	cQ-15_01_b	CASP5	39.7343	32.0091
							E3	cQ-15_01_c	CASP5	Undetermined	32.0091
							E4	c35_01_a	CASP5	Undetermined	32.0091
							E5	c35_01_b	CASP5	Undetermined	32.0091
							E6	c35_01_c	CASP5	Undetermined	32.0091
							F1	cQ-15_02_a	CASP5	39.9808	32.0091
							F2	cQ-15_02_b	CASP5	39.3305	32.0091
							F3	cQ-15_02_c	CASP5	Undetermined	32.0091
							F4	c35_02_a	CASP5	Undetermined	32.0091
							F5	c35_02_b	CASP5	Undetermined	32.0091
							F6	c35_02_c	CASP5	Undetermined	32.0091
							G1	cQ-15_03_a	CASP5	38.7879	32.0091
							G2	cQ-15_03_b	CASP5	39.5483	32.0091
							G3	cQ-15_03_c	CASP5	39.6437	32.0091
							G4	c35_03_a	CASP5	39.6168	32.0091
							G5	c35_03_b	CASP5	Undetermined	32.0091
							G6	c35_03_c	CASP5	Undetermined	32.0091
							H1	cQ-15_04_a	CASP5	Undetermined	32.0091
							H2	cQ-15_04_b	CASP5	Undetermined	32.0091
							H3	cQ-15_04_c	CASP5	Undetermined	32.0091
							H4	c35_04_a	CASP5	Undetermined	32.0091
							H5	c35_04_b	CASP5	Undetermined	32.0091
							H6	c35_04_c	CASP5	Undetermined	32.0091
							A1	Col-0_1	Clathrin	23.3142	23.5238
							A2	Col-0_1	Clathrin	23.1346	23.5238
							A3	Col-0_1	Clathrin	23.237	23.5238
							A4	CQ11_1	Clathrin	28.0747	25.2713
							A5	CQ11_1	Clathrin	23.6018	25.2713
							A6	CQ11_1	Clathrin	24.3375	25.2713
							A7	Col-0_1	Casp3	26.7376	26.9428
							A8	Col-0_1	Casp3	26.2579	26.9428
							A9	Col-0_1	Casp3	26.5448	26.9428
							A10	CQ11_1	Casp3	31.0803	31.2833
							A11	CQ11_1	Casp3	30.8254	31.2833
							A12	CQ11_1	Casp3	30.4509	31.2833
							B1	Col-0_2	Clathrin	23.0728	23.5238
							B2	Col-0_2	Clathrin	23.1673	23.5238
							B3	Col-0_2	Clathrin	23.3179	23.5238
							B4	CQ11_2	Clathrin	27.3488	25.2713
							B5	CQ11_2	Clathrin	Undetermined	25.2713
							B6	CQ11_2	Clathrin	26.7316	25.2713
							B7	Col-0_2	Casp3	26.3765	26.9428
							B8	Col-0_2	Casp3	26.0811	26.9428
							B9	Col-0_2	Casp3	26.4474	26.9428
							B10	CQ11_2	Casp3	31.5833	31.2833
							B11	CQ11_2	Casp3	31.7075	31.2833
							B12	CQ11_2	Casp3	31.3657	31.2833
							C1	Col-0_3	Clathrin	23.934	23.5238
							C2	Col-0_3	Clathrin	24.3214	23.5238
							C3	Col-0_3	Clathrin	24.2448	23.5238
							C4	CQ11_3	Clathrin	25.5566	25.2713
							C5	CQ11_3	Clathrin	24.2047	25.2713
							C6	CQ11_3	Clathrin	Undetermined	25.2713
							C7	Col-0_3	Casp3	27.9246	26.9428
							C8	Col-0_3	Casp3	27.0317	26.9428
							C9	Col-0_3	Casp3	27.0672	26.9428
							C10	CQ11_3	Casp3	34.8902	31.2833
							C11	CQ11_3	Casp3	31.1395	31.2833
							C12	CQ11_3	Casp3	30.2494	31.2833
							D1	Col-0_4	Clathrin	23.3786	23.5238
							D2	Col-0_4	Clathrin	23.5851	23.5238
							D3	Col-0_4	Clathrin	23.5781	23.5238
							D4	CQ11_4	Clathrin	23.535	25.2713
							D5	CQ11_4	Clathrin	24.0509	25.2713
							D6	CQ11_4	Clathrin	Undetermined	25.2713
							D7	Col-0_4	Casp3	27.9311	26.9428
							D8	Col-0_4	Casp3	27.405	26.9428
							D9	Col-0_4	Casp3	27.5089	26.9428
							D10	CQ11_4	Casp3	30.9946	31.2833
							D11	CQ11_4	Casp3	30.5518	31.2833
							D12	CQ11_4	Casp3	30.5613	31.2833
							E1	CQ15_1	Clathrin	23.7262	23.5151
							E2	CQ15_1	Clathrin	23.9784	23.5151
							E3	CQ15_1	Clathrin	23.8819	23.5151
							E4	C35_1	Clathrin	23.4247	24.072
							E5	C35_1	Clathrin	24.2661	24.072
							E6	C35_1	Clathrin	24.7617	24.072
							E7	CQ15_1	Casp3	32.2112	32.0329
							E8	CQ15_1	Casp3	31.5109	32.0329
							E9	CQ15_1	Casp3	31.739	32.0329
							E10	C35_1	Casp3	31.8712	32.0339
							E11	C35_1	Casp3	31.7285	32.0339
							E12	C35_1	Casp3	30.8231	32.0339
							F1	CQ15_2	Clathrin	23.094	23.5151
							F2	CQ15_2	Clathrin	23.5835	23.5151
							F3	CQ15_2	Clathrin	23.445	23.5151
							F4	C35_2	Clathrin	23.7939	24.072
							F5	C35_2	Clathrin	23.9857	24.072
							F6	C35_2	Clathrin	24.6016	24.072
							F7	CQ15_2	Casp3	32.2836	32.0329
							F8	CQ15_2	Casp3	32.1552	32.0329
							F9	CQ15_2	Casp3	31.4479	32.0329
							F10	C35_2	Casp3	32.946	32.0339
							F11	C35_2	Casp3	32.1672	32.0339
							F12	C35_2	Casp3	31.6369	32.0339
							G1	CQ15_3	Clathrin	23.3794	23.5151
							G2	CQ15_3	Clathrin	23.7816	23.5151
							G3	CQ15_3	Clathrin	23.4926	23.5151
							G4	C35_3	Clathrin	23.4879	24.072
							G5	C35_3	Clathrin	26.2059	24.072
							G6	C35_3	Clathrin	23.9351	24.072
							G7	CQ15_3	Casp3	32.3442	32.0329
							G8	CQ15_3	Casp3	32.7519	32.0329
							G9	CQ15_3	Casp3	32.4583	32.0329
							G10	C35_3	Casp3	32.753	32.0339
							G11	C35_3	Casp3	31.996	32.0339
							G12	C35_3	Casp3	31.7067	32.0339
							H1	CQ15_4	Clathrin	23.1338	23.5151
							H2	CQ15_4	Clathrin	23.4183	23.5151
							H3	CQ15_4	Clathrin	23.2669	23.5151
							H4	C35_4	Clathrin	23.1375	24.072
							H5	C35_4	Clathrin	23.9495	24.072
							H6	C35_4	Clathrin	23.3141	24.072
							H7	CQ15_4	Casp3	31.733	32.0329
							H8	CQ15_4	Casp3	32.1153	32.0329
							H9	CQ15_4	Casp3	31.644	32.0329
							H10	C35_4	Casp3	32.9871	32.0339
							H11	C35_4	Casp3	31.9171	32.0339
							H12	C35_4	Casp3	31.874	32.0339
							A1	CQ23_1	Clathrin	21.3083	21.639
							A2	CQ23_1	Clathrin	21.5107	21.639
							A3	CQ23_1	Clathrin	21.7434	21.639
							A4	CQ23_1	Casp3	33.1874	32.9288
							A5	CQ23_1	Casp3	33.0461	32.9288
							A6	CQ23_1	Casp3	Undetermined	32.9288
							B1	CQ23_2	Clathrin	Undetermined	21.639
							B2	CQ23_2	Clathrin	21.6265	21.639
							B3	CQ23_2	Clathrin	21.6359	21.639
							B4	CQ23_2	Casp3	32.2401	32.9288
							B5	CQ23_2	Casp3	32.5004	32.9288
							B6	CQ23_2	Casp3	32.7994	32.9288
							C1	CQ23_3	Clathrin	20.9811	21.639
							C2	CQ23_3	Clathrin	22.1193	21.639
							C3	CQ23_3	Clathrin	22.1871	21.639
							C4	CQ23_3	Casp3	33.5833	32.9288
							C5	CQ23_3	Casp3	33.3308	32.9288
							C6	CQ23_3	Casp3	32.7431	32.9288

## Sheet: Sup Fig 3
	Col-0 / PI Block															Col-0 / mCit
CASPL1A1	13	13	13	13	13	14	12	13	12	13	14	13	12	13	12	20	17	19	17	17	19	15	16	17	16	18	15	16	18	17
CASPL1B1	12	12	13	13	12	14	13	11	13	12	12	13	12	13	13	26	23	29	27	31	34	30	30	32	33	31	29	30	32	31
CASPL1B2	13	13	13	16	14	12	12	12	13	12	11	13	13	13	12	28	32	33	28	31	30	35	29	34	29	31	32	31	33	31
CASPL1C1	12	11	13	13	14	12	11	11	13	13	11	13	14	11	14	38	41	37	43	40	45	38	36	41	46	37	33	38	42	35
CASPL1C2	12	14	13	13	13	11	14	12	11	11	11	12	14	12	11	27	31	29	27	23	29	30	31	32	32	28	23	31	30	33
CASPL1D2	13	14	14	14	14	14	13	14	13	13	14	14	13	14	14	32	38	32	30	31	32	34	33	32	31	33	35	32	33	32
	caspQ / Dots appearance															caspQ / mCit
CASPL1A1	9	9	10	8	9	9	8	9	9	10	9	9	8	9	9	18	17	19	19	18	19	18	19	18	20	18	17	19	19	18
CASPL1B1	8	9	8	8	9	8	8	8	9	8	8	9	8	8	8	20	20	18	21	22	20	23	22	22	23	20	22	22	21	20
CASPL1B2	9	9	9	9	8	9	9	9	9	8	9	9	9	8	9	23	28	23	23	24	26	25	24	26	23	24	23	22	25	23
CASPL1C1	8	8	9	9	9	8	9	8	8	9	9	9	8	9	9	22	23	24	22	20	21	23	22	22	24	23	24	21	22	21
CASPL1C2	10	9	9	8	9	9	9	9	8	9	9	9	8	9	9	22	23	20	22	23	22	23	20	22	23	22	23	22	23	24
CASPL1D2	10	10	8	11	9	10	8	9	8	8	8	9	9	9	10	24	26	23	26	25	26	24	26	26	27	23	24	24	25	25

## Sheet: Sup Fig 4
Sup Fig 4b CS thickness µm (EM)						Sup Fig 4b CS width µm (EM)						Sup Fig 4b CS area µm2 (EM)
Col-0	casp35	casp135	caspQ	esb1		Col-0	casp35	casp135	caspQ	esb1		Col-0	casp35	casp135	caspQ	esb1
0.115	0.101	0.134	0.444	0.162		1.73	0.869	1.53	2.12	1.31		0.209	0.0989	0.197	0.626	0.232
0.0981	0.143	0.0791	0.346	0.129		1.84	1.27	1.7	2.29	1.33		0.167	0.18	0.201	0.596	0.175
0.0956	0.126	0.148	0.495	0.35		1.87	0.794	1.75	1.96	2.56		0.206	0.134	0.214	0.824	0.486
0.0965	0.08	0.0841	0.268	0.215		1.5	1.05	1.62	2.77	2.16		0.125	0.104	0.12	0.448	0.35
0.11	0.18	0.0989	0.395	0.237		1.8	0.867	1.63	2.2	3.17		0.224	0.18	0.184	0.668	0.511
0.129	0.0923	0.206	0.256	0.242		1.59	0.807	2.15	2.59	3.28		0.229	0.11	0.328	0.458	0.538
0.132	0.0956	0.195	0.209	0.264		2.02	0.99	1.98	3.84	3.15		0.237	0.105	0.293	0.619	0.602
0.11	0.0907	0.143	0.105	0.207		1.66	1.37	1.5	1.73	2.12		0.206	0.135	0.203	0.2	0.27
			0.0989	0.336					2.6	1.98					0.286	0.408
			0.115	0.142					1.89	1.7					0.159	0.209
			0.154	0.145					2.25	1.52					0.225	0.217
			0.3	0.35					3.97	2.14					0.594	0.505
			0.28	0.136					3.1	1.61					0.476	0.163
			0.101	0.144					1.32	1.69					0.144	0.239
			0.199	0.204					1.96	2.57					0.265	0.306
				0.195						1.79						0.298
				0.183						2.1						0.275
p-values Dunnetts test Multiple Comparisons
Sup Fig 4b CS thickness µm (EM)												Sup Fig 4b CS area µm2 Dunnetts test
Number of families	1											Number of families	1
Number of comparisons per family	4											Number of comparisons per family	4
Alpha	0.05											Alpha	0.05
Dunnett's multiple comparisons test	Mean Diff.	95.00% CI of diff.	Below threshold?	Summary	Adjusted P Value	A-?						Dunnett's multiple comparisons test	Mean Diff.	95.00% CI of diff.	Below threshold?	Summary	Adjusted P Value	A-?
Col-0 vs. casp35	-0.0028	-0.1051 to 0.09951	No	ns	0.9999	B	casp35					Col-0 vs. casp35	0.06951	-0.1055 to 0.2445	No	ns	0.6901	B	casp35
Col-0 vs. casp135	-0.02524	-0.1275 to 0.07707	No	ns	0.915	C	casp135					Col-0 vs. casp135	-0.01713	-0.1921 to 0.1578	No	ns	0.9969	C	casp135
Col-0 vs. caspQ	-0.1403	-0.2299 to -0.05071	Yes	**	0.001	D	caspQ					Col-0 vs. caspQ	-0.2388	-0.3920 to -0.08563	Yes	**	0.0011	D	caspQ
Col-0 vs. esb1	-0.1034	-0.1911 to -0.01567	Yes	*	0.0165	E	esb1					Col-0 vs. esb1	-0.1399	-0.2899 to 0.01017	No	ns	0.0736	E	esb1
Test details	Mean 1	Mean 2	Mean Diff.	SE of diff.	n1	n2	q	DF				Test details	Mean 1	Mean 2	Mean Diff.	SE of diff.	n1	n2	q	DF
Col-0 vs. casp35	0.1108	0.1136	-0.0028	0.04099	8	8	0.06831	51				Col-0 vs. casp35	0.2004	0.1309	0.06951	0.0701	8	8	0.9916	51
Col-0 vs. casp135	0.1108	0.136	-0.02524	0.04099	8	8	0.6157	51				Col-0 vs. casp135	0.2004	0.2175	-0.01713	0.0701	8	8	0.2443	51
Col-0 vs. caspQ	0.1108	0.2511	-0.1403	0.03589	8	15	3.909	51				Col-0 vs. caspQ	0.2004	0.4392	-0.2388	0.06138	8	15	3.891	51
Col-0 vs. esb1	0.1108	0.2142	-0.1034	0.03515	8	17	2.942	51				Col-0 vs. esb1	0.2004	0.3402	-0.1399	0.06011	8	17	2.327	51
						Sup Fig 4b CS width µm (EM)
						Number of families	1
						Number of comparisons per family	4
						Alpha	0.05
						Dunnett's multiple comparisons test	Mean Diff.	95.00% CI of diff.	Below threshold?	Summary	Adjusted P Value	A-?
						Col-0 vs. casp35	0.7491	0.07669 to 1.422	Yes	*	0.025	B	casp35
						Col-0 vs. casp135	0.01875	-0.6537 to 0.6912	No	ns	0.9999	C	casp135
						Col-0 vs. caspQ	-0.6881	-1.277 to -0.09930	Yes	*	0.0176	D	caspQ
						Col-0 vs. esb1	-0.377	-0.9536 to 0.1996	No	ns	0.2874	E	esb1
						Test details	Mean 1	Mean 2	Mean Diff.	SE of diff.	n1	n2	q	DF
						Col-0 vs. casp35	1.751	1.002	0.7491	0.2694	8	8	2.781	51
						Col-0 vs. casp135	1.751	1.733	0.01875	0.2694	8	8	0.0696	51
						Col-0 vs. caspQ	1.751	2.439	-0.6881	0.2359	8	15	2.917	51
						Col-0 vs. esb1	1.751	2.128	-0.377	0.231	8	17	1.632	51

## Sheet: Sup Fig 6
Sup Fig 6 Root Length (µm) Fluorol Yellow confocal
	no												patchy												full
Col-0	5007.72	3252.97	3486.83	5317.28	5317.28	4388.93	6335.88	5361.48	3963.08	3725.04	3957.6		4983.92	4156	4211.34	4410.95	4410.95	2642.79	7327.68	3997.01	4098.46	5606.72	4712.78		10725.5	5373.74	7291.06	8811.65	8811.65	10022.8	9385.11	7560.15	8431.05	7976.94	6901.87
sgn3	4550.67	4902.89	4408.05	4902.23	5133.73								4668.07	2411.94	4511.3	2837.66	1464.43								10775.1	9901.06	9987.79	11601.9	8686.89
caspQ	2757.99	2851.05	2979.85	3340.23	3200.39	2233.81	2866.61	3365.66	3079.21	2941.2	2682.62	2671.98	629.127	725.607	770.425	914.444	424.725	369.872	548.283	480.366	386.191	538.471	429.141	466.143	13954.1	12080.5	13787	13434.8	11047.3	16180.9	16736.8	13065.4	13968.5	14774.2	13015.2	13125.4
caspQ sgn3	4745.4	3598.96	4824.52	4293.29	3972.09	4692.34	4234.09	4599.33	4224.07	4224.07	3948.83	3948.83	4529.03	4529.03	4564.69	4564.69	2812.49	2254.78	3034.66	5079.39	4440.75	3355.06	2859.75	3720.25	10705.9	13730.3	8969.46	6895.11	6727.6	3772.66	9042.57	7075.47	7747.97	7747.97	6459.19	6459.19
Sup Fig 6 Root Length (%) Fluorol Yellow confocal
	no												patchy												full
Col-0	24.1719	25.4482	23.2623	28.6802	28.6802	25.7347	27.4891	31.6898	24.0294	21.5212	25.4144		24.057	32.5127	28.0958	23.7917	23.7917	15.4961	31.7922	23.6249	24.8503	32.3925	30.2639		51.7711	42.0391	48.642	47.5281	47.5281	58.7692	40.7187	44.6854	51.1202	46.0863	44.3216
sgn3	27.7669	25.9157	23.3142	27.7916	27.1032								9.5808	14.6711	23.8603	14.0099	23.3476								62.0211	56.1254	52.8255	61.3314	48.5148
caspQ	16.3961	17.5845	16.2323	16.0585	19.4638	17.2193	18.5606	16.0552	15.9106	17.1428	16.2662	16.3341	2.26628	2.62293	3.89643	1.95367	2.78385	3.1665	2.41723	2.47844	8.07637	6.04612	3.93475	3.55904	78.4559	78.566	83.2584	78.929	74.3031	82.0989	83.8613	80.4118	74.1752	74.7354	78.0194	77.9708
caspQ sgn3	26.4365	25.5435	26.4365	25.5435	31.7473	27.2614	40.8042	25.1731	27.4697	22.0198	23.3272	24.7523	19.0609	15.4101	24.3773	27.0566	30.3171	18.6046	21.0338	20.8145	28.9765	19.7439	26.4895	22.6674	62.6144	71.2424	55.1175	44.3133	41.0062	34.1683	56.5525	51.0494	46.6578	45.2115	44.2799	41.0534

[truncated: 5 more sheets: Sup Fig 7, Sup Fig 9, Sup Fig 10, sup Fig 11, Sup Fig 12]
